# Supplementary material for: miRGalaxy: Galaxy-Based Framework for Interactive Analysis of microRNA and isomiR Sequencing Data
Source: Cancers (Basel). 2021 Nov 12;13(22):5663. doi: 10.3390/cancers13225663 (PMC8616193; doi:10.3390/cancers13225663)
Supplement: Supplementary file 1 [file cancers-13-05663-s001.zip]

Archive with 22 entries (21 files):
- Supplementary Data/
- __MACOSX/._Supplementary Data
- Supplementary Data/Table S6.xlsx
- __MACOSX/Supplementary Data/._Table S6.xlsx
- Supplementary Data/Table S5.zip
- __MACOSX/Supplementary Data/._Table S5.zip
- Supplementary Data/Table S4.zip
- __MACOSX/Supplementary Data/._Table S4.zip
- Supplementary Data/Table S2.zip
- __MACOSX/Supplementary Data/._Table S2.zip
- Supplementary Data/Table S1.zip
- __MACOSX/Supplementary Data/._Table S1.zip
- Supplementary Data/Figure S1.pdf
- __MACOSX/Supplementary Data/._Figure S1.pdf
- Supplementary Data/Figure S2.pdf
- __MACOSX/Supplementary Data/._Figure S2.pdf
- Supplementary Data/Table S3.xlsx
- __MACOSX/Supplementary Data/._Table S3.xlsx
- Supplementary Data/Figure S3.pdf
- __MACOSX/Supplementary Data/._Figure S3.pdf
- Supplementary Data/Figure S4.pdf
- __MACOSX/Supplementary Data/._Figure S4.pdf
