# Supplementary material for: miRGalaxy: Galaxy-Based Framework for Interactive Analysis of microRNA and isomiR Sequencing Data
Source: Cancers (Basel). 2021 Nov 12;13(22):5663. doi: 10.3390/cancers13225663 (PMC8616193; doi:10.3390/cancers13225663)
Supplement: Supplementary file 1 [file cancers-13-05663-s001.zip › Supplementary Data/Table S6.xlsx]

## Sheet: Diseased (PDAC) vs Control
GeneID	Base mean	log2(FC)	StdErr	Wald-Stats	P-value	P-adj
hsa-miR-221-5p_chrX(-)_t_0_+2	152.584	0.852912	0.145365	5.86737	4.42758e-09	2.53302e-05
hsa-miR-151a-3p_chr8(-)_t_-2_0_nont_0_+1_G	15.8768	-1.02386	0.213874	-4.78722	1.69109e-06	0.00142468
hsa-miR-191-5p_chr3(-)_t_0_-1_nont_0_+1_T	847.65	0.57339	0.118814	4.82595	1.39337e-06	0.00142468
hsa-miR-191-5p_chr3(-)_t_0_-1_nont_0_+2_TT	267.413	0.65347	0.134136	4.87168	1.10651e-06	0.00142468
hsa-miR-20a-5p_nont_0_+1_G	32.1218	-0.812141	0.166561	-4.87594	1.08289e-06	0.00142468
hsa-miR-125a-5p_chr19(+)_t_0_-2	1876.84	0.73661	0.150908	4.88118	1.05455e-06	0.00142468
hsa-miR-99b-5p_chr19(+)_t_0_-2	244.308	0.729434	0.152565	4.78112	1.74318e-06	0.00142468
hsa-miR-142-3p_chr17(-)_t_0_-1_nont_0_+1_G	17.854	-1.06439	0.224556	-4.73999	2.13727e-06	0.00152841
hsa-miR-221-5p_chrX(-)	21.0759	0.942728	0.200394	4.70438	2.54638e-06	0.00161865
hsa-miR-99b-5p_nont_0_+1_T	4193.06	0.766356	0.164852	4.64876	3.33945e-06	0.00185645
hsa-miR-99b-5p_chr19(+)	15284.1	0.898898	0.193937	4.63499	3.56947e-06	0.00185645
hsa-let-7a-5p_chr11(-)_chr9(+)_chr22(+)_t_0_-2_nont_0_+1_G/hsa-let-7c-5p_chr21(+)_t_0_-4_nont_0_+3_AGG	215.002	-1.05863	0.235643	-4.49254	7.03781e-06	0.00244893
hsa-miR-101-3p_chr1(-)_chr9(+)_t_0_-1_nont_0_+1_G	8.25964	-1.3826	0.305096	-4.53169	5.8513e-06	0.00244893
hsa-miR-30d-5p_nont_0_+1_G	33.7357	-1.14988	0.255498	-4.50052	6.77859e-06	0.00244893
hsa-miR-99b-5p_chr19(+)_t_+1_0_nont_0_+1_T	38.4804	0.895509	0.197092	4.54361	5.52992e-06	0.00244893
hsa-miR-500a-3p_chrX(+)_t_-1_-1	59.2555	0.860886	0.190633	4.51592	6.30413e-06	0.00244893
hsa-miR-99b-5p_chr19(+)_t_0_-1	4663.03	0.683302	0.152338	4.48542	7.27702e-06	0.00244893
hsa-miR-500a-3p_chrX(+)_t_0_-1	68.1668	0.888392	0.198642	4.47233	7.73706e-06	0.0024591
hsa-miR-99b-5p_nont_0_+2_TT	257.88	0.676083	0.151814	4.45337	8.45322e-06	0.00254531
hsa-miR-125a-5p_chr19(+)_t_0_-3	373.344	0.838811	0.190382	4.40594	1.05325e-05	0.00301283
hsa-miR-151a-5p_chr8(-)_t_0_-1_nont_0_+1_G/hsa-miR-151b_nont_0_+3_AGG	287.16	-0.952181	0.219086	-4.34615	1.38547e-05	0.00359381
hsa-miR-191-5p_nont_0_+1_A	2779.17	0.483089	0.111359	4.33811	1.43712e-05	0.00359381
hsa-miR-122-5p_chr18(+)_t_0_-1	18.3197	1.57254	0.362592	4.33694	1.44481e-05	0.00359381
hsa-let-7f-5p_chr9(+)_chrX(-)_t_0_-2_nont_0_+1_G	145.237	-1.03452	0.240297	-4.30517	1.6686e-05	0.00367157
hsa-miR-605-3p_chr10(+)	10.2316	1.1319	0.262527	4.31153	1.62126e-05	0.00367157
hsa-miR-99b-5p_chr19(+)_t_+1_0	141.806	0.844181	0.195602	4.3158	1.59023e-05	0.00367157
hsa-miR-28-3p_chr3(+)_t_0_-1_nont_0_+1_G	239.733	-0.873845	0.204117	-4.28111	1.85967e-05	0.00394044
hsa-miR-10a-5p_chr17(-)_t_0_-2_nont_0_+1_G	95.7732	-0.905443	0.212878	-4.25333	2.10612e-05	0.004094
hsa-miR-151a-3p_nont_0_+1_G	475.12	-0.939571	0.220541	-4.26031	2.04147e-05	0.004094
hsa-miR-423-3p_chr17(+)_t_-1_-1_nont_0_+1_G	23.6386	-0.831359	0.195997	-4.24169	2.21839e-05	0.004094
hsa-miR-99a-5p_chr21(+)_t_0_-1	75.3134	0.679676	0.160113	4.24497	2.18627e-05	0.004094
hsa-miR-191-5p_chr3(-)_t_0_-1	6313.82	0.525029	0.125173	4.19441	2.73578e-05	0.00489106
hsa-miR-142-5p_chr17(-)_t_-2_-3_nont_0_+1_G	32.8024	-1.07973	0.257907	-4.18653	2.83253e-05	0.00491058
hsa-miR-423-3p_chr17(+)_t_0_-1_nont_0_+1_G	222.312	-0.836703	0.20158	-4.15072	3.31431e-05	0.00557682
hsa-miR-122-5p_chr18(+)	39.5023	1.4849	0.361312	4.10975	3.96092e-05	0.00629457
hsa-miR-28-3p_chr3(+)_t_0_+1	434.985	-0.391485	0.0952395	-4.11053	3.94754e-05	0.00629457
hsa-let-7g-5p_chr3(-)_t_0_-2_nont_0_+1_G	39.4121	-0.951538	0.232055	-4.10049	4.12285e-05	0.00637481
hsa-miR-125a-5p_chr19(+)_t_0_-1_nont_0_+3_TAT	5.27753	1.18581	0.290303	4.08472	4.41304e-05	0.00647359
hsa-miR-22-3p_chr17(-)_t_0_-1_nont_0_+1_G	2216.43	-0.755241	0.184715	-4.08869	4.33813e-05	0.00647359
hsa-miR-423-5p_chr17(+)_t_0_-2_nont_0_+1_G	21.774	-1.0277	0.253054	-4.06117	4.88265e-05	0.00698341
hsa-miR-628-3p_nont_0_+2_AT	24.7361	0.672476	0.166065	4.04947	5.13346e-05	0.00701561
hsa-miR-99b-5p_nont_0_+1_A	1868.25	0.655752	0.161966	4.04869	5.15042e-05	0.00701561
hsa-let-7d-5p_chr9(+)_t_0_-1_nont_0_+1_G	184.251	-1.05318	0.261395	-4.02907	5.59982e-05	0.00703
hsa-miR-126-5p_chr9(+)_t_0_-2_nont_0_+1_G	48.0747	-1.05481	0.261086	-4.04007	5.3436e-05	0.00703
hsa-miR-125a-5p_chr19(+)_t_0_-5	22.765	0.848958	0.210469	4.03365	5.49169e-05	0.00703
hsa-miR-215-5p_chr1(-)	11.5574	1.29061	0.320501	4.02687	5.65251e-05	0.00703
hsa-miR-125a-5p_nont_0_+1_T	143.663	0.786806	0.19635	4.00716	6.1452e-05	0.00732432
hsa-miR-15a-5p_chr13(-)_t_0_-2_nont_0_+1_G	6.97497	-1.16783	0.291295	-4.0091	6.09494e-05	0.00732432
hsa-miR-142-5p_chr17(-)_t_0_-1_nont_0_+1_G	259.852	-1.03759	0.260124	-3.98883	6.64014e-05	0.00759764
hsa-miR-26b-5p_chr2(+)_t_0_-1_nont_0_+1_G	26.2394	-0.875774	0.219359	-3.99242	6.54034e-05	0.00759764
hsa-miR-148b-3p_nont_0_+2_TG	204.629	-1.02876	0.259849	-3.95906	7.52438e-05	0.00821695
hsa-miR-21-5p_chr17(+)_t_0_-1_nont_0_+1_G	355.907	-0.750466	0.189471	-3.96084	7.46851e-05	0.00821695
hsa-miR-221-5p_chrX(-)_t_0_+3	168.138	0.494373	0.124959	3.95629	7.61228e-05	0.00821695
hsa-miR-99b-5p_chr19(+)_t_0_-1_nont_0_+1_T	57.388	0.746765	0.189297	3.94494	7.98183e-05	0.00845631
hsa-miR-151a-3p_nont_0_+2_AG	60.8425	-1.04955	0.26754	-3.92296	8.74686e-05	0.00877909
hsa-miR-16-5p_nont_0_+1_G	16.1035	-0.929248	0.236703	-3.9258	8.64436e-05	0.00877909
hsa-miR-320a-3p_nont_0_+1_G/hsa-miR-320b_chr1(-)_chr1(+)_t_0_-2_nont_0_+3_GAG	41.6348	-0.931768	0.237144	-3.92913	8.52546e-05	0.00877909
hsa-miR-128-3p_nont_0_+2_AT	188.801	0.462374	0.118311	3.90813	9.30125e-05	0.00917456
hsa-miR-148a-3p_chr7(-)_t_0_-1_nont_0_+1_G	161.497	-0.916669	0.235119	-3.89874	9.66934e-05	0.00937598
hsa-miR-191-5p_nont_0_+1_G	271.726	-0.787168	0.202164	-3.8937	9.87252e-05	0.00941344
hsa-miR-142-5p_chr17(-)_t_-2_-1_nont_0_+1_G	95.7134	-0.62893	0.161746	-3.88839	0.00010091	0.00946406
hsa-let-7b-5p_chr22(+)_t_0_-2_nont_0_+1_G	19.5297	-0.896801	0.231379	-3.87589	0.000106235	0.00980276
hsa-miR-181a-5p_chr1(-)_chr9(+)_t_0_-1_nont_0_+1_G	987.81	-0.843696	0.218473	-3.86179	0.000112558	0.0102213
hsa-miR-125a-5p_chr19(+)_t_0_-2_nont_0_+2_AA	17.9102	0.721005	0.187157	3.8524	0.000116967	0.0103817
hsa-miR-99b-5p_nont_0_+1_C	23.3868	0.840598	0.21853	3.8466	0.000119767	0.0103817
hsa-let-7f-5p_chr9(+)_chrX(-)_t_0_-2	669.738	0.708491	0.184125	3.84788	0.000119145	0.0103817
hsa-miR-142-5p_chr17(-)_t_+1_-1_nont_0_+1_G	7.00776	-1.16987	0.30618	-3.82084	0.000132999	0.0113566
hsa-miR-98-5p_chrX(-)_t_0_-1_nont_0_+1_G	221.723	-0.986297	0.258942	-3.80896	0.000139553	0.0116209
hsa-miR-3065-5p_chr17(+)_t_0_+2	9.32715	-1.04099	0.273376	-3.80789	0.000140158	0.0116209
hsa-let-7a-5p_chr11(-)_chr9(+)_chr22(+)_t_0_-1_nont_0_+1_G	2040.26	-0.970975	0.25658	-3.7843	0.000154143	0.012492
hsa-miR-146a-5p_chr5(+)_t_0_-1_nont_0_+1_G	159.539	-0.938643	0.24813	-3.78287	0.00015503	0.012492
hsa-let-7g-5p_chr3(-)_t_0_-1_nont_0_+1_G	575.846	-0.948685	0.251048	-3.7789	0.000157521	0.0125164
hsa-miR-148a-3p_nont_0_+1_G	45.8969	-0.995273	0.264329	-3.76528	0.000166361	0.0128615
hsa-miR-3613-5p_chr13(-)_t_0_-1	9.15441	0.98046	0.260187	3.76829	0.000164372	0.0128615
hsa-miR-215-5p_chr1(-)_t_0_+1	23.0939	1.09739	0.292115	3.75671	0.000172158	0.0131322
hsa-miR-125b-5p_nont_0_+1_A	60.8875	0.583956	0.15613	3.74019	0.00018388	0.0135989
hsa-miR-93-5p_chr7(-)_t_0_-3_nont_0_+1_G	16.6503	-0.998114	0.266617	-3.74362	0.000181388	0.0135989
hsa-miR-500a-3p_chrX(+)	67.4502	0.573606	0.153448	3.73811	0.000185408	0.0135989
hsa-miR-143-3p_chr5(+)_t_0_-1_nont_0_+1_G	43.0789	-0.983848	0.264864	-3.71454	0.000203573	0.0147423
hsa-miR-148b-3p_nont_0_+3_TTG	14.1177	-1.00719	0.271807	-3.70552	0.000210955	0.0150859
hsa-miR-151a-5p_chr8(-)_t_-1_0	647.249	0.383604	0.104085	3.68549	0.00022826	0.0161219
hsa-miR-15b-5p_chr3(+)_t_0_-1_nont_0_+1_G	31.2025	-0.9966	0.272442	-3.65802	0.00025417	0.017733
hsa-miR-125a-5p_chr19(+)_t_0_-1_nont_0_+1_C	49.4118	0.637118	0.175761	3.62491	0.000289057	0.0199241
hsa-miR-423-5p_chr17(+)_t_0_-1_nont_0_+1_G	244.665	-0.961123	0.266147	-3.61125	0.000304729	0.0207542
hsa-miR-199a-3p_chr19(-)_chr1(-)_t_0_-2_nont_0_+1_G/hsa-miR-199b-3p_chr9(-)_t_0_-2_nont_0_+1_G	33.5992	-0.887003	0.246427	-3.59945	0.000318889	0.0214631
hsa-let-7b-5p_chr22(+)_t_0_-1_nont_0_+1_G	106.385	-0.962677	0.26816	-3.58994	0.000330753	0.0216647
hsa-let-7d-5p_chr9(+)_t_0_-2_nont_0_+1_G	15.7735	-0.958365	0.267253	-3.58598	0.000335816	0.0216647
hsa-let-7f-5p_chr9(+)_chrX(-)_t_0_-1_nont_0_+1_G	1981.04	-0.909344	0.25359	-3.58588	0.000335939	0.0216647
hsa-miR-26b-5p_nont_0_+1_G	431.867	-0.898736	0.250691	-3.58504	0.000337032	0.0216647
hsa-miR-148a-5p_chr7(-)_t_0_-1_nont_0_+1_G	8.84465	-0.937751	0.264302	-3.54802	0.000388138	0.0236508
hsa-miR-151a-5p_nont_0_+1_G/hsa-miR-151b_chr14(-)_t_0_+2_nont_0_+2_TG	197.761	-0.953951	0.268818	-3.54869	0.000387153	0.0236508
hsa-miR-191-5p_chr3(-)_t_+1_0_nont_0_+1_A	203.869	0.449319	0.126576	3.5498	0.000385521	0.0236508
hsa-miR-30d-5p_chr8(-)_t_0_+3	39.0787	-0.825449	0.232671	-3.54771	0.000388599	0.0236508
hsa-miR-96-5p_chr7(-)_t_0_-2	7.24279	1.28927	0.363355	3.54825	0.000387793	0.0236508
hsa-let-7i-5p_chr12(+)_t_0_-1_nont_0_+1_G	256.593	-0.915855	0.259187	-3.53357	0.000409989	0.0246053
hsa-miR-148b-3p_chr12(+)_t_0_-1_nont_0_+1_G	11.4492	-1.01296	0.287042	-3.52897	0.000417185	0.0246053
hsa-miR-93-5p_nont_0_+1_G	32.1543	-0.825273	0.233699	-3.53135	0.00041344	0.0246053
hsa-miR-30d-5p_chr8(-)_t_0_-3_nont_0_+1_G	21.0763	-0.781672	0.222365	-3.51527	0.000439308	0.0254018
hsa-miR-199a-5p_chr19(-)_chr1(-)_t_+1_0	44.0267	0.821332	0.233657	3.51511	0.000439569	0.0254018
hsa-miR-486-5p_nont_0_+3_TAG	78.1318	-0.639298	0.182367	-3.50556	0.000455641	0.0260672
hsa-miR-92a-3p_nont_0_+3_AGG	35.3589	-0.700529	0.200746	-3.48964	0.000483679	0.0271287
hsa-miR-99b-5p_chr19(+)_t_0_-3	81.2943	0.652854	0.186953	3.49208	0.000479272	0.0271287
hsa-miR-92a-3p_nont_0_+3_ATG	85.1773	-0.769168	0.221806	-3.46775	0.000524843	0.0291517
hsa-miR-93-5p_nont_0_+3_TTT	24.7737	-0.543005	0.157197	-3.4543	0.00055173	0.0298032
hsa-miR-200b-3p_chr1(+)_t_0_+1	30.3259	0.587045	0.169958	3.45407	0.000552201	0.0298032
hsa-miR-222-3p_chrX(-)_t_0_+1	177.443	0.383949	0.11115	3.45433	0.000551658	0.0298032
hsa-miR-423-5p_nont_0_+1_G	84.4567	-0.893222	0.259211	-3.44593	0.000569098	0.0301464
hsa-miR-487a-3p_chr14(+)_t_0_-1	7.57954	1.11215	0.322662	3.4468	0.000567261	0.0301464
hsa-miR-340-5p_chr5(-)_t_0_-2_nont_0_+1_G	12.0522	-1.08887	0.316463	-3.44077	0.000580068	0.0304456
hsa-miR-146b-5p_nont_0_+1_G	140.828	-0.723849	0.210565	-3.43764	0.000586797	0.0305188
hsa-miR-16-5p_chr13(-)_chr3(+)_t_0_-2_nont_0_+1_G	33.4451	-0.991604	0.289233	-3.4284	0.000607154	0.0310696
hsa-miR-22-3p_nont_0_+1_G	5.92007	-1.04484	0.304805	-3.42791	0.000608249	0.0310696
hsa-miR-625-3p_chr14(+)_t_+1_-1	7.06164	1.01777	0.298483	3.40982	0.000650054	0.0329112
hsa-let-7b-5p_nont_0_+2_TG	47.9048	-0.681616	0.2002	-3.40468	0.000662415	0.0331341
hsa-miR-101-3p_chr1(-)_chr9(+)_t_-1_-1_nont_0_+1_G	17.9796	-1.01086	0.297241	-3.40082	0.000671832	0.0331341
hsa-miR-151a-3p_chr8(-)_t_-2_+1	1048.51	-0.283188	0.0832458	-3.40183	0.000669371	0.0331341
hsa-miR-3679-5p_nont_0_+1_T	13.32	-0.819345	0.241264	-3.39604	0.000683673	0.0334299
hsa-let-7i-5p_chr12(+)_t_0_-2_nont_0_+3_CCA	4.78799	-1.05592	0.311877	-3.3857	0.00070997	0.0343513
hsa-miR-199a-5p_chr19(-)_chr1(-)_t_0_-1_nont_0_+1_G	44.2884	-0.886098	0.261854	-3.38394	0.000714526	0.0343513
hsa-miR-16-5p_chr13(-)_chr3(+)_t_0_-1_nont_0_+1_C	11.1873	-0.7764	0.230426	-3.36941	0.000753295	0.0356165
hsa-miR-17-5p_nont_0_+1_G	16.498	-0.79088	0.234698	-3.36979	0.000752266	0.0356165
hsa-miR-125a-5p_chr19(+)_t_0_-3_nont_0_+1_A	94.2326	1.04245	0.310621	3.35603	0.000790693	0.0370783
hsa-let-7a-5p_chr11(-)_chr9(+)_chr22(+)_t_0_-2_nont_0_+2_GG	12.627	-1.03401	0.308626	-3.35036	0.000807071	0.0373158
hsa-miR-181a-5p_nont_0_+1_G	54.4548	-0.873946	0.261071	-3.34754	0.000815326	0.0373158
hsa-miR-99b-5p_nont_0_+2_AT	62.7073	0.618013	0.184542	3.3489	0.00081134	0.0373158
hsa-miR-30e-3p_chr1(+)_t_0_-1_nont_0_+1_G	10.3751	-1.00862	0.302404	-3.33536	0.000851899	0.0386803
hsa-miR-30e-5p_chr1(+)_t_0_+3	28.2563	-0.786033	0.235889	-3.33221	0.000861586	0.0388121
hsa-miR-26b-5p_nont_0_+2_AA	50.1788	0.908	0.27298	3.32625	0.000880215	0.0393415
hsa-miR-1301-3p_chr2(-)_t_0_-1_nont_0_+2_TT	32.418	0.543008	0.163499	3.32116	0.00089643	0.0397556
hsa-miR-26a-5p_nont_0_+2_TG	59.8844	-0.637582	0.192505	-3.31203	0.000926226	0.0404499
hsa-miR-99b-5p_chr19(+)_t_+1_-1	37.9535	0.614897	0.185576	3.31344	0.000921548	0.0404499
hsa-miR-625-3p_chr14(+)_t_0_+1	11.5951	0.952824	0.287973	3.30873	0.00093719	0.0406187
hsa-miR-103a-3p_chr5(-)_chr20(+)_t_0_-1_nont_0_+1_G/hsa-miR-107_chr10(-)_t_0_-2_nont_0_+2_GG	298.113	-0.66902	0.202799	-3.29893	0.000970528	0.0414357
hsa-miR-126-3p_chr9(+)_t_0_-1	562.445	0.54139	0.164076	3.29963	0.000968138	0.0414357
hsa-miR-125a-5p_chr19(+)_t_0_-2_nont_0_+1_A	34.8798	0.718911	0.21895	3.28344	0.00102548	0.0431382
hsa-miR-148b-3p_nont_0_+1_G	25.4052	-0.945153	0.287761	-3.2845	0.00102162	0.0431382
hsa-let-7a-5p_chr11(-)_chr9(+)_chr22(+)_t_0_-2_nont_0_+2_CA	4.97261	-0.966781	0.295008	-3.27713	0.00104868	0.0433262
hsa-miR-1226-3p_nont_0_+1_A	17.6613	0.746079	0.228296	3.26804	0.00108297	0.0433262
hsa-miR-142-5p_chr17(-)_t_0_-1_nont_0_+1_C	19.6717	-0.748369	0.228896	-3.26947	0.0010775	0.0433262
hsa-miR-20a-5p_chr13(+)_t_0_-2_nont_0_+2_GG	26.7039	-0.784016	0.239546	-3.27292	0.00106443	0.0433262
hsa-miR-21-5p_nont_0_+1_G	29.6555	-0.779215	0.238269	-3.27031	0.0010743	0.0433262
hsa-miR-340-5p_chr5(-)_t_0_-1_nont_0_+1_G	38.0865	-0.870783	0.266138	-3.27192	0.0010682	0.0433262
hsa-miR-191-5p_chr3(-)_t_+1_-1	58.0994	0.452071	0.138029	3.27519	0.00105593	0.0433262
hsa-miR-99b-5p_nont_0_+3_TAA	10.4421	0.879691	0.269423	3.26509	0.00109429	0.0434752
hsa-miR-10a-5p_chr17(-)_t_+1_0_nont_0_+1_G	143.943	0.526746	0.161502	3.26154	0.00110807	0.0437191
hsa-miR-27b-3p_nont_0_+1_G	90.1938	-0.633721	0.194659	-3.25555	0.00113172	0.0443465
hsa-miR-125a-5p_chr19(+)_t_0_-2_nont_0_+2_AT	19.5153	0.653344	0.200977	3.25084	0.00115064	0.0444786
hsa-miR-140-3p_nont_0_+3_ACG	21.4292	-0.838843	0.257971	-3.25169	0.00114721	0.0444786
hsa-miR-28-3p_chr3(+)_t_0_-2_nont_0_+2_CA	7.3175	-0.860744	0.265164	-3.24608	0.00117006	0.0449254
hsa-miR-148b-3p_nont_0_+2_GG	74.7178	-0.855445	0.265057	-3.2274	0.0012492	0.0465829
hsa-miR-151a-5p_nont_0_+2_AC/hsa-miR-151b_chr14(-)_t_0_+2_nont_0_+3_TAC	25.7502	0.521383	0.161603	3.22632	0.00125393	0.0465829
hsa-miR-199a-3p_chr19(-)_chr1(-)_t_-1_-2_nont_0_+1_G/hsa-miR-199b-3p_chr9(-)_t_-1_-2_nont_0_+1_G	13.4477	-0.894797	0.277343	-3.22632	0.00125394	0.0465829
hsa-miR-98-5p_chrX(-)_t_0_-2_nont_0_+1_G	22.5789	-0.851114	0.26364	-3.22832	0.00124521	0.0465829
hsa-miR-409-5p_chr14(+)_t_0_+1	102.495	0.893676	0.27654	3.23163	0.00123087	0.0465829
hsa-miR-652-3p_nont_0_+2_AA	16.517	0.657275	0.204023	3.22157	0.0012749	0.0468957
hsa-miR-22-3p_chr17(-)_t_0_-3	197.994	0.485751	0.150821	3.22071	0.00127875	0.0468957
hsa-miR-199a-3p_chr19(-)_chr1(-)_t_0_-1_nont_0_+1_G/hsa-miR-199b-3p_chr9(-)_t_0_-1_nont_0_+1_G	35.4755	-0.77653	0.242049	-3.20815	0.00133591	0.0471868
hsa-miR-409-3p_nont_0_+2_AA	11.3701	0.851358	0.26534	3.20856	0.00133403	0.0471868
hsa-miR-451a_chr17(-)_t_0_-2_nont_0_+1_G	7.4625	-0.906238	0.282088	-3.21261	0.00131534	0.0471868
hsa-miR-744-5p_chr17(+)_t_0_-1_nont_0_+1_G	26.2538	-0.903565	0.282088	-3.20314	0.0013594	0.0471868
hsa-let-7f-5p_chr9(+)_chrX(-)_t_0_-1	17349.7	0.521316	0.162768	3.20281	0.00136092	0.0471868
hsa-miR-125b-5p_chr11(-)_chr21(+)_t_0_-2	55.8114	0.50611	0.157916	3.20492	0.00135098	0.0471868
hsa-miR-145-3p_chr5(+)_t_+1_+1	4.31663	1.04907	0.32618	3.21624	0.00129883	0.0471868
hsa-miR-335-3p_chr7(+)_t_-1_0	172.005	0.521197	0.162601	3.20537	0.00134888	0.0471868
hsa-miR-625-3p_chr14(+)_t_+1_0	83.5603	0.762569	0.237477	3.21113	0.00132216	0.0471868
hsa-miR-148b-3p_chr12(+)_t_0_-1_nont_0_+3_CCA	8.36265	-0.880714	0.275781	-3.19352	0.00140548	0.0484384
hsa-miR-142-5p_chr17(-)_t_-2_-2_nont_0_+1_G	70.968	-0.787225	0.246727	-3.19068	0.0014194	0.0486251
hsa-miR-26b-5p_nont_0_+2_GG	24.6287	-0.863554	0.271168	-3.18458	0.00144966	0.0493662
hsa-miR-142-5p_chr17(-)_t_-2_-4_nont_0_+1_G	107.907	-0.847515	0.267088	-3.17317	0.00150786	0.0497359
hsa-miR-22-3p_chr17(-)_t_+1_-1_nont_0_+1_G	13.3266	-0.701913	0.221151	-3.17391	0.00150401	0.0497359
hsa-miR-320a-3p_nont_0_+3_TAT	228.455	-0.481958	0.151775	-3.17548	0.00149587	0.0497359
hsa-miR-423-3p_nont_0_+1_G	75.2626	-0.678426	0.213558	-3.17678	0.00148921	0.0497359
hsa-miR-493-5p_chr14(+)_t_0_-1_nont_0_+1_G	8.06552	-1.00813	0.317797	-3.17224	0.00151268	0.0497359
hsa-miR-92a-3p_chr13(+)_chrX(-)_t_+1_-1_nont_0_+1_G	16.7104	-0.714756	0.225072	-3.17568	0.00149486	0.0497359
hsa-miR-146a-5p_nont_0_+2_GG	52.9473	-0.76041	0.240096	-3.1671	0.00153966	0.0503338
hsa-miR-26a-5p_nont_0_+2_GG	7.89395	-0.949244	0.300026	-3.16387	0.00155687	0.0506072
hsa-miR-877-5p_nont_0_+3_GAT	30.0408	-0.585457	0.185331	-3.15899	0.00158319	0.051172
hsa-miR-671-3p_nont_0_+2_TT	698.341	-0.279299	0.0885022	-3.15584	0.00160035	0.0514361
hsa-miR-423-3p_chr17(+)_t_-1_0_nont_0_+1_G	6.67379	-0.861403	0.273948	-3.14441	0.00166424	0.0531906
hsa-miR-142-5p_chr17(-)_t_0_-1_nont_0_+1_A	41.1482	-0.668301	0.212725	-3.14162	0.00168017	0.0534014
hsa-miR-191-5p_nont_0_+2_AT	134.446	0.506382	0.161645	3.13267	0.00173225	0.0544541
hsa-miR-99b-5p_nont_0_+3_TTT	74.5825	0.590241	0.188416	3.13266	0.00173233	0.0544541
hsa-let-7e-5p_chr19(+)_t_0_-2_nont_0_+1_G	10.2147	-0.811647	0.260039	-3.12125	0.00180084	0.0562985
hsa-miR-103a-3p_chr5(-)_chr20(+)_t_0_-3_nont_0_+2_GG/hsa-miR-107_chr10(-)_t_0_-3_nont_0_+2_GG	6.25888	-0.993564	0.318566	-3.11886	0.0018155	0.0564483
hsa-miR-26a-5p_chr12(-)_chr3(+)_t_0_-1_nont_0_+2_GG	11.9111	-0.884009	0.284222	-3.11028	0.00186911	0.0574903
hsa-miR-486-5p_chr8(-)_t_0_+1	2233.41	-0.608113	0.195506	-3.11045	0.00186802	0.0574903
hsa-miR-320a-3p_chr8(-)_t_0_+1_nont_0_+3_TAT	8.61967	-0.879791	0.28422	-3.09546	0.00196509	0.0601192
hsa-miR-409-5p_chr14(+)	240.834	0.851977	0.275904	3.08795	0.00201541	0.0613307
hsa-miR-320a-3p_nont_0_+3_ATA	17.5929	-0.675689	0.219145	-3.0833	0.00204717	0.0616415
hsa-miR-92a-3p_chr13(+)_chrX(-)_t_0_-1_nont_0_+2_AA	303.707	0.649622	0.210603	3.08458	0.00203839	0.0616415
hsa-miR-24-2-5p_chr19(-)_t_-1_0_nont_0_+1_G	6.32631	-0.88168	0.287765	-3.06389	0.00218478	0.0651285
hsa-miR-320a-3p_nont_0_+3_ATT	367.904	-0.498239	0.162623	-3.06376	0.00218575	0.0651285
hsa-miR-744-5p_chr17(+)_t_0_-2_nont_0_+1_G	16.952	-0.822903	0.269498	-3.05346	0.00226218	0.0670567
hsa-miR-148a-3p_nont_0_+2_TG	16.4366	-0.832176	0.27337	-3.04413	0.00233354	0.0688152
hsa-miR-4446-3p_chr3(+)_t_0_-1_nont_0_+2_AA	54.7549	-0.636351	0.209172	-3.04224	0.00234822	0.0688932
hsa-let-7f-5p_chr9(+)_chrX(-)_t_0_-2_nont_0_+2_GG	11.252	-0.983714	0.323557	-3.04031	0.00236335	0.0689832
hsa-miR-4433b-5p_nont_0_+1_G	5.11145	-1.01772	0.335394	-3.03439	0.0024102	0.0696403
hsa-miR-320a-3p_chr8(-)_t_0_+1	1508.06	-0.48124	0.158591	-3.03447	0.00240955	0.0696403
hsa-miR-151a-3p_chr8(-)_t_-2_-1_nont_0_+1_T	242.901	-0.279214	0.0920716	-3.03258	0.00242476	0.0697089
hsa-miR-183-5p_chr7(-)_t_+1_0	6.05095	1.07463	0.354554	3.03094	0.00243792	0.0697366
hsa-miR-103a-3p_chr5(-)_chr20(+)_t_0_-4_nont_0_+1_T/hsa-miR-107_chr10(-)_t_0_-4_nont_0_+1_T	6.03415	0.827242	0.273994	3.01919	0.00253448	0.0717794
hsa-miR-192-5p_chr11(-)_t_0_-1_nont_0_+1_G	4.0969	-1.01722	0.337206	-3.01661	0.00255614	0.0717794
hsa-miR-28-5p_chr3(+)_t_0_-1_nont_0_+1_A	14.3138	0.623984	0.206838	3.01678	0.00255476	0.0717794
hsa-miR-500a-3p_nont_0_+1_T/hsa-miR-502-3p_chrX(+)_t_+1_-1_nont_0_+3_TGT	195.193	0.470787	0.156086	3.01621	0.00255952	0.0717794
hsa-miR-363-3p_chrX(-)	52.9217	0.539228	0.179219	3.00876	0.00262315	0.0732052
hsa-miR-24-3p_chr19(-)_chr9(+)	283.929	0.488344	0.162763	3.00034	0.00269676	0.0748939
hsa-miR-6852-5p_chr9(-)_t_0_+3	47.9288	-0.531867	0.177592	-2.99488	0.00274554	0.0758803
hsa-miR-369-5p_chr14(+)_t_0_-1	173.683	0.785073	0.262782	2.98754	0.00281233	0.0773526
hsa-let-7i-5p_chr12(+)_t_0_-1_nont_0_+2_GG	60.4541	-0.824943	0.276454	-2.98401	0.00284497	0.077491
hsa-miR-155-5p_chr21(+)_t_0_-3_nont_0_+2_AA	6.78845	0.791803	0.265473	2.98261	0.002858	0.077491
hsa-miR-320a-3p_chr8(-)_t_0_+1_nont_0_+3_TTT	80.2009	-0.530855	0.177921	-2.98365	0.00284832	0.077491
hsa-miR-423-5p_nont_0_+2_TG	16.7278	-0.863796	0.289785	-2.98081	0.00287483	0.0775798
hsa-miR-125a-5p_chr19(+)_t_0_-1_nont_0_+1_G	981.655	0.769036	0.258404	2.9761	0.00291942	0.0784131
hsa-miR-145-3p_chr5(+)_t_+2_+1	48.1984	0.846828	0.284929	2.97207	0.00295798	0.0790775
hsa-miR-186-5p_nont_0_+1_G	77.7046	-0.700195	0.235862	-2.96867	0.00299094	0.0792184
hsa-miR-423-5p_chr17(+)_t_0_-2_nont_0_+2_GG	23.9035	-0.884075	0.297736	-2.96932	0.00298457	0.0792184
hsa-miR-222-3p_nont_0_+3_CTG	20.0576	-0.871478	0.294329	-2.9609	0.00306745	0.0808704
hsa-miR-103a-3p_nont_0_+1_G/hsa-miR-107_chr10(-)_t_0_-2_nont_0_+3_GAG	44.6868	-0.562923	0.191055	-2.94639	0.0032151	0.0842534
hsa-miR-122-5p_nont_0_+1_A	4.20775	0.999923	0.339647	2.944	0.00323995	0.0842534
hsa-miR-381-3p_chr14(+)_t_0_-1_nont_0_+1_G	20.995	-0.772908	0.262422	-2.94529	0.00322654	0.0842534
hsa-miR-320a-3p_nont_0_+2_AT	2258.71	-0.465698	0.158502	-2.93811	0.0033022	0.084717
hsa-miR-486-5p_nont_0_+3_TTG	67.3423	-0.697491	0.237232	-2.94012	0.00328084	0.084717
hsa-miR-92a-3p_chr13(+)_t_0_+2	429.061	-0.557106	0.189538	-2.93929	0.00328963	0.084717
hsa-miR-320a-3p_chr8(-)_t_0_-1_nont_0_+1_G/hsa-miR-320c-{2}_chr18(+)_t_0_-1_nont_0_+3_CGG/hsa-miR-320c-{1}_chr18(+)_t_0_-1_nont_0_+3_CGG/hsa-miR-320b_chr1(-)_chr1(+)_t_0_-2_nont_0_+2_GG	64.6095	-0.633862	0.216365	-2.92959	0.00339407	0.0855396
hsa-miR-378a-3p_chr5(+)_t_0_-1_nont_0_+1_A/hsa-miR-378d_chr8(-)_chr4(-)_t_0_-1_nont_0_+3_GGA/hsa-miR-378c_chr10(-)_t_0_-5_nont_0_+2_GA	92.5809	0.515487	0.175936	2.92997	0.00338997	0.0855396
hsa-miR-199a-5p_chr19(-)_chr1(-)_t_0_-5	54.0628	0.610152	0.208232	2.93015	0.00338793	0.0855396
hsa-miR-379-3p_chr14(+)_t_0_-1	21.4416	0.785818	0.267891	2.93335	0.00335328	0.0855396
hsa-miR-23b-3p_chr9(+)_t_0_+1	14.146	-0.765307	0.261484	-2.92678	0.0034249	0.0855627
hsa-miR-487a-3p_chr14(+)_t_0_-2	4.16361	0.887791	0.303268	2.92741	0.00341796	0.0855627
hsa-miR-140-3p_chr16(+)_t_+1_+2_nont_0_+1_G	40.6129	-0.499206	0.170977	-2.91973	0.00350336	0.0867651
hsa-miR-21-5p_nont_0_+2_CG	644.044	-0.569326	0.194959	-2.92023	0.00349775	0.0867651
hsa-miR-29a-3p_nont_0_+1_A	21.0928	0.598364	0.205096	2.91748	0.00352867	0.0870152
hsa-miR-423-5p_chr17(+)_t_0_-5_nont_0_+1_G	4.45102	-0.925716	0.317484	-2.91579	0.00354793	0.0871146
hsa-miR-27a-3p_chr19(-)_t_0_-3_nont_0_+3_TGG/hsa-miR-27b-3p_chr9(+)_t_0_-1_nont_0_+1_G	65.9381	-0.782112	0.26868	-2.91094	0.00360342	0.0880989
hsa-miR-532-5p_chrX(+)_t_0_-1_nont_0_+1_A	20.1302	0.705488	0.242865	2.90485	0.00367424	0.0894481
hsa-miR-17-5p_chr13(+)_t_0_-2_nont_0_+2_GG	14.195	-0.794968	0.274385	-2.89727	0.00376427	0.0912517
hsa-miR-181a-2-3p_chr9(+)_t_0_-3	7.1481	0.862642	0.298326	2.89161	0.00383279	0.092351
hsa-miR-363-3p_chrX(-)_t_0_-2	147.398	0.581662	0.201207	2.89086	0.0038419	0.092351
hsa-let-7b-5p_chr22(+)_t_0_-1_nont_0_+2_GG	27.2378	-0.802394	0.278789	-2.87814	0.00400025	0.092958
hsa-miR-125b-5p_chr11(-)_chr21(+)_t_0_-1_nont_0_+1_T	12.5309	0.686615	0.238387	2.88026	0.00397353	0.092958
hsa-miR-142-5p_chr17(-)_t_-2_-3_nont_0_+2_GG	7.27603	-0.905321	0.313903	-2.88408	0.00392561	0.092958
hsa-miR-3065-3p_nont_0_+1_T	7.20094	-0.777204	0.270134	-2.87711	0.00401339	0.092958
hsa-miR-625-3p_nont_0_+1_A	9.20866	0.866155	0.300733	2.88015	0.00397491	0.092958
hsa-let-7f-5p_chr9(+)_chrX(-)_t_+1_-1	58.4419	0.487977	0.169129	2.88524	0.00391115	0.092958
hsa-miR-146b-5p_chr10(+)_t_0_+2	10.8343	-0.803122	0.278858	-2.88004	0.00397621	0.092958
hsa-miR-182-5p_chr7(-)_t_0_-2	674.202	0.790181	0.274243	2.88132	0.00396016	0.092958
hsa-miR-361-3p_chrX(-)_t_0_-2	26.7954	0.830904	0.288635	2.87873	0.00399278	0.092958
hsa-miR-191-5p_chr3(-)_t_+1_0_nont_0_+1_G	12.9928	-0.754813	0.262656	-2.87377	0.004056	0.0935661
hsa-miR-1301-3p_chr2(-)_t_0_-1_nont_0_+3_TAT	4.25247	0.932551	0.325313	2.86662	0.00414876	0.0953215
hsa-miR-671-3p_chr7(+)_t_0_+1	1309.09	-0.275934	0.0963533	-2.86378	0.00418623	0.0957976
hsa-miR-106b-3p_nont_0_+2_AT	105.113	-0.40463	0.141604	-2.85747	0.00427037	0.0973338
hsa-miR-136-3p_chr14(+)_t_+1_0	60.9007	0.849949	0.297822	2.85389	0.00431881	0.0980473
hsa-miR-221-3p_chrX(-)_t_0_-2_nont_0_+1_G	42.5375	-0.647027	0.227048	-2.84974	0.00437546	0.0988057
hsa-miR-139-3p_chr11(-)_t_+1_0	7.48404	-0.763374	0.267952	-2.84892	0.00438676	0.0988057
hsa-miR-183-5p_chr7(-)	20.1482	1.00017	0.351655	2.84417	0.00445274	0.0998985
hsa-miR-151a-5p_nont_0_+3_AAC	5.20438	0.770382	0.273199	2.81985	0.00480455	0.106127
hsa-miR-6852-5p_chr9(-)_t_-1_0_nont_0_+1_T	220.072	-0.305219	0.108103	-2.82342	0.00475147	0.106127
hsa-miR-92a-3p_nont_0_+3_TAG	313.342	-0.32759	0.116134	-2.8208	0.00479039	0.106127
hsa-miR-132-3p_chr17(-)	72.1242	0.379449	0.134446	2.82231	0.00476785	0.106127
hsa-miR-1226-3p_chr3(+)	6.92114	0.804713	0.285653	2.8171	0.00484595	0.10663
hsa-miR-326_nont_0_+1_G	4.65181	-0.870462	0.30922	-2.81502	0.00487736	0.106909
hsa-miR-27a-3p_chr19(-)_t_0_-1_nont_0_+2_TT	26.9804	0.572512	0.203626	2.81159	0.00492972	0.107236
hsa-miR-192-5p_chr11(-)_t_+1_+2	189.277	0.444094	0.157898	2.81254	0.00491522	0.107236
hsa-miR-128-3p_nont_0_+2_TC	10.3905	0.670163	0.239144	2.80234	0.00507337	0.107499
hsa-miR-1301-3p_nont_0_+1_G	4.11719	-0.901077	0.320868	-2.80825	0.00498115	0.107499
hsa-miR-182-5p_chr7(-)_t_0_-1_nont_0_+1_G	32.9522	-0.765296	0.273008	-2.8032	0.00505976	0.107499
hsa-miR-92a-3p_nont_0_+3_TTG	39.0533	-0.655748	0.233971	-2.80268	0.00506792	0.107499
hsa-miR-99b-5p_nont_0_+2_AA	40.9528	0.56769	0.202478	2.80371	0.00505178	0.107499
hsa-miR-191-5p_chr3(-)_t_0_-2	1394.21	0.221666	0.0789498	2.80768	0.00498993	0.107499
hsa-miR-501-3p_chrX(+)	765.343	0.416013	0.148286	2.80548	0.00502423	0.107499
hsa-miR-181a-5p_chr1(-)_chr9(+)_t_+1_-1_nont_0_+1_G	4.73026	-0.811447	0.289762	-2.80039	0.00510403	0.10775
hsa-let-7i-5p_chr12(+)_t_0_+1	97.7895	-0.504926	0.180528	-2.79694	0.00515897	0.108086
hsa-miR-181a-2-3p_chr9(+)_t_0_-1	78.4922	0.433939	0.155209	2.79583	0.00517666	0.108086
hsa-miR-221-5p_chrX(-)_t_0_+4	627.862	0.413783	0.147979	2.79622	0.00517044	0.108086
hsa-miR-320a-3p_nont_0_+2_AG	35.6574	-0.636581	0.227962	-2.79249	0.0052304	0.1088
hsa-miR-155-5p_chr21(+)_t_0_-2	52.8977	0.612271	0.219346	2.79135	0.00524889	0.1088
hsa-miR-134-5p_chr14(+)	251.404	0.715144	0.256423	2.78892	0.00528846	0.109225
hsa-miR-381-3p_chr14(+)_t_0_-3	9.5643	0.740041	0.265531	2.78702	0.00531947	0.10947
hsa-miR-625-3p_chr14(+)	60.2721	0.70326	0.252531	2.78484	0.00535538	0.109814
hsa-miR-92a-3p_nont_0_+3_TGG	8.82209	-0.870395	0.314377	-2.76863	0.00562922	0.114461
hsa-let-7a-5p_chr11(-)_chr9(+)_chr22(+)_t_0_-2	838.687	0.455592	0.164736	2.76559	0.00568204	0.114461
hsa-miR-192-5p_chr11(-)_t_+1_-1	5.71555	0.91966	0.332455	2.76627	0.00567015	0.114461
hsa-miR-29a-3p_chr7(-)_t_0_-1	134.193	0.51128	0.184755	2.76734	0.00565156	0.114461
hsa-miR-369-3p_chr14(+)_t_0_-1	18.8456	0.820576	0.29654	2.76717	0.00565456	0.114461
hsa-miR-331-5p_chr12(+)_t_0_-1	5.65065	-0.764822	0.276772	-2.76337	0.00572079	0.114837
hsa-miR-27a-3p_chr19(-)_t_0_-1_nont_0_+1_G/hsa-miR-27b-3p_chr9(+)_t_0_-3_nont_0_+3_CGG	9.90615	-0.801626	0.29064	-2.75814	0.00581305	0.115876
hsa-miR-99b-5p_chr19(+)_t_0_-4	76.436	0.606256	0.219742	2.75894	0.00579891	0.115876
hsa-let-7f-5p_chr9(+)_chrX(-)_t_0_-3_nont_0_+1_A	9.34956	0.823105	0.298739	2.75526	0.00586455	0.116335
hsa-miR-320a-3p_chr8(-)_t_0_-3_nont_0_+3_TGG/hsa-miR-320c_nont_0_+2_GG/hsa-miR-320c-{2}_chr18(+)_t_0_-1_nont_0_+3_TGG/hsa-miR-320c-{1}_chr18(+)_t_0_-1_nont_0_+3_TGG/hsa-miR-320b_chr1(-)_chr1(+)_t_0_-3_nont_0_+3_TGG	11.9999	-0.842203	0.305746	-2.75458	0.00587673	0.116335
hsa-miR-409-3p_nont_0_+3_TAT	8.40239	0.820441	0.298114	2.75211	0.00592132	0.116813
hsa-miR-451a_chr17(-)_t_0_+3	13.7498	0.983288	0.357902	2.74737	0.00600759	0.118108
hsa-miR-192-5p_chr11(-)_t_+1_0	137.238	0.628453	0.228933	2.74514	0.00604851	0.118144
hsa-miR-877-5p_chr6(+)_t_0_+2	83.3539	-0.55911	0.203682	-2.74502	0.00605074	0.118144
hsa-miR-1908-5p_nont_0_+1_A	47.5029	-0.703049	0.257113	-2.7344	0.00624947	0.12161
hsa-miR-152-3p_chr17(-)_t_0_+1	45.314	0.412367	0.151009	2.73074	0.00631915	0.122549
hsa-miR-99b-5p_nont_0_+3_TAT	20.8814	0.627175	0.229777	2.7295	0.00634309	0.122597
hsa-miR-155-5p_chr21(+)_t_0_-3_nont_0_+1_A	63.0527	0.549823	0.201989	2.72205	0.00648791	0.124974
hsa-miR-30e-5p_nont_0_+2_CG	595.177	-0.552529	0.203138	-2.71997	0.00652879	0.12534
hsa-miR-877-5p_nont_0_+3_GAA	50.6244	-0.563555	0.207701	-2.7133	0.00666171	0.127464
hsa-miR-142-5p_chr17(-)_t_0_-2_nont_0_+3_TTA	7.07879	-0.81095	0.299314	-2.70936	0.00674122	0.127792
hsa-miR-151a-3p_nont_0_+3_AAG	5.87315	-0.804155	0.296717	-2.71018	0.00672466	0.127792
hsa-miR-2110_nont_0_+3_AGT	45.488	-0.476334	0.175825	-2.70913	0.0067459	0.127792
hsa-miR-92a-3p_chrX(-)_t_0_+1	360.632	-0.588732	0.217518	-2.70659	0.0067979	0.128352
hsa-let-7d-3p_chr9(+)_t_0_-1_nont_0_+1_G	26.233	-0.674792	0.249721	-2.70219	0.00688852	0.129636
hsa-miR-1301-3p_chr2(-)_t_+3_+1	37.3484	0.45084	0.166922	2.7009	0.00691514	0.12971
hsa-let-7f-5p_chr9(+)_chrX(-)_t_0_-1_nont_0_+2_AA	38.3111	0.722835	0.267958	2.69757	0.00698481	0.129741
hsa-miR-139-3p_nont_0_+1_T	7.41104	-0.711952	0.263814	-2.69869	0.00696128	0.129741
hsa-miR-485-5p_nont_0_+2_GT	6.23757	0.866839	0.321241	2.69841	0.00696716	0.129741
hsa-let-7a-5p_chr11(-)_chr9(+)_chr22(+)_t_0_-2_nont_0_+1_C/hsa-let-7c-5p_chr21(+)_t_0_-4_nont_0_+3_AGC	9.07495	-0.675607	0.250851	-2.69326	0.0070758	0.130583
hsa-miR-125a-5p_chr19(+)_t_0_-3_nont_0_+1_C	5.60166	0.87433	0.324625	2.69335	0.00707375	0.130583
hsa-miR-421_chrX(-)_t_0_-1_nont_0_+1_G	4.88273	-0.820892	0.305217	-2.68954	0.00715507	0.131621
hsa-miR-30c-5p_chr6(-)_chr1(+)	478.027	0.284878	0.10609	2.68524	0.00724781	0.1329
hsa-miR-320a-3p_nont_0_+3_TTA	21.1786	-0.600142	0.223619	-2.68377	0.0072797	0.133024
hsa-miR-221-5p_chrX(-)_t_0_+1	145.951	0.363618	0.135537	2.68279	0.00730107	0.133024
hsa-miR-181a-2-3p_chr9(+)_t_0_-2_nont_0_+1_A	47.4325	0.940103	0.351141	2.67728	0.00742227	0.133952
hsa-miR-191-5p_chr3(-)_t_0_-3_nont_0_+3_TGG	339.761	-0.688321	0.257033	-2.67795	0.00740748	0.133952
hsa-miR-3614-5p_chr17(-)_t_0_-1	4.38603	0.971613	0.362661	2.67912	0.00738159	0.133952
hsa-let-7f-5p_chr9(+)_chrX(-)_t_+2_0	11.3949	0.830403	0.310334	2.67584	0.00745423	0.134106
hsa-let-7b-5p_chr22(+)_t_0_-3_nont_0_+2_AC	7.99829	0.959338	0.358902	2.67298	0.007518	0.134408
hsa-miR-21-3p_chr17(+)_t_0_-1	45.0131	-0.484196	0.181103	-2.6736	0.00750418	0.134408
hsa-miR-532-5p_nont_0_+2_TA	4.27625	0.833236	0.313752	2.65572	0.00791402	0.141047
hsa-let-7g-5p_chr3(-)_t_0_-3	56.247	0.473369	0.17847	2.65237	0.00799298	0.142012
hsa-miR-181a-5p_nont_0_+3_TAT	16.2463	-0.612867	0.231222	-2.65055	0.00803597	0.142334
hsa-miR-760_nont_0_+2_GT	36.5379	-0.636193	0.240268	-2.64785	0.00810058	0.142595
hsa-miR-126-3p_chr9(+)_t_+1_-1	239.451	0.470073	0.177507	2.64819	0.00809236	0.142595
hsa-miR-21-3p_chr17(+)_t_0_-1_nont_0_+1_G	69.7597	-0.498023	0.188334	-2.64436	0.0081845	0.142847
hsa-miR-324-3p_chr17(-)_t_+1_0_nont_0_+2_AT	4.1038	-0.820057	0.310245	-2.64326	0.0082113	0.142847
hsa-miR-10399-5p_chr7(-)	62.5642	0.672195	0.254111	2.64528	0.00816224	0.142847
hsa-miR-493-5p_chr14(+)_t_0_-2	16.4686	0.728616	0.275666	2.64311	0.00821477	0.142847
hsa-miR-130a-3p_nont_0_+1_G	52.3048	-0.469562	0.177954	-2.63868	0.00832306	0.144264
hsa-miR-3615_chr17(+)_t_0_+2_nont_0_+2_TT	47.4029	-0.3966	0.15036	-2.63767	0.00834777	0.144264
hsa-miR-99b-5p_nont_0_+2_TA	25.9966	0.629295	0.238668	2.63669	0.00837191	0.144264
hsa-miR-221-3p_nont_0_+3_TAT	6.53269	0.712433	0.270729	2.63153	0.00850006	0.145595
hsa-miR-6852-5p_chr9(-)_t_-1_0	105.224	-0.339935	0.12916	-2.63188	0.00849132	0.145595
hsa-miR-146a-5p_nont_0_+2_TG	10.4751	-0.692542	0.263398	-2.62926	0.00855713	0.14595
hsa-miR-543_chr14(+)_t_0_+1	19.1962	0.749098	0.284972	2.62868	0.00857181	0.14595
hsa-miR-423-5p_chr17(+)_t_0_-3_nont_0_+1_G	26.0574	-0.724895	0.276906	-2.61784	0.0088488	0.150212
hsa-miR-671-3p_nont_0_+2_TG	6.21185	-0.714509	0.273042	-2.61685	0.00887464	0.150212
hsa-miR-181a-5p_chr1(-)_chr9(+)_t_0_-3_nont_0_+2_GG	191.611	-0.668483	0.255707	-2.61425	0.00894233	0.150708
hsa-miR-182-5p_chr7(-)_t_0_-4	45.5906	0.81356	0.311267	2.61371	0.00895661	0.150708
hsa-let-7f-5p_chr9(+)_chrX(-)_t_0_-1_nont_0_+2_AT	32.1521	0.518349	0.198476	2.61164	0.00901088	0.151177
hsa-miR-125a-5p_chr19(+)_t_0_-1_nont_0_+1_T	1096.11	0.504781	0.193671	2.60638	0.00915038	0.153068
hsa-miR-487a-3p_chr14(+)	46.7401	0.742447	0.285226	2.60301	0.00924084	0.154131
hsa-miR-148a-3p_nont_0_+2_CG	37.1248	-0.6071	0.23334	-2.60178	0.00927419	0.154237
hsa-miR-25-3p_chr7(-)_t_0_-2	1575.7	0.433617	0.166787	2.59983	0.00932694	0.154665
hsa-let-7b-5p_nont_0_+1_G	179.555	-0.542353	0.209445	-2.58947	0.00961225	0.158094
hsa-miR-92a-3p_chr13(+)_chrX(-)_t_0_-1_nont_0_+1_G	1235.52	-0.437774	0.169034	-2.58985	0.00960165	0.158094
hsa-miR-409-3p_chr14(+)_t_+1_0	220.092	0.660132	0.254944	2.58932	0.00961663	0.158094
hsa-let-7f-5p_nont_0_+1_A	6465.86	0.369392	0.142849	2.58589	0.00971276	0.15848
hsa-miR-125a-5p_chr19(+)_t_0_-2_nont_0_+1_T	20.0722	0.567807	0.219611	2.58552	0.00972321	0.15848
hsa-miR-628-3p_chr15(-)_t_0_+1	27.0912	0.547308	0.211615	2.58634	0.00969999	0.15848
hsa-miR-877-5p_chr6(+)_t_0_+2_nont_0_+2_AT	28.1232	-0.532051	0.20617	-2.58064	0.00986179	0.158928
hsa-miR-92a-3p_chr13(+)_t_0_+1_nont_0_+3_TGA	7.47554	-0.637402	0.246936	-2.58124	0.00984459	0.158928
hsa-miR-411-5p_chr14(+)_t_-1_-1	22.1934	0.722128	0.279743	2.58139	0.00984025	0.158928
hsa-miR-495-3p_chr14(+)	10.589	0.788481	0.305434	2.58151	0.00983687	0.158928
hsa-miR-425-5p_nont_0_+2_GG	20.3272	-0.671321	0.260496	-2.57709	0.00996368	0.160119
hsa-miR-125a-5p_nont_0_+1_C	22.031	0.70352	0.273359	2.57361	0.0100643	0.160833
hsa-miR-148a-3p_nont_0_+2_GG	17.4044	-0.808943	0.314223	-2.57442	0.0100409	0.160833
hsa-miR-151a-5p_chr8(-)_t_-1_-1_nont_0_+1_G/hsa-miR-151b_chr14(-)_t_-1_+2_nont_0_+1_G	4.69645	-0.788714	0.30671	-2.57153	0.0101251	0.161353
hsa-let-7b-5p_nont_0_+2_AG	34.9112	-0.571652	0.222417	-2.57018	0.0101646	0.161532
hsa-miR-103a-3p_chr5(-)_chr20(+)_t_0_-2_nont_0_+2_AA/hsa-miR-107_chr10(-)_t_0_-2_nont_0_+2_AA	34.208	0.491867	0.191526	2.56815	0.0102244	0.162016
hsa-let-7g-5p_chr3(-)_t_0_-1	4366.03	0.304646	0.118667	2.56722	0.0102516	0.162016
hsa-miR-1301-3p_chr2(-)_t_+3_+1_nont_0_+2_TT	25.2399	0.451803	0.176121	2.5653	0.0103086	0.162133
hsa-miR-543_chr14(+)_t_0_-1	16.1346	0.711638	0.277435	2.56506	0.0103157	0.162133
hsa-miR-148a-3p_chr7(-)_t_0_-3	50.1068	0.523889	0.204321	2.56405	0.0103458	0.162159
hsa-miR-128-3p_chr2(+)_chr3(+)	1099.61	0.354337	0.13835	2.56116	0.0104323	0.162625
hsa-miR-5187-5p_chr1(+)	4.39843	-0.873886	0.341204	-2.56119	0.0104315	0.162625
hsa-miR-151a-3p_nont_0_+3_AAA	225.608	-0.254172	0.0993699	-2.55783	0.0105327	0.163743
hsa-miR-584-5p_nont_0_+1_T	232.42	0.392656	0.153589	2.55654	0.0105718	0.163907
hsa-miR-29a-3p_chr7(-)_t_0_+1	13.2358	0.556048	0.217692	2.55428	0.0106406	0.164527
hsa-let-7a-5p_chr11(-)_chr9(+)_chr22(+)_t_0_-1_nont_0_+2_GG	290.261	-0.683418	0.267766	-2.5523	0.0107014	0.165017
hsa-miR-151a-3p_nont_0_+2_AT	7053.36	-0.166655	0.0653196	-2.55137	0.01073	0.165017
hsa-miR-342-3p_chr14(+)_t_0_-1	109.169	0.89071	0.349326	2.5498	0.0107786	0.16532
hsa-miR-99b-5p_chr19(+)_t_0_-2_nont_0_+1_G	17.9522	-0.71757	0.281753	-2.54681	0.0108714	0.166297
hsa-miR-10a-5p_chr17(-)_t_-1_-1	92.9252	0.395809	0.155606	2.54366	0.0109698	0.167355
hsa-miR-501-3p_chrX(+)_t_0_-1_nont_0_+1_C	5.00594	0.804854	0.316859	2.5401	0.0110821	0.168619
hsa-let-7f-5p_chr9(+)_chrX(-)_t_0_-2_nont_0_+2_AA	5.42607	0.907906	0.357633	2.53865	0.011128	0.168869
hsa-miR-181c-5p_chr19(+)_t_0_-1_nont_0_+1_G	7.09983	-0.722318	0.284697	-2.53714	0.0111761	0.169149
hsa-miR-1301-3p_chr2(-)_t_+1_+1	64.0813	-0.485417	0.191655	-2.53277	0.0113167	0.169928
hsa-miR-140-5p_chr16(+)_t_0_-3	4.09971	0.78825	0.311007	2.53451	0.0112605	0.169928
hsa-miR-543_chr14(+)	21.9274	0.71413	0.281905	2.53323	0.0113017	0.169928
hsa-miR-26b-5p_chr2(+)_t_0_-1_nont_0_+1_A	9.04646	0.732835	0.290278	2.5246	0.0115832	0.172695
hsa-miR-486-5p_nont_0_+2_TG	114.131	-0.530654	0.210275	-2.52362	0.0116154	0.172695
hsa-let-7g-5p_chr3(-)_t_0_-2	211.099	0.454195	0.180056	2.52252	0.0116519	0.172695
hsa-miR-25-3p_chr7(-)_t_0_-1	368.813	0.36607	0.145073	2.52335	0.0116244	0.172695
hsa-miR-92a-3p_chrX(-)_t_0_+2	756.835	-0.647422	0.25631	-2.52593	0.0115392	0.172695
hsa-miR-29a-3p_chr7(-)_t_0_-2	94.1187	0.727181	0.288406	2.52138	0.0116895	0.172805
hsa-miR-181c-5p_nont_0_+1_G	7.35168	-0.81963	0.325371	-2.51906	0.0117667	0.173498
hsa-miR-1226-3p_nont_0_+1_T	14.4196	0.506813	0.201463	2.51567	0.0118807	0.173835
hsa-miR-142-5p_chr17(-)_t_+1_+2	4.95878	-0.741676	0.294648	-2.51716	0.0118304	0.173835
hsa-miR-151a-5p_chr8(-)_t_-1_+2	69.132	0.360035	0.143112	2.51575	0.011878	0.173835
hsa-miR-151a-3p_chr8(-)_t_-2_-1_nont_0_+2_AA	41.2888	-0.383465	0.152622	-2.51252	0.0119872	0.174062
hsa-miR-181a-2-3p_chr9(+)_t_0_-2_nont_0_+2_AA	9.79796	0.912715	0.36301	2.51429	0.0119271	0.174062
hsa-miR-27a-3p_nont_0_+2_AC	4.26894	-0.812696	0.32346	-2.51251	0.0119875	0.174062
hsa-miR-125a-5p_nont_0_+2_AA	26.1679	0.659061	0.262859	2.50728	0.0121666	0.176215
hsa-miR-181a-5p_chr1(-)_chr9(+)_t_0_-3_nont_0_+3_TGG	140.625	-0.65467	0.261244	-2.50597	0.0122116	0.176221
hsa-miR-27b-3p_chr9(+)_t_0_-1_nont_0_+2_AA	6.25991	0.661863	0.264166	2.50548	0.0122286	0.176221
hsa-miR-101-3p_chr1(-)_chr9(+)_t_-1_-2_nont_0_+1_C	4.84604	-0.909498	0.363621	-2.50123	0.0123764	0.177903
hsa-miR-21-5p_chr17(+)_t_+1_+1_nont_0_+1_G	5.04061	-0.78284	0.313236	-2.4992	0.0124475	0.17803
hsa-miR-145-3p_chr5(+)_t_+2_0	12.1109	0.809068	0.323622	2.50004	0.0124179	0.17803
hsa-let-7a-5p_chr11(-)_chr9(+)_chr22(+)_t_0_-2_nont_0_+2_AC	5.72186	-0.808222	0.324104	-2.49372	0.0126414	0.179212
hsa-let-7d-5p_nont_0_+1_G	60.1707	-0.45173	0.181262	-2.49214	0.0126977	0.179212
hsa-miR-221-5p_chrX(-)_t_0_+3_nont_0_+1_A	15.4127	0.452792	0.181707	2.49188	0.0127068	0.179212
hsa-miR-28-5p_nont_0_+1_G	5.34757	-0.735016	0.294838	-2.49295	0.0126688	0.179212
hsa-miR-493-3p_chr14(+)_t_0_-1_nont_0_+1_T	12.815	0.8127	0.325954	2.4933	0.0126563	0.179212
hsa-miR-27b-3p_chr9(+)_t_-1_0	235.847	0.372114	0.149402	2.49069	0.0127494	0.179212
hsa-miR-409-5p_chr14(+)_t_0_-1	28.8777	0.751198	0.301553	2.4911	0.012735	0.179212
hsa-miR-1301-3p_nont_0_+1_T	558.724	0.370089	0.148724	2.48843	0.0128308	0.179915
hsa-miR-3605-5p_chr1(-)_t_-2_0	4.82022	-0.769087	0.309373	-2.48596	0.0129203	0.180727
hsa-miR-191-5p_chr3(-)_t_+1_-1_nont_0_+1_T	7.93193	0.602448	0.242518	2.48414	0.0129866	0.181211
hsa-let-7a-5p_nont_0_+1_G	659.265	-0.452101	0.182632	-2.47548	0.0133057	0.182986
hsa-miR-142-3p_chr17(-)_t_+1_-1_nont_0_+1_G	5.69708	-0.776657	0.313659	-2.47612	0.0132818	0.182986
hsa-miR-16-5p_chr13(-)_chr3(+)_t_0_-2_nont_0_+2_GG	15.9437	-0.715229	0.288691	-2.47749	0.013231	0.182986
hsa-miR-4433b-5p_chr2(-)_t_-1_+1_nont_0_+1_A	6.05227	0.83466	0.336898	2.47749	0.0132311	0.182986
hsa-miR-589-5p_nont_0_+3_CAT	8.92607	-0.621778	0.251035	-2.47685	0.0132547	0.182986
hsa-miR-942-5p_chr1(+)	6.1253	0.741649	0.299386	2.47723	0.0132407	0.182986
hsa-miR-744-5p_chr17(+)_t_0_-2_nont_0_+1_T	36.1561	-0.538916	0.217814	-2.47421	0.0133532	0.183198
hsa-miR-301a-3p_chr17(-)_t_0_-1_nont_0_+1_G	5.54681	-0.771829	0.312175	-2.47243	0.01342	0.183674
hsa-let-7i-5p_nont_0_+2_AC	7.3692	-0.634774	0.257015	-2.46979	0.0135193	0.184591
hsa-miR-151a-5p_chr8(-)_t_-1_+1_nont_0_+1_A/hsa-miR-151b_chr14(-)_t_-1_+2_nont_0_+3_TAA	49.2393	0.32252	0.130735	2.46698	0.0136257	0.185601
hsa-miR-28-3p_chr3(+)_t_0_-2	6.42225	-0.655152	0.265766	-2.46515	0.0136956	0.18611
hsa-miR-185-5p_nont_0_+2_TT	20.9563	-0.441435	0.179564	-2.45837	0.0139569	0.18832
hsa-miR-192-5p_chr11(-)_t_+1_+2_nont_0_+1_A	24.1351	0.563251	0.229015	2.45946	0.0139148	0.18832
hsa-miR-410-3p_chr14(+)	2665.91	0.634505	0.258097	2.4584	0.0139558	0.18832
hsa-miR-99b-5p_chr19(+)_t_0_-2_nont_0_+1_A	12.4882	0.577538	0.235157	2.45597	0.0140507	0.189139
hsa-miR-125a-5p_chr19(+)_t_0_-1	1294.15	0.552133	0.224972	2.45423	0.0141186	0.189199
hsa-miR-369-3p_chr14(+)	68.1891	0.704939	0.287242	2.45416	0.0141213	0.189199
hsa-miR-21-5p_chr17(+)_t_0_-3_nont_0_+2_GG	11.8355	-0.698234	0.284814	-2.45154	0.0142244	0.190136
hsa-miR-374a-5p_nont_0_+1_A	7.27228	0.650703	0.265823	2.44788	0.0143699	0.191632
hsa-let-7g-5p_chr3(-)_t_0_-1_nont_0_+2_GG	83.9869	-0.658975	0.269685	-2.4435	0.0145455	0.193074
hsa-miR-10a-5p_chr17(-)_t_+1_-4	7.76044	0.705861	0.288796	2.44415	0.0145194	0.193074
hsa-miR-125a-5p_nont_0_+2_AT	50.7796	0.474616	0.194578	2.43921	0.0147194	0.193348
hsa-miR-1307-5p_chr10(-)_t_0_+3_nont_0_+1_T	15.6061	-0.598453	0.245314	-2.43954	0.0147061	0.193348
hsa-miR-148a-3p_chr7(-)_t_0_-1	324.601	0.463867	0.190201	2.43882	0.0147351	0.193348
hsa-miR-452-5p_chrX(-)_t_0_+1	14.0584	-0.766455	0.313949	-2.44134	0.014633	0.193348
hsa-miR-454-5p_chr17(-)	161.198	0.327733	0.134266	2.44091	0.0146501	0.193348
hsa-miR-28-3p_nont_0_+2_GA	94.0943	-0.292692	0.120262	-2.43379	0.0149419	0.195201
hsa-miR-409-3p_chr14(+)_t_0_-1	24.7269	0.68945	0.283291	2.43372	0.0149446	0.195201
hsa-let-7f-5p_chr9(+)_chrX(-)_t_+1_-1_nont_0_+1_G	5.73905	-0.860089	0.353598	-2.43239	0.0149996	0.195349
hsa-miR-361-3p_chrX(-)_t_0_-3	5.51044	0.8557	0.351999	2.43097	0.0150583	0.195349
hsa-miR-423-5p_chr17(+)_t_0_+3	17.3474	-0.577649	0.237589	-2.43129	0.015045	0.195349
hsa-let-7b-5p_nont_0_+3_TTT	560.785	-0.351161	0.1446	-2.4285	0.0151616	0.195467
hsa-miR-199a-5p_nont_0_+1_G	13.805	-0.635555	0.261729	-2.4283	0.0151699	0.195467
hsa-miR-421_chrX(-)_t_0_-1	73.5072	0.419681	0.17276	2.42927	0.0151293	0.195467
hsa-miR-12136_chr1(-)	17.4294	-0.72642	0.299383	-2.42639	0.0152498	0.195827
hsa-miR-26a-5p_chr12(-)_chr3(+)_t_0_+1	597.475	-0.34218	0.141047	-2.426	0.0152664	0.195827
hsa-miR-320a-3p_nont_0_+3_TAA	19.2214	-0.530412	0.218732	-2.42493	0.0153112	0.195963
hsa-miR-15a-5p_chr13(-)_t_0_-2	409.818	0.498102	0.205546	2.42331	0.01538	0.196403
hsa-miR-1301-3p_chr2(-)_t_+3_+1_nont_0_+1_T	84.6104	0.380964	0.157276	2.42226	0.0154242	0.19653
hsa-miR-30e-5p_chr1(+)_t_+1_+1_nont_0_+1_G	39.6247	-0.5737	0.237313	-2.41748	0.0156283	0.198688
hsa-miR-29a-3p_chr7(-)_t_-1_-2	13.3938	0.637699	0.264517	2.4108	0.0159175	0.201916
hsa-miR-378a-3p_chr5(+)_t_0_-1_nont_0_+2_AA/hsa-miR-378c_chr10(-)_t_0_-5_nont_0_+3_GAA	14.3948	0.625526	0.259556	2.40999	0.015953	0.201918
hsa-let-7a-5p_chr11(-)_chr9(+)_chr22(+)_t_0_-3_nont_0_+1_A/hsa-let-7c-5p_chr21(+)_t_0_-4_nont_0_+2_AA	12.2216	0.641486	0.266424	2.40776	0.0160507	0.20226
hsa-miR-1299_nont_0_+1_T	4.21188	-0.873561	0.362754	-2.40814	0.0160341	0.20226
hsa-miR-335-3p_chr7(+)	1020.53	0.470075	0.195423	2.40543	0.0161536	0.20311
hsa-miR-142-3p_nont_0_+1_G	4.70885	-0.681774	0.283857	-2.40182	0.0163136	0.204672
hsa-miR-126-3p_nont_0_+1_G	5.02337	-0.692958	0.288718	-2.40012	0.0163898	0.205177
hsa-miR-151a-3p_nont_0_+3_TTT	328.271	-0.220928	0.0921036	-2.39868	0.0164541	0.205532
hsa-let-7e-5p_chr19(+)_t_0_-1_nont_0_+1_G	47.0556	-0.655175	0.273699	-2.39378	0.0166758	0.206947
hsa-miR-320a-3p_nont_0_+2_TA	211.658	-0.390498	0.163087	-2.39441	0.016647	0.206947
hsa-miR-25-3p_chr7(-)_t_+1_-2	11.2897	0.641215	0.267827	2.39414	0.0166594	0.206947
hsa-miR-320a-3p_nont_0_+2_TT	1293.73	-0.394473	0.16488	-2.39248	0.0167348	0.207229
hsa-miR-6852-5p_chr9(-)_t_0_+1	259.781	-0.281347	0.117708	-2.39022	0.0168385	0.208062
hsa-miR-146b-3p_chr10(+)_t_-1_-2_nont_0_+1_A	5.85298	0.831753	0.34827	2.38824	0.0169291	0.208731
hsa-miR-10a-5p_chr17(-)_t_+2_-1	14.2923	0.57208	0.239628	2.38737	0.0169695	0.208779
hsa-let-7b-5p_nont_0_+3_AAT	86.7476	-0.384158	0.161062	-2.38516	0.0170718	0.209587
hsa-miR-328-3p_chr16(-)_t_0_-1_nont_0_+1_G	7.1724	-0.672268	0.282265	-2.38169	0.0172333	0.211117
hsa-miR-181a-5p_nont_0_+2_TG	8.52878	-0.668017	0.281135	-2.37615	0.0174946	0.212555
hsa-miR-22-3p_nont_0_+2_GG	7.37479	-0.764105	0.32159	-2.37603	0.0175003	0.212555
hsa-miR-769-5p_chr19(+)_t_0_-1_nont_0_+1_G	12.4004	-0.668306	0.281083	-2.37761	0.0174251	0.212555
hsa-let-7f-5p_chr9(+)_chrX(-)_t_0_-4	186.963	0.435107	0.182969	2.37803	0.0174053	0.212555
hsa-miR-32-5p_chr9(-)_t_0_-2	19.4809	0.623456	0.262479	2.37526	0.0175364	0.212555
hsa-miR-199a-3p_chr19(-)_chr1(-)_t_0_-2_nont_0_+2_GG/hsa-miR-199b-3p_chr9(-)_t_0_-2_nont_0_+2_GG	12.0209	-0.705305	0.297191	-2.37324	0.017633	0.213273
hsa-miR-106b-3p_chr7(-)_t_0_-1	126.245	-0.312866	0.131942	-2.37125	0.0177281	0.213971
hsa-miR-27a-3p_chr19(-)_t_0_-1_nont_0_+3_AAA	7.74633	0.749877	0.316942	2.36598	0.0179826	0.216586
hsa-miR-1306-3p_chr22(+)_t_0_+3_nont_0_+1_T	14.4617	-0.470554	0.199015	-2.36442	0.0180584	0.217042
hsa-miR-941-{1}_chr20(+)_t_0_-1_nont_0_+1_G/hsa-miR-941-{5}_chr20(+)_t_0_-1_nont_0_+1_G/hsa-miR-941-{4}_chr20(+)_t_0_-1_nont_0_+1_G/hsa-miR-941-{3}_chr20(+)_t_0_-1_nont_0_+1_G/hsa-miR-941-{2}_chr20(+)_t_0_-1_nont_0_+1_G	29.0769	0.463078	0.195936	2.36341	0.0181075	0.217176
hsa-miR-126-3p_chr9(+)_t_0_-2_nont_0_+1_G	5.6729	-0.746299	0.316003	-2.36168	0.0181921	0.217734
hsa-miR-151a-5p_nont_0_+2_GG/hsa-miR-151b_chr14(-)_t_0_+2_nont_0_+3_TGG	20.3427	-0.688567	0.291992	-2.35817	0.0183651	0.218889
hsa-miR-1304-5p_chr11(-)_t_-3_-4	5.94744	0.65575	0.278024	2.35861	0.0183435	0.218889
hsa-let-7i-5p_chr12(+)_t_0_-2_nont_0_+1_G	26.673	-0.558328	0.237783	-2.34806	0.0188717	0.222286
hsa-miR-155-5p_chr21(+)_t_0_-3_nont_0_+2_AT	82.5298	0.513063	0.218527	2.34783	0.0188832	0.222286
hsa-miR-10399-5p_chr7(-)_t_0_+1	24.5998	0.633573	0.269551	2.35048	0.0187493	0.222286
hsa-miR-134-5p_chr14(+)_t_0_-1	39.3278	0.643369	0.273666	2.35093	0.0187267	0.222286
hsa-miR-3678-5p_chr17(+)_t_-6_-4	6.05388	0.644021	0.274233	2.34845	0.0188518	0.222286
hsa-miR-539-3p_chr14(+)_t_0_-1	18.4386	0.718261	0.305849	2.34842	0.0188534	0.222286
hsa-miR-128-3p_chr2(+)_chr3(+)_t_0_-1	237.918	0.360405	0.153652	2.34559	0.0189969	0.223164
hsa-miR-500a-3p_chrX(+)_t_-1_-2/hsa-miR-502-3p_chrX(+)_t_0_-1	22.7248	0.423055	0.180446	2.3445	0.0190525	0.22336
hsa-miR-25-3p_chr7(-)_t_0_-3	224.935	0.364218	0.155404	2.34368	0.0190944	0.223392
hsa-miR-30d-5p_chr8(-)_t_0_-2_nont_0_+1_G	11.2585	-0.684635	0.292336	-2.34194	0.0191837	0.223979
hsa-miR-151a-3p_nont_0_+2_TT	163.449	-0.192738	0.0823738	-2.3398	0.019294	0.224809
hsa-let-7b-5p_chr22(+)_t_+1_+1_nont_0_+1_T	7.3167	-0.603689	0.258126	-2.33874	0.0193489	0.22499
hsa-miR-410-3p_chr14(+)_t_+1_0	14.7254	0.683773	0.292477	2.33787	0.0193939	0.225055
hsa-miR-106b-3p_nont_0_+1_A	90.5996	-0.310352	0.132847	-2.33616	0.0194831	0.225499
hsa-miR-409-3p_nont_0_+2_AT	25.9971	0.672829	0.288073	2.33562	0.0195109	0.225499
hsa-miR-335-5p_chr7(+)_t_0_-1_nont_0_+1_G	7.29172	-0.72167	0.309306	-2.33319	0.0196383	0.225603
hsa-miR-92a-3p_chr13(+)_chrX(-)_t_0_-1_nont_0_+1_A	4696.81	0.310505	0.133078	2.33326	0.0196347	0.225603
hsa-miR-379-5p_chr14(+)	71.5903	0.682607	0.292402	2.33448	0.0195705	0.225603
hsa-miR-221-3p_chrX(-)_t_+1_-2	9.7666	0.560798	0.240754	2.32934	0.0198409	0.227474
hsa-miR-10a-5p_chr17(-)_t_+1_0	1129.64	0.359248	0.154374	2.32713	0.0199585	0.228365
hsa-miR-30b-3p_nont_0_+1_T	11.0039	-0.507982	0.21878	-2.32189	0.0202391	0.229737
hsa-miR-29a-3p_chr7(-)	196.192	0.374231	0.161092	2.32309	0.0201743	0.229737
hsa-miR-378a-3p_chr5(+)	857.676	0.468939	0.201784	2.32396	0.0201274	0.229737
hsa-miR-758-3p_chr14(+)_t_0_-1	25.4063	0.654013	0.281613	2.32238	0.0202123	0.229737
hsa-miR-6852-5p_chr9(-)_t_0_-2	13.2418	-0.516464	0.222852	-2.31752	0.0204756	0.231962
hsa-miR-10a-5p_chr17(-)	1850.98	0.362303	0.156389	2.31668	0.0205214	0.232022
hsa-miR-410-3p_chr14(+)_t_0_+1	14.4578	0.69796	0.301538	2.31466	0.0206313	0.232804
hsa-miR-128-3p_chr2(+)_chr3(+)_t_0_-1_nont_0_+2_AA	8.62298	0.578901	0.250315	2.31269	0.0207395	0.233377
hsa-miR-191-5p_chr3(-)_t_0_-2_nont_0_+2_CA	183.324	-0.469941	0.203239	-2.31225	0.0207637	0.233377
hsa-miR-148a-3p_nont_0_+2_AA	45.2713	0.461302	0.199619	2.31091	0.0208378	0.233751
hsa-miR-411-5p_chr14(+)	2080.47	0.625857	0.270937	2.30998	0.0208894	0.233871
hsa-miR-181b-5p_chr1(-)_chr9(+)_t_+1_-1_nont_0_+1_A	4.17044	0.745406	0.322937	2.30821	0.0209875	0.234054
hsa-miR-486-5p_chr8(-)_chr8(+)_t_0_-2_nont_0_+1_C	172.352	-0.623493	0.270103	-2.30835	0.0209795	0.234054
hsa-miR-25-3p_chr7(-)	8173.2	0.234905	0.101819	2.30708	0.0210505	0.234299
hsa-miR-320a-3p_chr8(-)_t_+1_0_nont_0_+3_TAT	6.95791	-0.668451	0.289842	-2.30626	0.021096	0.234349
hsa-miR-93-5p_chr7(-)_t_0_-2_nont_0_+2_GG	28.4437	-0.631159	0.273939	-2.30401	0.0212218	0.234836
hsa-miR-582-3p_chr5(-)	5.58008	0.838357	0.363833	2.30424	0.0212094	0.234836
hsa-miR-199a-5p_chr19(-)_chr1(-)_t_0_-1	1231.64	0.519364	0.225539	2.30276	0.0212921	0.235158
hsa-miR-4446-3p_chr3(+)_t_0_-1_nont_0_+1_A	100.677	-0.476627	0.207255	-2.29972	0.0214643	0.235244
hsa-miR-199b-5p_chr9(-)	76.1206	0.451153	0.196072	2.30095	0.0213944	0.235244
hsa-miR-410-3p_chr14(+)_t_0_-1	177.412	0.578359	0.251468	2.29993	0.0214521	0.235244
hsa-miR-485-5p_chr14(+)_t_0_+1	76.4132	0.627117	0.272459	2.30169	0.0213526	0.235244
hsa-miR-151a-5p_nont_0_+2_TT/hsa-miR-151b_chr14(-)_t_0_+2_nont_0_+3_TTT	9.0731	-0.568618	0.247509	-2.29736	0.0215984	0.236261
hsa-miR-148b-3p_nont_0_+2_AA	75.8034	-0.284948	0.124146	-2.29527	0.0217178	0.236662
hsa-miR-409-3p_chr14(+)_t_0_+1	151.038	0.606654	0.264269	2.2956	0.0216989	0.236662
hsa-miR-652-3p_chrX(+)_t_0_-1_nont_0_+1_T	7.55777	-0.552328	0.240818	-2.29355	0.0218163	0.237284
hsa-miR-16-5p_chr13(-)_chr3(+)_t_0_-3_nont_0_+3_TGG	29.2785	-0.675901	0.29501	-2.29112	0.0219567	0.237906
hsa-miR-136-3p_chr14(+)_t_+1_+1	23.1789	0.654233	0.285504	2.2915	0.0219343	0.237906
hsa-miR-128-3p_chr2(+)_chr3(+)_t_0_-2	46.1457	0.449069	0.196097	2.29004	0.0220191	0.238131
hsa-miR-142-5p_nont_0_+3_AAA	5.75121	-0.625651	0.273489	-2.28766	0.0221571	0.239171
hsa-miR-148b-3p_chr12(+)_t_0_-1_nont_0_+3_GTT	27.6858	-0.417858	0.182714	-2.28695	0.022199	0.239173
hsa-miR-99b-5p_chr19(+)_t_0_-1_nont_0_+1_A	78.7961	0.358933	0.157059	2.28534	0.0222929	0.239282
hsa-miR-140-3p_chr16(+)_t_+1_-1	20.5568	0.4905	0.214566	2.28601	0.0222536	0.239282
hsa-miR-181a-2-3p_chr9(+)_t_0_-1_nont_0_+1_T	56.0454	0.430906	0.188687	2.28371	0.0223887	0.239413
hsa-miR-502-3p_chrX(+)	9.27767	0.576	0.25222	2.28373	0.0223877	0.239413
hsa-miR-584-5p_chr5(-)	250.511	0.347635	0.152298	2.28259	0.0224544	0.239667
hsa-miR-26b-5p_chr2(+)	3159.56	0.362128	0.158775	2.28077	0.0225621	0.240368
hsa-miR-22-3p_nont_0_+2_TT	6.16613	0.669542	0.294023	2.27718	0.0227756	0.241153
hsa-let-7a-5p_chr22(+)_t_-1_-1	17.7999	0.536212	0.235359	2.27828	0.0227101	0.241153
hsa-miR-106b-3p_chr7(-)_t_-1_-1	5.65865	-0.7478	0.328503	-2.27639	0.0228227	0.241153
hsa-miR-152-5p_chr17(-)	23.3507	0.42055	0.184702	2.27691	0.0227917	0.241153
hsa-miR-411-5p_chr14(+)_t_-1_0	1598.27	0.612896	0.269287	2.27599	0.0228465	0.241153
hsa-miR-340-3p_chr5(-)	58.2882	0.361937	0.159138	2.27435	0.0229448	0.241744
hsa-let-7e-5p_chr19(+)_t_0_-1_nont_0_+2_GG	15.0044	-0.707534	0.311228	-2.27336	0.0230043	0.241925
hsa-miR-10a-5p_nont_0_+1_G	138.197	0.378436	0.166583	2.27175	0.0231014	0.242501
hsa-miR-191-5p_chr3(-)_t_0_-1_nont_0_+3_TTT	9.36124	0.534318	0.235312	2.27068	0.0231664	0.242738
hsa-miR-27a-3p_chr19(-)_t_0_-3_nont_0_+2_GG/hsa-miR-27b-3p_chr9(+)_t_0_-3_nont_0_+2_GG	55.5422	-0.603437	0.266137	-2.26739	0.0233663	0.244385
hsa-miR-151a-3p_chr8(-)_t_0_+1_nont_0_+3_AAA	6.96656	-0.591442	0.261149	-2.26477	0.0235267	0.244587
hsa-miR-92a-3p_chr13(+)_chrX(-)_t_0_-1_nont_0_+3_CGG	4.67027	-0.785694	0.346778	-2.2657	0.02347	0.244587
hsa-miR-28-3p_chr3(+)_t_+1_+1	613.709	-0.196659	0.0868185	-2.26517	0.023502	0.244587
hsa-miR-495-3p_chr14(+)_t_0_+1	7.71607	0.799816	0.353231	2.26428	0.0235566	0.244587
hsa-miR-143-3p_chr5(+)_t_0_-2	226.499	0.679127	0.300089	2.26309	0.0236303	0.244908
hsa-miR-320a-3p_chr8(-)_t_0_+2_nont_0_+2_TT	12.0771	-0.470594	0.208058	-2.26184	0.0237071	0.245259
hsa-miR-139-3p_chr11(-)	119.302	-0.461381	0.204151	-2.26	0.0238214	0.245997
hsa-miR-221-3p_chrX(-)_t_0_-3_nont_0_+2_GG	13.0061	-0.671798	0.297844	-2.25553	0.0240998	0.248423
hsa-miR-128-3p_nont_0_+1_A	68.252	0.293228	0.130202	2.2521	0.0243162	0.248948
hsa-miR-423-5p_nont_0_+1_A	352.666	-0.430892	0.191448	-2.2507	0.0244043	0.248948
hsa-miR-486-5p_nont_0_+3_TGG	49.1293	-0.549929	0.244074	-2.25312	0.0242515	0.248948
hsa-miR-10a-5p_chr17(-)_t_+1_-1	1669.86	0.349296	0.155129	2.25165	0.0243446	0.248948
hsa-miR-10a-5p_chr17(-)_t_-1_-2	40.4495	0.37086	0.164784	2.25059	0.0244118	0.248948
hsa-miR-361-3p_chrX(-)_t_0_-1	55.4782	0.432083	0.191865	2.25201	0.0243214	0.248948
hsa-miR-127-3p_chr14(+)_t_-1_-2_nont_0_+1_T	27.8754	0.601577	0.267662	2.24753	0.0246063	0.249398
hsa-miR-423-5p_nont_0_+3_AAA	15.2581	-0.542062	0.24137	-2.24578	0.0247184	0.249398
hsa-miR-486-5p_chr8(-)_chr8(+)_t_-1_0_nont_0_+1_T	15.6085	-0.447676	0.199298	-2.24626	0.0246874	0.249398
hsa-miR-584-5p_chr5(-)_t_0_-3_nont_0_+1_A	16.9243	0.419183	0.186733	2.24482	0.0247794	0.249398
hsa-miR-10b-5p_chr2(+)_t_+1_0	7.83109	0.696603	0.30975	2.24892	0.0245178	0.249398
hsa-miR-128-1-5p_chr2(+)	27.2395	-0.421461	0.187553	-2.24715	0.0246302	0.249398
hsa-miR-223-3p_chrX(+)_t_-1_-3	11.0261	0.56932	0.253429	2.24647	0.024674	0.249398
hsa-miR-342-3p_chr14(+)	357.621	0.61854	0.275589	2.24443	0.0248047	0.249398
hsa-miR-146a-5p_chr5(+)_t_0_-1_nont_0_+2_GG	87.9948	-0.599864	0.267945	-2.23876	0.0251715	0.251087
hsa-miR-409-3p_nont_0_+1_A	14.9781	0.641684	0.286665	2.23844	0.0251921	0.251087
hsa-miR-4433b-3p_chr2(-)_t_-1_0_nont_0_+1_T	9.07902	-0.700077	0.312664	-2.23908	0.025151	0.251087
hsa-let-7d-3p_chr9(+)_t_0_-2	11.8341	0.689694	0.307964	2.23953	0.0251216	0.251087
hsa-miR-589-5p_chr7(-)_t_0_+1	548.709	-0.322674	0.144125	-2.23885	0.0251656	0.251087
hsa-miR-3679-5p_chr2(+)_t_0_-2	7.62348	-0.576772	0.257834	-2.23699	0.0252869	0.251157
hsa-miR-500a-3p_chrX(+)_t_-1_+1	13.5529	0.523381	0.233913	2.23751	0.0252533	0.251157
hsa-miR-425-5p_nont_0_+2_CT	5.21091	-0.676288	0.3025	-2.23567	0.0253736	0.251582
hsa-miR-151a-3p_nont_0_+3_TAA	14.7571	-0.459993	0.206014	-2.23283	0.0255602	0.252028
hsa-miR-6852-5p_chr9(-)_t_-2_0_nont_0_+1_T	39.4154	-0.346486	0.155116	-2.23372	0.0255015	0.252028
hsa-miR-192-5p_chr11(-)_t_+1_+1	146.654	0.498524	0.223323	2.2323	0.0255949	0.252028
hsa-miR-375-3p_chr2(-)	14.1727	0.587615	0.263093	2.23348	0.0255171	0.252028
hsa-miR-155-5p_chr21(+)_t_0_-1	340.285	0.453296	0.203257	2.23016	0.0257371	0.252993
hsa-miR-28-3p_chr3(+)_t_0_-2_nont_0_+3_AAA	5.58065	0.726945	0.326299	2.22785	0.0258907	0.254066
hsa-let-7b-5p_nont_0_+3_TTG	8.17016	-0.655655	0.294452	-2.22669	0.0259677	0.254386
hsa-miR-101-3p_chr1(-)_chr9(+)_t_0_-1_nont_0_+2_GG	4.05663	-0.758892	0.341873	-2.2198	0.0264321	0.255167
hsa-miR-103a-3p_chr5(-)_chr20(+)_t_0_-1_nont_0_+2_TG/hsa-miR-107_chr10(-)_t_0_-2_nont_0_+3_GTG	10.5076	-0.607736	0.27381	-2.21956	0.0264488	0.255167
hsa-miR-191-5p_chr3(-)_t_0_-1_nont_0_+1_C	312.095	-0.211778	0.0953514	-2.22102	0.0263495	0.255167
hsa-miR-493-5p_nont_0_+1_A	15.1879	0.626378	0.281784	2.2229	0.0262228	0.255167
hsa-miR-154-5p_chr14(+)	14.1599	0.674684	0.30343	2.22353	0.0261801	0.255167
hsa-miR-335-3p_chr7(+)_t_0_-1	42.4118	0.520175	0.234305	2.22007	0.0264137	0.255167
hsa-miR-342-5p_chr14(+)	8.63721	0.693107	0.311916	2.22209	0.0262769	0.255167
hsa-miR-409-3p_chr14(+)	2379.03	0.56328	0.253483	2.22216	0.0262724	0.255167
hsa-miR-654-3p_chr14(+)_t_0_-1	1140.77	0.598617	0.269184	2.22382	0.0261605	0.255167
hsa-miR-628-3p_chr15(-)_t_-1_+1_nont_0_+1_T	5.28164	0.658356	0.297116	2.21582	0.026704	0.256762
hsa-miR-23a-5p_chr19(-)_t_-1_0	14.2348	-0.493359	0.222602	-2.21633	0.0266688	0.256762
hsa-miR-151a-3p_chr8(-)_t_-2_-2_nont_0_+1_T	7.064	0.562076	0.254146	2.21163	0.0269926	0.258624
hsa-miR-23b-3p_nont_0_+1_C	6.28305	0.704763	0.318748	2.21104	0.0270333	0.258624
hsa-miR-423-5p_nont_0_+3_AGT	6.73098	-0.60612	0.274037	-2.21181	0.0269795	0.258624
hsa-miR-28-3p_nont_0_+2_AG	17.9993	-0.43117	0.195134	-2.20961	0.0271326	0.258709
hsa-miR-889-3p_chr14(+)	480.92	0.600139	0.271558	2.20998	0.0271064	0.258709
hsa-let-7b-5p_nont_0_+2_TT	2815.65	-0.309797	0.140933	-2.19819	0.0279358	0.259257
hsa-let-7e-3p_chr19(+)_t_+1_0_nont_0_+1_T	11.7418	0.595029	0.269801	2.20543	0.0274237	0.259257
hsa-miR-146a-5p_nont_0_+2_TT	803.132	-0.284383	0.129064	-2.20342	0.0275649	0.259257
hsa-miR-148b-3p_chr12(+)_t_+1_0_nont_0_+3_TTT	11.789	-0.464334	0.210774	-2.203	0.0275951	0.259257
hsa-miR-182-5p_chr7(-)_t_0_-3_nont_0_+1_G	4.51633	-0.738718	0.334735	-2.20687	0.0273231	0.259257
hsa-miR-23a-3p_nont_0_+1_T	22.8523	0.487052	0.221013	2.20372	0.0275438	0.259257
hsa-miR-30a-5p_nont_0_+2_CG	33.6966	-0.544546	0.247312	-2.20186	0.0276752	0.259257
hsa-miR-320a-3p_nont_0_+3_TTT	389.958	-0.380353	0.173058	-2.19783	0.0279612	0.259257
hsa-miR-328-3p_nont_0_+2_AG	6.42139	-0.62185	0.282563	-2.20075	0.0277538	0.259257
hsa-miR-410-3p_chr14(+)_t_0_-1_nont_0_+1_G	29.6923	-0.51822	0.235005	-2.20515	0.0274438	0.259257
hsa-miR-423-5p_nont_0_+3_TTA	6.84292	-0.617408	0.280997	-2.19721	0.0280057	0.259257
hsa-let-7f-5p_chr9(+)_chrX(-)	270053	0.312489	0.141858	2.20283	0.0276066	0.259257
hsa-miR-126-3p_chr9(+)_t_0_-4	23.6346	0.445248	0.202456	2.19924	0.0278611	0.259257
hsa-miR-148a-3p_chr7(-)_t_+1_+2	26.3421	0.453149	0.206113	2.19855	0.0279101	0.259257
hsa-miR-148a-3p_chr7(-)_t_+1_0	101.788	0.468307	0.212805	2.20064	0.0277612	0.259257
hsa-miR-151a-3p_chr8(-)_t_0_+1	49637.4	-0.141592	0.064423	-2.19785	0.0279598	0.259257
hsa-miR-493-3p_chr14(+)	146.835	0.553822	0.2519	2.19858	0.0279081	0.259257
hsa-miR-532-5p_chrX(+)_t_0_-1	36.5205	0.451886	0.205091	2.20334	0.0275708	0.259257
hsa-miR-151a-3p_chr8(-)_t_-2_-1_nont_0_+1_A	691.983	-0.183786	0.0837056	-2.19562	0.0281191	0.259886
hsa-miR-144-5p_chr17(-)_t_0_+2	8.10192	0.72335	0.329735	2.19373	0.0282546	0.260297
hsa-miR-155-5p_chr21(+)	164.612	0.53578	0.244206	2.19397	0.0282376	0.260297
hsa-miR-148a-3p_nont_0_+2_CA	235.958	0.387451	0.176764	2.19192	0.0283855	0.261083
hsa-miR-484_nont_0_+1_G	43.8305	-0.607724	0.277407	-2.19073	0.0284711	0.26145
hsa-miR-151a-3p_chr8(-)_t_0_-3_nont_0_+3_TGG	61.4217	-0.58163	0.265705	-2.18901	0.0285961	0.261669
hsa-miR-320a-3p_nont_0_+3_AGT	48.1641	-0.502603	0.229776	-2.18736	0.0287159	0.261669
hsa-miR-486-5p_chr8(-)_chr8(+)_t_0_-1_nont_0_+2_CG	30.364	-0.450535	0.205838	-2.18879	0.0286124	0.261669
hsa-miR-425-3p_chr3(-)_t_0_-2	4.12485	0.669299	0.305999	2.18726	0.0287237	0.261669
hsa-miR-501-3p_chrX(+)_t_+1_0	27.1811	0.406141	0.185591	2.18836	0.0286433	0.261669
hsa-miR-191-5p_nont_0_+1_C	49.5283	0.400908	0.183425	2.18567	0.0288394	0.261889
hsa-miR-3613-5p_chr13(-)	29.7587	0.490188	0.224231	2.18609	0.028809	0.261889
hsa-miR-501-3p_chrX(+)_t_0_+1	134.368	0.346314	0.158628	2.18318	0.0290223	0.263132
hsa-miR-5189-5p_chr16(+)_t_0_-3_nont_0_+1_T	8.31796	-0.658954	0.302196	-2.18055	0.0292165	0.264243
hsa-miR-379-5p_chr14(+)_t_0_-1	7.48871	0.677173	0.310628	2.18001	0.0292565	0.264243
hsa-miR-561-5p_chr2(+)	7.48962	0.684614	0.314093	2.17965	0.0292833	0.264243
hsa-let-7a-5p_chr11(-)_chr9(+)_chr22(+)_t_0_-2_nont_0_+2_AA	7.60638	0.784491	0.360083	2.17864	0.0293586	0.264505
hsa-miR-1908-5p_nont_0_+1_T	166.706	-0.493574	0.227102	-2.17336	0.0297536	0.267222
hsa-miR-1299_chr9(-)	7.39719	-0.788861	0.362944	-2.17351	0.0297421	0.267222
hsa-miR-103a-3p_chr5(-)_chr20(+)_t_0_-2_nont_0_+2_CG/hsa-miR-107_chr10(-)_t_0_-1_nont_0_+1_G	7.23361	-0.643855	0.296455	-2.17185	0.0298669	0.2674
hsa-miR-148a-3p_chr7(-)_t_0_-1_nont_0_+1_C	31.9505	0.492841	0.226892	2.17214	0.0298449	0.2674
hsa-miR-16-5p_nont_0_+1_A	82.5213	0.275098	0.126758	2.17025	0.0299875	0.268061
hsa-miR-185-5p_chr22(+)_t_0_-1_nont_0_+3_TTT	13.4036	-0.48607	0.224187	-2.16815	0.0301474	0.268723
hsa-miR-654-3p_chr14(+)_t_-2_-1	17.0993	0.61764	0.284884	2.16804	0.0301556	0.268723
hsa-miR-126-5p_chr9(+)_t_0_-2_nont_0_+3_TGG	7.22224	-0.635883	0.293585	-2.16592	0.0303172	0.26957
hsa-miR-136-3p_chr14(+)	606.766	0.622166	0.287312	2.16547	0.0303514	0.26957
hsa-miR-378a-5p_chr5(+)	4.04869	0.647706	0.299179	2.16494	0.030392	0.26957
hsa-let-7b-5p_nont_0_+3_TGT	10.043	-0.459955	0.21275	-2.16195	0.0306221	0.271191
hsa-miR-21-5p_chr17(+)_t_0_-2_nont_0_+3_AAC	6.09516	0.636114	0.294613	2.15916	0.0308381	0.2718
hsa-miR-26b-5p_nont_0_+2_AG	8.86422	0.690744	0.319924	2.15908	0.0308437	0.2718
hsa-miR-320a-3p_nont_0_+3_AAT	188.75	-0.352741	0.163342	-2.15952	0.0308099	0.2718
hsa-miR-486-5p_chr8(-)_chr8(+)_t_+2_-1_nont_0_+2_CT	9.60681	-0.490378	0.227174	-2.1586	0.030881	0.2718
hsa-miR-28-5p_chr3(+)_t_0_-4	10.7326	0.521552	0.241781	2.15712	0.030996	0.272394
hsa-let-7f-5p_chr9(+)_chrX(-)_t_0_-1_nont_0_+2_GG	262.717	-0.581727	0.269966	-2.15481	0.0311765	0.27314
hsa-miR-128-3p_chr2(+)_chr3(+)_t_0_-1_nont_0_+1_G	10.698	-0.605558	0.281026	-2.15481	0.0311764	0.27314
hsa-miR-151a-3p_chr8(-)_t_-2_-3_nont_0_+3_TGG	15.5263	-0.630231	0.292709	-2.1531	0.0313109	0.273304
hsa-miR-185-5p_chr22(+)_t_0_-1_nont_0_+1_G	8.86799	-0.55392	0.257302	-2.1528	0.0313344	0.273304
hsa-miR-222-3p_nont_0_+2_CA	7.2642	0.609764	0.283249	2.15275	0.0313385	0.273304
hsa-miR-134-5p_nont_0_+1_T	65.6372	0.572897	0.266495	2.14975	0.031575	0.274397
hsa-miR-148b-3p_nont_0_+3_TTT	2517.51	-0.204739	0.0952568	-2.14934	0.0316077	0.274397
hsa-let-7b-5p_chr22(+)_t_0_+1	11561.6	-0.29026	0.13502	-2.14976	0.0315739	0.274397
hsa-miR-361-3p_chrX(-)_t_0_-2_nont_0_+1_A	6.66845	0.781106	0.363772	2.14724	0.0317742	0.275425
hsa-miR-181b-5p_chr1(-)_chr9(+)_t_0_-3	42.663	0.485308	0.226087	2.14656	0.0318285	0.275478
hsa-miR-126-3p_chr9(+)_t_+2_-1	4.17535	0.694735	0.323806	2.14553	0.0319109	0.275773
hsa-miR-128-3p_nont_0_+2_AA	42.3313	0.32043	0.149488	2.14352	0.0320714	0.276743
hsa-miR-25-3p_nont_0_+1_A	424.972	0.268826	0.125457	2.14277	0.0321317	0.276845
hsa-miR-10a-5p_chr17(-)_t_+1_-2	173.955	0.361278	0.168736	2.14108	0.0322674	0.277597
hsa-miR-192-5p_chr11(-)_t_+1_+1_nont_0_+1_T	51.2197	0.454073	0.212166	2.14017	0.0323409	0.277811
hsa-miR-99b-5p_chr19(+)_t_0_-2_nont_0_+3_TGG	10.6781	-0.634922	0.296794	-2.13926	0.0324143	0.278025
hsa-miR-628-5p_nont_0_+1_A	4.13333	0.622036	0.29088	2.13846	0.0324791	0.278163
hsa-miR-181a-5p_chr1(-)_chr9(+)_t_-1_-3_nont_0_+1_G	10.8015	0.476433	0.222972	2.13674	0.0326191	0.278528
hsa-miR-28-3p_chr3(+)_t_+1_+1_nont_0_+2_AA	22.4051	-0.385873	0.180582	-2.13683	0.0326121	0.278528
hsa-let-7a-5p_chr11(-)_chr9(+)_chr22(+)_t_0_-2_nont_0_+3_CCA	9.97159	-0.594659	0.278591	-2.13452	0.0328003	0.278827
hsa-miR-106b-3p_nont_0_+3_TTT	7.07076	-0.599798	0.280864	-2.13554	0.0327166	0.278827
hsa-miR-125a-5p_chr19(+)_t_0_-3_nont_0_+1_G	34.652	0.430185	0.201536	2.13453	0.0327995	0.278827
hsa-miR-146a-5p_nont_0_+3_ATT	22.1287	-0.45694	0.214382	-2.13143	0.0330538	0.280149
hsa-miR-92b-3p_chr1(+)_t_0_-1_nont_0_+2_TA	26.5507	0.365805	0.171616	2.13154	0.0330451	0.280149
hsa-let-7e-3p_nont_0_+1_T	12.787	0.569937	0.267475	2.1308	0.0331052	0.28017
hsa-miR-30a-5p_nont_0_+1_T	8.10114	0.55833	0.262228	2.12918	0.0332392	0.280888
hsa-miR-146a-5p_chr5(+)_t_0_-1_nont_0_+3_CGT	10.6929	-0.553538	0.260269	-2.12679	0.0334377	0.282149
hsa-miR-320a-3p_chr8(-)_t_+1_0_nont_0_+2_TA	6.98071	-0.667394	0.314034	-2.12522	0.0335678	0.28283
hsa-miR-140-3p_chr16(+)_t_+2_+2_nont_0_+1_T	353.544	-0.200049	0.0941732	-2.12427	0.0336477	0.283086
hsa-miR-486-5p_chr8(-)_chr8(+)_t_+2_-1_nont_0_+1_C	16.8461	0.512395	0.241352	2.12302	0.0337522	0.283548
hsa-miR-145-3p_chr5(+)_t_+2_0_nont_0_+1_A	9.1494	0.681578	0.321595	2.11937	0.0340593	0.28445
hsa-miR-423-5p_nont_0_+3_AAT	58.8423	-0.41184	0.19435	-2.11906	0.0340854	0.28445
hsa-miR-4433b-3p_chr2(-)_t_-1_+1_nont_0_+1_T	6.83668	-0.713593	0.336718	-2.11926	0.0340683	0.28445
hsa-miR-4433b-3p_chr2(-)_t_-1_0	63.3237	-0.694756	0.327961	-2.11841	0.0341402	0.28445
hsa-miR-941-{1}_chr20(+)_t_0_-2/hsa-miR-941-{5}_chr20(+)_t_0_-2/hsa-miR-941-{4}_chr20(+)_t_0_-2/hsa-miR-941-{3}_chr20(+)_t_0_-2/hsa-miR-941-{2}_chr20(+)_t_0_-2	7.03439	0.648841	0.306115	2.1196	0.03404	0.28445
hsa-miR-98-5p_chrX(-)_t_0_-1	2113.24	0.22391	0.105707	2.1182	0.0341579	0.28445
hsa-miR-4786-5p_chr2(-)	6.69838	0.700023	0.330712	2.11672	0.0342839	0.285084
hsa-miR-486-5p_chr8(-)_chr8(+)_t_0_-3_nont_0_+3_AAA	5.72356	0.580299	0.274336	2.11528	0.0344058	0.285683
hsa-miR-29a-3p_chr7(-)_t_0_-3	9.21588	0.710726	0.336304	2.11334	0.0345714	0.286642
hsa-miR-136-3p_chr14(+)_t_0_-1_nont_0_+1_G	5.10651	-0.654176	0.309753	-2.11193	0.0346928	0.287232
hsa-miR-151a-3p_nont_0_+3_ATA	23.2242	-0.368999	0.174918	-2.10955	0.0348969	0.287548
hsa-miR-484_chr16(+)_t_0_-1_nont_0_+1_G	83.0153	-0.508002	0.240897	-2.1088	0.0349622	0.287548
hsa-miR-335-3p_chr7(+)_t_-1_-1	12.8067	0.433377	0.205532	2.10856	0.0349822	0.287548
hsa-miR-409-3p_chr14(+)_t_-1_+1	139.142	0.566618	0.268709	2.10867	0.0349728	0.287548
hsa-miR-758-5p_chr14(+)_t_+1_+1	4.08676	0.719549	0.340935	2.11052	0.0348139	0.287548
hsa-miR-148b-3p_nont_0_+3_TTA	39.0768	-0.34979	0.165959	-2.10768	0.0350583	0.28776
hsa-miR-130a-3p_chr11(+)_t_0_-1_nont_0_+1_G	12.2148	-0.55317	0.262741	-2.10538	0.0352579	0.288475
hsa-miR-148b-3p_nont_0_+3_TCT	39.7439	-0.29545	0.14036	-2.10494	0.0352967	0.288475
hsa-miR-92a-3p_chr13(+)_chrX(-)_t_0_-3_nont_0_+2_GG	49.9978	0.44369	0.210762	2.10517	0.0352763	0.288475
hsa-miR-151a-3p_chr8(-)_t_0_-2_nont_0_+3_AGA	35.2449	-0.385354	0.183234	-2.10307	0.0354594	0.289301
hsa-miR-548ar-3p_chr13(+)	5.835	-0.756151	0.359623	-2.10262	0.035499	0.289301
hsa-miR-1301-3p_chr2(-)_t_0_-1_nont_0_+2_AT	12.2899	0.433289	0.206161	2.1017	0.0355795	0.289546
hsa-miR-744-5p_nont_0_+2_AT	61.7166	-0.425425	0.202652	-2.09929	0.0357917	0.290858
hsa-miR-126-5p_chr9(+)_t_0_-1_nont_0_+1_C	42.7214	-0.385659	0.183949	-2.09655	0.0360334	0.291993
hsa-let-7f-5p_chr9(+)_chrX(-)_t_0_-3	233.62	0.397163	0.18942	2.09673	0.0360174	0.291993
hsa-miR-363-3p_chrX(-)_t_0_-1	472.789	0.298536	0.142445	2.09579	0.0361006	0.292124
hsa-miR-151a-5p_chr8(-)_t_0_-3_nont_0_+2_GG/hsa-miR-151b_nont_0_+2_GG	4.89567	-0.648016	0.309413	-2.09434	0.0362296	0.292415
hsa-miR-423-5p_chr17(+)_t_0_-2_nont_0_+3_AAA	6.26597	-0.581499	0.277666	-2.09424	0.0362388	0.292415
hsa-miR-222-3p_chrX(-)_t_0_+2	1257.03	0.227609	0.108723	2.09348	0.0363065	0.292549
hsa-miR-10a-5p_chr17(-)_t_+2_+1	13.0261	0.441275	0.210873	2.09261	0.0363841	0.29256
hsa-miR-409-3p_chr14(+)_t_-1_-1	43.4284	0.570156	0.2725	2.09232	0.0364103	0.29256
hsa-miR-146a-5p_nont_0_+2_AC	4.07456	-0.641923	0.306979	-2.09109	0.0365196	0.293027
hsa-miR-92a-3p_chr13(+)_chrX(-)_t_0_-1_nont_0_+2_GG	4.36837	-0.658438	0.315801	-2.08498	0.0370716	0.29621
hsa-miR-889-3p_chr14(+)_t_0_-1	4.12881	0.70639	0.33863	2.08602	0.0369766	0.29621
hsa-miR-92b-3p_chr1(+)_t_0_-3	33.3782	0.460669	0.220925	2.08518	0.037053	0.29621
hsa-miR-192-5p_chr11(-)_t_+1_+1_nont_0_+1_A	6.46788	0.552243	0.265166	2.08263	0.0372848	0.297409
hsa-let-7a-5p_chr22(+)_t_0_+2	24.725	-0.348225	0.167256	-2.08199	0.0373437	0.297409
hsa-miR-181a-2-3p_chr9(+)_t_0_-2	15.3095	0.636809	0.30592	2.08162	0.0373776	0.297409
hsa-miR-656-3p_chr14(+)	26.517	0.630351	0.302925	2.08088	0.037445	0.297532
hsa-miR-127-3p_nont_0_+2_GA	13.4038	0.633468	0.304549	2.08002	0.0375238	0.297744
hsa-miR-1908-5p_nont_0_+3_TTT	20.3298	-0.54671	0.263277	-2.07656	0.0378425	0.299857
hsa-miR-589-5p_nont_0_+1_T	13.2262	-0.461916	0.222523	-2.07582	0.037911	0.299897
hsa-miR-493-5p_chr14(+)_t_0_-1	67.3961	0.597945	0.288115	2.07537	0.0379524	0.299897
hsa-let-7b-5p_nont_0_+2_AT	1817.93	-0.264151	0.127424	-2.073	0.0381719	0.300947
hsa-miR-654-3p_chr14(+)_t_0_-2	1496.41	0.574533	0.277176	2.07281	0.0381904	0.300947
hsa-let-7i-5p_chr12(+)_t_0_-1_nont_0_+2_CT	4.89066	0.597473	0.288533	2.07073	0.0383844	0.30123
hsa-miR-423-5p_nont_0_+3_TTG	4.2873	-0.657098	0.31725	-2.07123	0.0383371	0.30123
hsa-miR-493-5p_chr14(+)	1229.22	0.576612	0.278346	2.07156	0.0383062	0.30123
hsa-miR-532-5p_chrX(+)	179.421	0.28586	0.138154	2.06914	0.038533	0.301983
hsa-miR-28-3p_chr3(+)	30959.5	-0.117435	0.0567855	-2.06805	0.038635	0.302368
hsa-miR-654-3p_chr14(+)_t_0_-3_nont_0_+1_T	50.1496	0.608909	0.294533	2.06737	0.0386992	0.302457
hsa-let-7d-5p_chr9(+)_t_0_-1_nont_0_+1_A	47.2507	-0.27483	0.133009	-2.06625	0.0388048	0.302806
hsa-miR-27a-3p_chr19(-)_t_0_-3/hsa-miR-27b-3p_chr9(+)_t_0_-3	252.337	0.294072	0.142374	2.06549	0.0388764	0.302806
hsa-miR-31-5p_chr9(-)_t_0_+1	4.67605	0.75103	0.363657	2.06521	0.0389027	0.302806
hsa-miR-143-3p_chr5(+)_t_0_-3	15.6032	0.618663	0.299814	2.06349	0.0390661	0.302842
hsa-miR-877-5p_chr6(+)_t_0_+1	4.6751	-0.612884	0.297008	-2.06353	0.0390626	0.302842
hsa-miR-877-5p_chr6(+)_t_0_+3	52.5954	-0.535832	0.259539	-2.06456	0.0389651	0.302842
hsa-miR-320a-3p_nont_0_+1_T/hsa-miR-320b_chr1(-)_chr1(+)_t_0_-2_nont_0_+3_GAT	1975.43	-0.308318	0.149489	-2.06248	0.0391617	0.302927
hsa-miR-151a-3p_chr8(-)_t_-1_+1	254.471	-0.180985	0.0877605	-2.06226	0.039183	0.302927
hsa-miR-128-3p_chr2(+)_t_0_+1	281.658	0.25262	0.122606	2.06042	0.0393587	0.303875
hsa-let-7f-5p_nont_0_+2_TA	154.766	0.344464	0.167418	2.0575	0.0396382	0.30562
hsa-miR-186-5p_nont_0_+2_TG	11.6146	-0.47506	0.231339	-2.05353	0.0400216	0.308161
hsa-let-7f-5p_chr9(+)_chrX(-)_t_0_-2_nont_0_+3_CCA	6.42647	-0.595934	0.29107	-2.04739	0.0406195	0.308897
hsa-let-7f-5p_chr9(+)_chrX(-)_t_0_-3_nont_0_+3_ATT	27.0665	0.322755	0.157323	2.05154	0.0402142	0.308897
hsa-let-7f-5p_nont_0_+1_C	141.324	0.382362	0.187806	2.03594	0.0417562	0.308897
hsa-miR-142-5p_nont_0_+1_G	9.2022	-0.648707	0.317557	-2.04281	0.0410717	0.308897
hsa-miR-142-5p_nont_0_+2_AT	20.5882	-0.449473	0.219565	-2.04711	0.0406474	0.308897
hsa-miR-146a-5p_nont_0_+3_TAT	35.4572	-0.392342	0.192438	-2.0388	0.0414698	0.308897
hsa-miR-191-5p_nont_0_+3_ATT	10.2064	0.504722	0.24686	2.04457	0.0408973	0.308897
hsa-miR-222-3p_chrX(-)_t_0_+3_nont_0_+1_A	159.631	0.274873	0.134895	2.03768	0.041582	0.308897
hsa-miR-222-3p_chrX(-)_t_0_+3_nont_0_+2_GA	7.41456	0.592572	0.289171	2.04921	0.0404418	0.308897
hsa-miR-26a-5p_chr12(-)_chr3(+)_t_0_-2_nont_0_+2_AC	9.8231	-0.601653	0.294457	-2.04326	0.0410264	0.308897
hsa-miR-29c-3p_chr1(-)_t_0_-3_nont_0_+1_A	5.49992	0.702603	0.344224	2.04112	0.0412387	0.308897
hsa-miR-30d-5p_nont_0_+2_CG	1295.25	-0.44029	0.216034	-2.03805	0.0415445	0.308897
hsa-miR-320a-3p_nont_0_+2_TG	13.0261	-0.544352	0.267487	-2.03506	0.041845	0.308897
hsa-miR-361-3p_chrX(-)_t_0_-3_nont_0_+2_AA	10.9274	0.741992	0.362273	2.04815	0.0405448	0.308897
hsa-miR-421_chrX(-)_t_+4_+3_nont_0_+1_A	4.11902	0.627858	0.307893	2.03921	0.0414291	0.308897
hsa-miR-584-5p_nont_0_+2_TT	11.1641	0.479766	0.235514	2.0371	0.0416396	0.308897
hsa-miR-664b-5p_nont_0_+1_T	6.02673	-0.549629	0.269852	-2.03678	0.0416723	0.308897
hsa-miR-101-5p_chr1(-)_t_-1_-1	8.80156	-0.569549	0.279523	-2.03758	0.0415924	0.308897
hsa-miR-10a-5p_chr17(-)_t_0_-2	1424.08	0.339	0.166456	2.03657	0.0416928	0.308897
hsa-miR-1185-1-3p_chr14(+)_t_0_-2	12.8955	0.606754	0.297716	2.03803	0.0415472	0.308897
hsa-miR-126-3p_chr9(+)_t_0_-3	17.478	0.472364	0.231711	2.03859	0.0414914	0.308897
hsa-miR-1287-5p_chr10(-)	13.4559	-0.427452	0.209658	-2.03881	0.0414693	0.308897
hsa-miR-182-5p_chr7(-)_t_0_-6	6.55138	0.662125	0.325336	2.0352	0.0418305	0.308897
hsa-miR-222-3p_chrX(-)_t_0_+3	10215.8	0.299586	0.146267	2.04822	0.0405388	0.308897
hsa-miR-223-3p_chrX(+)_t_-1_-2	10.0967	0.496549	0.243199	2.04174	0.0411778	0.308897
hsa-miR-23a-3p_chr19(-)_t_0_-1	45.1939	0.31883	0.156118	2.04223	0.0411284	0.308897
hsa-miR-320a-3p_chr8(-)_t_+2_+2	14.9693	-0.485066	0.237119	-2.04566	0.0407897	0.308897
hsa-miR-324-5p_chr17(-)	21.9422	0.462047	0.226928	2.0361	0.0417404	0.308897
hsa-miR-369-5p_chr14(+)	4.37806	0.618625	0.302034	2.0482	0.0405408	0.308897
hsa-miR-584-5p_chr5(-)_t_0_-3	833.45	0.269592	0.131965	2.0429	0.0410621	0.308897
hsa-miR-628-3p_chr15(-)_t_-1_0	35.1835	0.375042	0.183303	2.04603	0.0407537	0.308897
hsa-miR-99a-5p_chr21(+)_t_0_-2	18.1038	0.419167	0.204839	2.04632	0.0407246	0.308897
hsa-miR-342-3p_nont_0_+2_CG	10.2271	-0.551623	0.271226	-2.03381	0.0419704	0.309157
hsa-miR-539-3p_chr14(+)_t_0_+2	7.45986	0.597141	0.293632	2.03364	0.0419884	0.309157
hsa-miR-584-5p_chr5(-)_t_0_-1_nont_0_+3_AGA	5.67763	0.570885	0.281166	2.03042	0.0423134	0.311151
hsa-miR-134-5p_nont_0_+1_A	56.0059	0.583139	0.287787	2.02629	0.0427352	0.311898
hsa-miR-191-5p_chr3(-)_t_0_-2_nont_0_+2_GG	911.464	-0.416218	0.205472	-2.02567	0.0427986	0.311898
hsa-miR-25-3p_nont_0_+1_T	495.562	0.206288	0.10169	2.0286	0.0424994	0.311898
hsa-miR-320a-3p_chr8(-)_t_+1_0_nont_0_+1_T/hsa-miR-320b_chr1(-)_chr1(+)_t_+1_-2_nont_0_+3_GAT	42.77	-0.498648	0.246257	-2.02491	0.0428763	0.311898
hsa-miR-500a-3p_nont_0_+2_TT	23.4622	0.363118	0.179375	2.02435	0.0429346	0.311898
hsa-miR-6852-5p_nont_0_+3_CTT	16.4376	-0.381872	0.188663	-2.0241	0.0429602	0.311898
hsa-miR-92a-3p_chr13(+)_chrX(-)_t_0_-1_nont_0_+3_AAA	331.86	0.49937	0.246697	2.02422	0.0429473	0.311898
hsa-miR-148a-3p_chr7(-)	19578.8	0.409849	0.202114	2.02782	0.0425791	0.311898
hsa-miR-212-3p_chr17(-)	7.73269	0.535813	0.26419	2.02814	0.0425461	0.311898
hsa-miR-223-3p_chrX(+)_t_+1_+2	6.01542	-0.576881	0.284734	-2.02603	0.0427615	0.311898
hsa-miR-26b-5p_nont_0_+1_A	235.978	0.446255	0.220626	2.02267	0.0431071	0.312567
hsa-miR-16-5p_chr13(-)_chr3(+)_t_0_-2_nont_0_+3_TGG	4.06115	-0.712118	0.352282	-2.02144	0.0432343	0.312697
hsa-miR-501-3p_nont_0_+2_GT	140.326	0.312789	0.154726	2.02157	0.0432205	0.312697
hsa-miR-877-5p_chr6(+)_t_0_+4	30.4036	-0.569817	0.281997	-2.02064	0.0433166	0.312897
hsa-miR-1538_chr16(-)	25.3835	-0.43645	0.2164	-2.01687	0.0437091	0.315334
hsa-miR-23b-3p_chr9(+)_t_+1_0_nont_0_+1_T	95.5033	0.372975	0.18507	2.01532	0.0438713	0.316106
hsa-miR-411-5p_chr14(+)_t_0_-1	16.9125	0.556525	0.276483	2.01287	0.0441278	0.317554
hsa-let-7b-5p_chr22(+)_t_0_-2_nont_0_+2_AA	5.14939	0.712229	0.354073	2.01153	0.044269	0.318169
hsa-miR-30e-5p_nont_0_+3_CCA	28.574	-0.455846	0.226748	-2.01036	0.0443926	0.318475
hsa-let-7b-5p_chr22(+)_t_+1_0	32.2216	-0.38962	0.193833	-2.01008	0.0444229	0.318475
hsa-miR-941-{1}_chr20(+)_t_0_-1_nont_0_+1_A/hsa-miR-941-{5}_chr20(+)_t_0_-1_nont_0_+1_A/hsa-miR-941-{4}_chr20(+)_t_0_-1_nont_0_+1_A/hsa-miR-941-{3}_chr20(+)_t_0_-1_nont_0_+1_A/hsa-miR-941-{2}_chr20(+)_t_0_-1_nont_0_+1_A	13.5789	0.567774	0.283272	2.00435	0.0450331	0.322446
hsa-miR-3928-3p_chr22(-)	5.76615	-0.532866	0.266314	-2.00089	0.0454041	0.324696
hsa-miR-148a-3p_chr7(-)_t_0_-1_nont_0_+1_A	59.8097	0.480965	0.240461	2.00018	0.0454813	0.324842
hsa-miR-142-5p_chr17(-)_t_-2_-3_nont_0_+2_GC	10.2613	-0.528915	0.264534	-1.99942	0.0455629	0.325019
hsa-miR-320a-3p_chr8(-)_t_0_-2_nont_0_+3_TTT/hsa-miR-320b_chr1(-)_chr1(+)_t_0_-2_nont_0_+3_TTT	10.068	-0.486362	0.243386	-1.99832	0.0456823	0.325139
hsa-miR-425-5p_chr3(-)_t_0_-3_nont_0_+2_GG	12.1308	-0.494498	0.2476	-1.99717	0.045807	0.325139
hsa-miR-191-3p_chr3(-)_t_0_+1	7.93395	-0.541189	0.270932	-1.99751	0.0457702	0.325139
hsa-miR-320a-3p_chr8(-)_t_0_+2	275.559	-0.350628	0.175501	-1.99786	0.0457315	0.325139
hsa-miR-199a-3p_chr19(-)_chr1(-)_t_0_+1/hsa-miR-199b-3p_chr9(-)_t_0_+1	10.4556	-0.534574	0.267774	-1.99636	0.0458946	0.325357
hsa-let-7d-5p_chr9(+)_t_0_-1_nont_0_+2_GG	30.3746	-0.543144	0.27245	-1.99356	0.0462004	0.326561
hsa-miR-125a-5p_nont_0_+1_A	407.814	0.422923	0.212386	1.9913	0.0464484	0.326561
hsa-miR-320a-3p_chr8(-)_t_+2_+1_nont_0_+1_T	42.0796	-0.351875	0.176696	-1.99142	0.0464347	0.326561
hsa-miR-493-3p_nont_0_+1_T	11.8891	0.647004	0.324918	1.99128	0.0464498	0.326561
hsa-miR-543_nont_0_+1_A	16.0815	0.64286	0.322597	1.99276	0.0462874	0.326561
hsa-miR-142-5p_chr17(-)	34802.1	-0.538241	0.270072	-1.99296	0.046266	0.326561
hsa-miR-539-3p_chr14(+)_t_+2_+2	16.4011	0.585082	0.293841	1.99115	0.046464	0.326561
hsa-miR-223-3p_nont_0_+2_AA	44.8981	0.302116	0.152033	1.98718	0.046903	0.327073
hsa-miR-454-3p_nont_0_+2_TG	4.26143	-0.626528	0.315346	-1.98679	0.0469454	0.327073
hsa-miR-192-5p_chr11(-)_t_0_-1	35.323	0.461164	0.232212	1.98596	0.0470374	0.327073
hsa-miR-30b-3p_chr8(-)	76.9409	-0.322917	0.16261	-1.98584	0.0470513	0.327073
hsa-miR-30c-5p_chr6(-)_chr1(+)_t_0_+3	44.3482	-0.267494	0.134455	-1.98947	0.046649	0.327073
hsa-miR-3120-3p_chr1(+)_t_0_-1	26.0582	0.377092	0.189577	1.98912	0.0466874	0.327073
hsa-miR-505-3p_chrX(-)	11.4454	0.477077	0.240001	1.98782	0.0468319	0.327073
hsa-miR-654-3p_chr14(+)_t_-1_-2	62.3003	0.553265	0.278524	1.98642	0.0469872	0.327073
hsa-miR-93-5p_chr7(-)_t_+1_+1	31.4997	-0.313027	0.157388	-1.98889	0.0467139	0.327073
hsa-miR-454-5p_nont_0_+1_A	12.2234	0.4115	0.207462	1.9835	0.0473121	0.32834
hsa-miR-490-3p_chr7(+)_t_0_+1	21.7708	0.62727	0.316297	1.98317	0.0473484	0.32834
hsa-miR-505-3p_chrX(-)_t_+2_+2	5.58253	0.53535	0.270205	1.98127	0.0475606	0.329412
hsa-let-7a-5p_nont_0_+2_AG	20.1822	-0.490802	0.248202	-1.97743	0.0479932	0.332006
hsa-let-7g-5p_nont_0_+1_G	146.64	-0.328965	0.166453	-1.97633	0.0481173	0.33217
hsa-miR-10a-5p_chr17(-)_t_0_-1	14555.4	0.295443	0.149501	1.97619	0.048133	0.33217
hsa-let-7g-5p_chr3(-)_t_+1_-1	17.2377	0.398307	0.201959	1.97221	0.0485851	0.334483
hsa-miR-625-3p_chr14(+)_t_+1_+1	12.2638	0.617848	0.313226	1.97253	0.048549	0.334483
hsa-miR-493-5p_nont_0_+1_T	42.5252	0.5694	0.288863	1.97118	0.0487036	0.334896
hsa-let-7f-5p_chr9(+)_chrX(-)_t_+3_0	23.4079	0.630665	0.320229	1.96942	0.0489052	0.335879
hsa-miR-92a-3p_chr13(+)_t_+1_+1_nont_0_+2_TA	5.99395	0.547593	0.278148	1.96871	0.0489866	0.336034
hsa-miR-28-5p_chr3(+)_t_0_-2_nont_0_+1_T	13.441	0.375919	0.191014	1.96802	0.0490655	0.336172
hsa-miR-654-3p_chr14(+)	22.1126	0.586387	0.298277	1.96592	0.0493083	0.337431
hsa-miR-486-5p_chr8(-)_chr8(+)_t_0_-2_nont_0_+3_CGT	151.13	-0.270155	0.137517	-1.96452	0.0494695	0.337726
hsa-miR-584-5p_chr5(-)_t_0_-1	9303.03	0.25242	0.128465	1.9649	0.0494263	0.337726
hsa-miR-3605-5p_chr1(-)	4.81249	-0.608498	0.309875	-1.96369	0.0495664	0.337985
hsa-miR-136-5p_chr14(+)_t_-3_-3	22.3211	0.5824	0.296726	1.96275	0.0496748	0.338321
hsa-let-7i-5p_chr12(+)_t_0_-1_nont_0_+2_AA	19.7881	0.498413	0.254125	1.96129	0.0498457	0.339081
hsa-miR-22-5p_chr17(-)_t_0_-2	8.22442	0.464459	0.23703	1.9595	0.0500542	0.339692
hsa-miR-539-3p_chr14(+)	41.9483	0.585601	0.298838	1.95959	0.0500434	0.339692
hsa-miR-328-3p_nont_0_+1_G	6.57468	-0.580849	0.296545	-1.95872	0.0501454	0.339908
hsa-miR-23b-3p_chr9(+)_t_0_-1_nont_0_+1_T	17.1892	0.580639	0.296755	1.95663	0.0503915	0.341171
hsa-miR-151a-3p_nont_0_+3_AAT	242.395	-0.204434	0.104585	-1.95471	0.0506169	0.342293
hsa-let-7b-5p_nont_0_+3_ATT	180.09	-0.27768	0.142198	-1.95276	0.0508476	0.342953
hsa-miR-197-3p_chr1(+)_t_0_-1_nont_0_+1_A	14.069	0.667134	0.341581	1.95308	0.0508101	0.342953
hsa-miR-26a-5p_chr12(-)_chr3(+)_t_0_-1_nont_0_+2_AA	23.4867	0.422427	0.216366	1.95237	0.0508945	0.342953
hsa-miR-22-3p_chr17(-)_t_0_-2_nont_0_+2_AT	13.8752	0.396832	0.203363	1.95135	0.0510156	0.343365
hsa-miR-92a-3p_chr13(+)_chrX(-)_t_0_-1_nont_0_+3_CCA	80.8192	-0.449227	0.2304	-1.94978	0.0512029	0.34422
hsa-miR-454-5p_chr17(-)_t_0_+1	91.3886	0.239378	0.122893	1.94786	0.051432	0.345144
hsa-miR-584-5p_chr5(-)_t_0_-4	124.648	0.304923	0.156562	1.94762	0.0514608	0.345144
hsa-miR-10527-5p_chr12(+)	7.86144	-0.473499	0.243414	-1.94524	0.0517456	0.346408
hsa-miR-181b-5p_chr1(-)_chr9(+)_t_0_+1	259.182	0.509896	0.262152	1.94504	0.0517704	0.346408
hsa-miR-130b-3p_nont_0_+1_G	10.5574	-0.524137	0.269851	-1.94232	0.0520981	0.346446
hsa-miR-28-3p_chr3(+)_t_+1_+1_nont_0_+1_T	302.879	-0.196071	0.100859	-1.944	0.0518955	0.346446
hsa-miR-320a-3p_chr8(-)_t_0_-1_nont_0_+2_TT/hsa-miR-320b_chr1(-)_chr1(+)_t_0_-2_nont_0_+3_GTT	118.192	-0.299317	0.15413	-1.94198	0.0521395	0.346446
hsa-let-7f-5p_chr9(+)_chrX(-)_t_+1_0	719.135	0.263834	0.13581	1.94267	0.0520565	0.346446
hsa-miR-144-5p_chr17(-)	94.8662	0.660217	0.339647	1.94383	0.0519155	0.346446
hsa-miR-500a-3p_chrX(+)_t_0_+1	750.903	0.326681	0.168206	1.94215	0.0521188	0.346446
hsa-miR-155-5p_chr21(+)_t_0_-2_nont_0_+1_A	56.2082	0.455544	0.234914	1.9392	0.0524775	0.348287
hsa-miR-148a-3p_chr7(-)_t_0_-2	4.49322	0.596561	0.307854	1.93781	0.052647	0.348603
hsa-miR-7848-3p_chr8(-)	61.6237	-0.260659	0.134502	-1.93795	0.0526293	0.348603
hsa-let-7b-5p_chr22(+)_t_0_+1_nont_0_+3_TTT	169.687	-0.312743	0.161481	-1.93672	0.0527795	0.34879
hsa-let-7d-5p_nont_0_+3_TTT	8.38436	-0.477541	0.246642	-1.93617	0.0528473	0.34879
hsa-miR-330-3p_chr19(-)_t_+2_0	4.20715	0.661961	0.341908	1.93608	0.0528581	0.34879
hsa-miR-320a-3p_chr8(-)_t_+1_0_nont_0_+3_TTT	16.8288	-0.513666	0.265642	-1.93368	0.0531529	0.350331
hsa-miR-148a-3p_nont_0_+1_T	870.942	0.382306	0.19784	1.9324	0.0533098	0.350961
hsa-miR-130b-3p_chr22(+)_t_+1_0_nont_0_+1_T	19.84	-0.347207	0.179823	-1.93083	0.0535041	0.351836
hsa-miR-146a-5p_chr5(+)_t_0_-3_nont_0_+3_ATT	4.19232	-0.608177	0.31516	-1.92974	0.0536389	0.352317
hsa-let-7i-5p_nont_0_+2_TG	6.29259	-0.512689	0.265935	-1.92787	0.053871	0.353436
hsa-miR-126-5p_chr9(+)_t_0_-1_nont_0_+2_CA	24.8656	-0.457329	0.237337	-1.92692	0.0539895	0.353742
hsa-miR-411-5p_chr14(+)_t_+1_+2	4.63665	0.669643	0.347595	1.9265	0.0540414	0.353742
hsa-miR-99b-5p_chr19(+)_t_+4_0	12.767	0.492104	0.255517	1.92592	0.0541147	0.353818
hsa-miR-148a-3p_nont_0_+2_AT	32.1452	0.382034	0.198653	1.92312	0.0544651	0.354613
hsa-miR-423-5p_chr17(+)_t_0_-1_nont_0_+1_C	20.9132	-0.499931	0.259979	-1.92297	0.0544843	0.354613
hsa-miR-210-3p_chr11(-)_t_0_+1	36.7983	-0.363825	0.189072	-1.92427	0.0543214	0.354613
hsa-miR-329-3p-{1}_chr14(+)/hsa-miR-329-3p-{2}_chr14(+)	5.70497	0.639799	0.33264	1.9234	0.0544304	0.354613
hsa-miR-199a-5p_chr19(-)_chr1(-)_t_0_-2	99.5098	0.409022	0.212892	1.92127	0.0546981	0.355196
hsa-miR-654-5p_chr14(+)_t_-1_-1	4.68937	0.6051	0.314877	1.9217	0.0546433	0.355196
hsa-miR-432-5p_chr14(+)_t_0_-2	36.9515	0.5276	0.275002	1.91853	0.0550435	0.357034
hsa-let-7g-5p_chr3(-)_t_0_-2_nont_0_+1_A	16.1814	0.605915	0.316738	1.91298	0.0557503	0.35771
hsa-miR-143-3p_chr5(+)_t_-1_0_nont_0_+1_T	56.2194	0.58324	0.304884	1.91299	0.0557491	0.35771
hsa-miR-23b-3p_nont_0_+1_A	24.5037	0.516902	0.270302	1.91232	0.0558356	0.35771
hsa-miR-342-3p_nont_0_+1_A	13.9645	0.601782	0.314319	1.91456	0.0555491	0.35771
hsa-miR-423-5p_nont_0_+2_TA	134	-0.368841	0.192651	-1.91455	0.0555494	0.35771
hsa-miR-744-5p_nont_0_+2_TT	35.1449	-0.3473	0.181428	-1.91426	0.0555873	0.35771
hsa-miR-99a-5p_nont_0_+1_A	10.7001	0.48557	0.253893	1.9125	0.0558123	0.35771
hsa-miR-125a-5p_chr19(+)	5565.87	0.420925	0.219976	1.91351	0.055683	0.35771
hsa-miR-146b-5p_chr10(+)_t_0_-3	30.8004	0.546586	0.285411	1.91509	0.0554816	0.35771
hsa-miR-191-5p_chr3(-)_t_0_-4	16.2279	0.387351	0.202201	1.91567	0.0554065	0.35771
hsa-miR-744-3p_chr17(+)_t_0_-1	10.3977	0.47043	0.245476	1.9164	0.0553147	0.35771
hsa-miR-199b-5p_nont_0_+1_T	26.3542	0.376627	0.197141	1.91044	0.0560765	0.358852
hsa-miR-128-3p_chr2(+)_chr3(+)_t_0_-1_nont_0_+1_A	7.96066	0.482292	0.252929	1.90683	0.0565428	0.359347
hsa-miR-132-3p_nont_0_+1_T	33.1463	0.31445	0.164772	1.9084	0.0563395	0.359347
hsa-miR-26a-5p_nont_0_+2_CG	6.91219	-0.538162	0.282358	-1.90595	0.0566564	0.359347
hsa-miR-532-5p_nont_0_+2_AT	11.5313	0.4219	0.221292	1.90654	0.0565806	0.359347
hsa-miR-20a-5p_chr13(+)_t_0_-3	19.7074	-0.362183	0.189796	-1.90828	0.0563556	0.359347
hsa-miR-2467-5p_chr2(-)_t_0_-1	32.9706	-0.359322	0.188378	-1.90745	0.0564622	0.359347
hsa-miR-337-3p_chr14(+)_t_+1_0	11.0926	0.635489	0.333238	1.90701	0.0565193	0.359347
hsa-miR-5189-5p_chr16(+)_t_+2_0	5.81172	-0.575327	0.301816	-1.90622	0.0566219	0.359347
hsa-miR-29a-3p_chr7(-)_t_0_-3_nont_0_+1_A	8.59173	0.689853	0.362204	1.9046	0.0568322	0.359665
hsa-miR-6852-5p_chr9(-)_t_0_+2	126.385	-0.25858	0.135761	-1.90468	0.0568221	0.359665
hsa-miR-16-5p_nont_0_+2_GA	8.42891	0.489798	0.257376	1.90304	0.0570354	0.360074
hsa-miR-421_chrX(-)_t_0_-1_nont_0_+1_A	11.5623	0.447229	0.234991	1.90318	0.0570172	0.360074
hsa-miR-212-5p_chr17(-)	5.61399	0.605233	0.318099	1.90265	0.0570857	0.360074
hsa-miR-501-3p_chrX(+)_t_0_-1_nont_0_+1_G	5.68453	-0.522113	0.275118	-1.89778	0.0577255	0.363709
hsa-miR-1270_chr19(-)	6.64978	0.574094	0.302706	1.89654	0.0578886	0.364335
hsa-miR-451a_chr17(-)_t_0_+1	295.891	0.680216	0.358938	1.89508	0.0580815	0.365147
hsa-miR-151a-3p_chr8(-)_t_0_-1_nont_0_+2_CA	12.3709	-0.478739	0.252705	-1.89446	0.0581642	0.365266
hsa-miR-26a-5p_chr12(-)_chr3(+)_t_0_-3_nont_0_+3_ACA	4.1658	0.596945	0.315325	1.89311	0.0583435	0.36599
hsa-miR-320a-3p_chr8(-)_t_0_+3_nont_0_+1_T	4.581	-0.567444	0.300163	-1.89045	0.0586972	0.367806
hsa-miR-148a-3p_chr7(-)_t_0_-4	36.3176	0.455208	0.240904	1.88958	0.0588137	0.368133
hsa-miR-335-3p_chr7(+)_t_-1_0_nont_0_+1_A	4.7501	0.681198	0.361039	1.88677	0.0591913	0.369687
hsa-miR-378a-3p_nont_0_+2_TT	18.2541	0.367358	0.194664	1.88714	0.0591416	0.369687
hsa-miR-320a-3p_chr8(-)_t_0_-1_nont_0_+3_TTT	185.426	-0.334064	0.177182	-1.88543	0.0593722	0.370351
hsa-miR-92a-3p_nont_0_+3_TCA	12.7058	-0.408065	0.216478	-1.88502	0.0594271	0.370351
hsa-miR-320a-3p_chr8(-)_t_0_-1_nont_0_+3_TTA	18.5206	-0.456583	0.24262	-1.88188	0.0598523	0.371786
hsa-miR-598-3p_chr8(-)_t_0_-1_nont_0_+1_T	6.26708	0.582155	0.309234	1.88257	0.0597588	0.371786
hsa-miR-320a-3p_chr8(-)_t_+1_+1	45.9078	-0.457811	0.243253	-1.88204	0.0598308	0.371786
hsa-miR-328-3p_nont_0_+3_AAA	7.81857	-0.515764	0.274388	-1.87969	0.0601498	0.372019
hsa-miR-4433b-5p_chr2(-)_t_-1_0_nont_0_+3_AAA	7.70161	0.662827	0.352569	1.87999	0.0601089	0.372019
hsa-miR-193a-5p_chr17(+)	9.71559	0.54094	0.287768	1.87978	0.0601379	0.372019
hsa-miR-199b-5p_chr9(-)_t_0_-1	10.5423	0.557609	0.296621	1.87987	0.0601261	0.372019
hsa-miR-320a-3p_nont_0_+3_TGT	11.7459	-0.43457	0.231286	-1.87893	0.060254	0.372261
hsa-miR-431-5p_chr14(+)	213.655	0.51355	0.273885	1.87505	0.0607856	0.375139
hsa-miR-142-5p_chr17(-)_t_-2_-1_nont_0_+1_C	1052.36	-0.356446	0.190224	-1.87382	0.0609554	0.37559
hsa-miR-142-5p_chr17(-)_t_-2_-1_nont_0_+2_CT	15.4403	-0.436607	0.23307	-1.87329	0.0610281	0.37559
hsa-let-7i-5p_chr12(+)_t_0_-2	298.08	0.236189	0.126096	1.87309	0.0610555	0.37559
hsa-miR-141-3p_chr12(+)	6.23301	-0.667104	0.356824	-1.86956	0.0615447	0.378193
hsa-let-7f-5p_nont_0_+3_TTT	9.21834	0.482045	0.257993	1.86844	0.0617008	0.378679
hsa-miR-199a-3p_chr19(-)_chr1(-)_t_+1_-1_nont_0_+1_T/hsa-miR-199b-3p_chr9(-)_t_+1_-1_nont_0_+1_T	8.61219	0.472274	0.252882	1.86757	0.0618225	0.378679
hsa-miR-127-3p_chr14(+)_t_+1_-1	9.84489	0.483745	0.259017	1.86762	0.0618152	0.378679
hsa-miR-92a-3p_chr13(+)_chrX(-)_t_0_-1_nont_0_+1_C	391.871	0.263031	0.140983	1.86569	0.0620848	0.379473
hsa-miR-26b-5p_chr2(+)_t_+1_0	18.3176	0.465419	0.249435	1.86589	0.0620563	0.379473
hsa-miR-22-3p_chr17(-)_t_0_-3_nont_0_+1_G	9.42295	-0.520739	0.279507	-1.86307	0.0624529	0.3807
hsa-let-7d-5p_chr9(+)_t_0_+2	188.897	-0.1992	0.106934	-1.86284	0.0624852	0.3807
hsa-miR-222-3p_chrX(-)	73.9783	0.316121	0.169658	1.86328	0.0624229	0.3807
hsa-miR-152-3p_nont_0_+2_TA	11.6991	0.466319	0.250547	1.86121	0.062715	0.381694
hsa-miR-320a-3p_nont_0_+3_GAT	5.30099	-0.570408	0.306939	-1.85838	0.0631156	0.38291
hsa-miR-486-5p_chr8(-)_chr8(+)_t_+2_-1_nont_0_+3_AAA	5.2594	0.520982	0.280327	1.85848	0.0631013	0.38291
hsa-miR-744-5p_chr17(+)_t_0_+2	9.58619	-0.423606	0.227845	-1.85919	0.0630003	0.38291
hsa-miR-16-5p_chr13(-)_chr3(+)_t_0_-3_nont_0_+3_CCA	28.6796	-0.476919	0.256847	-1.85682	0.0633365	0.383437
hsa-miR-30b-5p_chr8(-)_t_0_+2	18.2278	-0.346741	0.186716	-1.85705	0.0633042	0.383437
hsa-miR-199a-5p_chr19(-)_chr1(-)	32971.4	0.416483	0.22454	1.85483	0.063621	0.384752
hsa-miR-92a-3p_chr13(+)_chrX(-)_t_0_-1_nont_0_+3_AAG	61.7992	0.506822	0.273421	1.85363	0.0637924	0.385382
hsa-miR-17-5p_nont_0_+3_AAT	6.20765	-0.554157	0.299207	-1.85209	0.0640134	0.385928
hsa-miR-30d-5p_chr8(-)_t_0_-1	1392.1	0.199225	0.10757	1.85206	0.0640178	0.385928
hsa-miR-328-3p_nont_0_+3_AGA	21.3376	-0.356756	0.192685	-1.8515	0.0640981	0.386005
hsa-miR-204-5p_chr9(-)_t_0_+1	94.7612	-0.573313	0.309818	-1.85049	0.0642436	0.386475
hsa-miR-27a-3p_chr19(-)_t_0_-1_nont_0_+3_TCT	6.75361	0.512148	0.276862	1.84983	0.0643383	0.386638
hsa-miR-134-5p_nont_0_+2_TT	11.0919	0.578455	0.313038	1.84787	0.064621	0.38793
hsa-miR-146b-5p_chr10(+)_t_0_-1	485.317	0.483033	0.261467	1.84739	0.0646904	0.387939
hsa-miR-424-3p_chrX(-)_t_0_-1	5.27714	0.582464	0.31573	1.84482	0.0650642	0.389772
hsa-miR-30d-5p_nont_0_+3_CCA	51.4098	-0.415153	0.225263	-1.84297	0.0653338	0.390978
hsa-miR-155-5p_chr21(+)_t_0_-1_nont_0_+1_A	10.5709	0.541273	0.294028	1.84089	0.065638	0.391068
hsa-miR-30d-5p_nont_0_+2_CA	174.182	-0.217575	0.118213	-1.84053	0.0656906	0.391068
hsa-miR-409-3p_chr14(+)_t_-1_0_nont_0_+2_AA	4.3716	0.651353	0.353792	1.84106	0.0656125	0.391068
hsa-miR-92b-3p_nont_0_+2_AG	8.33827	-0.467497	0.253896	-1.84129	0.0655785	0.391068
hsa-miR-26a-5p_chr12(-)_chr3(+)_t_0_-3	312.804	0.367227	0.199444	1.84125	0.0655844	0.391068
hsa-miR-320a-3p_chr8(-)_t_+2_+2_nont_0_+1_T	26.4153	-0.332798	0.18089	-1.83978	0.0658	0.391312
hsa-let-7b-5p_nont_0_+3_TAT	199.431	-0.290022	0.157728	-1.83874	0.065953	0.391627
hsa-miR-654-3p_chr14(+)_t_0_-1_nont_0_+1_A	12.0983	0.546258	0.297123	1.83849	0.0659899	0.391627
hsa-miR-423-3p_nont_0_+3_TCT	14.1495	-0.366838	0.199591	-1.83795	0.0660693	0.391692
hsa-miR-26a-5p_chr12(-)_chr3(+)_t_0_-2_nont_0_+1_G	9.87931	-0.524235	0.285329	-1.8373	0.0661652	0.391854
hsa-miR-1976_chr1(+)_t_+1_+2_nont_0_+1_T	19.3325	-0.355808	0.193733	-1.83658	0.0662712	0.392076
hsa-miR-148a-3p_chr7(-)_t_+2_0	26.2126	0.445974	0.243014	1.83518	0.066479	0.392899
hsa-miR-3615_nont_0_+3_GCT	742.554	-0.254726	0.13885	-1.83455	0.0665724	0.393045
hsa-miR-182-5p_chr7(-)_t_+1_+1	5.75365	0.52597	0.286871	1.83347	0.0667326	0.393584
hsa-let-7i-5p_chr12(+)_t_0_-4	484.103	0.35246	0.192358	1.83231	0.0669045	0.394192
hsa-miR-181b-5p_chr1(-)_chr9(+)_t_+1_0	20.9092	0.524548	0.286478	1.83103	0.0670967	0.394918
hsa-let-7b-5p_chr22(+)_t_0_-1_nont_0_+3_AAT	29.9391	-0.340647	0.18648	-1.82672	0.0677413	0.395457
hsa-miR-1301-3p_chr2(-)_t_0_-1_nont_0_+1_T	31.5159	0.283218	0.154883	1.82859	0.0674606	0.395457
hsa-miR-26a-5p_nont_0_+3_TCT	11.9969	0.413912	0.22646	1.82775	0.0675873	0.395457
hsa-miR-584-5p_chr5(-)_t_0_-1_nont_0_+1_A	435.582	0.23567	0.128938	1.82777	0.0675835	0.395457
hsa-miR-584-5p_chr5(-)_t_0_-3_nont_0_+1_T	13.7861	0.428809	0.234554	1.82819	0.067521	0.395457
hsa-miR-589-5p_chr7(-)_t_0_-2_nont_0_+1_G	7.59495	-0.494782	0.270856	-1.82673	0.0677398	0.395457
hsa-miR-324-5p_chr17(-)_t_0_-3	9.62417	-0.517948	0.28354	-1.82672	0.0677414	0.395457
hsa-miR-380-3p_chr14(+)_t_0_-1	14.2382	0.584281	0.31953	1.82857	0.0674648	0.395457
hsa-miR-106b-3p_chr7(-)_t_0_+1	294.517	-0.206451	0.113071	-1.82585	0.0678723	0.395818
hsa-miR-1237-3p_nont_0_+1_T	9.76597	-0.470817	0.258135	-1.82392	0.0681641	0.396623
hsa-miR-26a-5p_chr12(-)_chr3(+)_t_0_-3_nont_0_+2_AC	13.1502	0.461762	0.253411	1.82219	0.0684262	0.396623
hsa-miR-99b-5p_nont_0_+3_AAT	5.07716	0.564177	0.309606	1.82224	0.0684182	0.396623
hsa-miR-106b-3p_chr7(-)	54.5026	-0.412148	0.226089	-1.82294	0.0683118	0.396623
hsa-miR-182-5p_chr7(-)_t_0_-3	107.863	0.382061	0.209487	1.82379	0.0681833	0.396623
hsa-miR-3615_chr17(+)_t_0_+2	451.044	-0.319354	0.175209	-1.8227	0.0683483	0.396623
hsa-let-7b-5p_chr22(+)_t_0_+1_nont_0_+3_AAT	11.4166	-0.439631	0.241625	-1.81948	0.0688383	0.397515
hsa-miR-127-3p_nont_0_+3_AGT	4.93793	0.605294	0.332648	1.81962	0.0688164	0.397515
hsa-miR-25-3p_chr7(-)_t_0_-3_nont_0_+1_G	14.8857	-0.498953	0.274516	-1.81757	0.0691293	0.397515
hsa-miR-320a-3p_chr8(-)_t_+1_+1_nont_0_+1_T	81.1752	-0.481901	0.265406	-1.81572	0.069414	0.397515
hsa-miR-486-5p_nont_0_+3_CAT	18.7757	-0.371393	0.204203	-1.81874	0.0689505	0.397515
hsa-miR-584-5p_chr5(-)_t_0_-2_nont_0_+1_C	15.5346	0.547737	0.301659	1.81575	0.0694091	0.397515
hsa-miR-99b-5p_nont_0_+3_ATT	9.23355	0.475975	0.262057	1.8163	0.0693237	0.397515
hsa-miR-106b-3p_chr7(-)_t_-2_0	5.11186	0.497566	0.273748	1.8176	0.0691247	0.397515
hsa-miR-199a-3p_chr19(-)_chr1(-)_t_0_-3/hsa-miR-199b-3p_chr9(-)_t_0_-3	19.4118	-0.397749	0.218579	-1.8197	0.0688047	0.397515
hsa-miR-26a-5p_chr12(-)_chr3(+)_t_0_-2	534.242	-0.354784	0.195357	-1.81608	0.0693587	0.397515
hsa-miR-26b-5p_chr2(+)_t_0_-1	1033.3	0.287191	0.158108	1.81642	0.0693056	0.397515
hsa-miR-323b-3p_chr14(+)_t_0_-1	392.534	0.517715	0.285107	1.81586	0.0693913	0.397515
hsa-miR-126-5p_chr9(+)_t_0_-2_nont_0_+2_GG	7.00572	-0.557937	0.307449	-1.81473	0.0695652	0.397983
hsa-miR-30d-5p_chr8(-)_t_+1_-1	9.9822	0.422238	0.232782	1.81388	0.0696968	0.398337
hsa-let-7b-5p_nont_0_+2_TA	200.739	-0.263546	0.145366	-1.81299	0.069834	0.398723
hsa-miR-654-3p_chr14(+)_t_-2_-2	340.251	0.510507	0.281661	1.81249	0.0699111	0.398765
hsa-miR-10a-5p_chr17(-)_t_+1_+1	781.483	0.285266	0.157543	1.81073	0.0701833	0.399919
hsa-miR-181b-5p_chr1(-)_chr9(+)_t_0_-2_nont_0_+2_AA	13.3803	0.405966	0.224356	1.80948	0.070377	0.400225
hsa-miR-92a-3p_chr13(+)_chrX(-)_t_0_-1_nont_0_+2_AT	769.542	0.207105	0.114433	1.80983	0.0703214	0.400225
hsa-miR-146b-5p_chr10(+)_t_0_-3_nont_0_+2_AA	7.40822	0.655175	0.362254	1.80861	0.0705124	0.400597
hsa-miR-127-3p_nont_0_+3_TAG	4.57921	-0.577143	0.319273	-1.80768	0.0706568	0.400622
hsa-miR-152-3p_nont_0_+1_T	5.51867	0.510652	0.282459	1.80788	0.0706254	0.400622
hsa-miR-589-5p_chr7(-)_t_0_+2	80.4895	-0.286386	0.158476	-1.80712	0.0707431	0.400714
hsa-miR-127-3p_nont_0_+3_GTT	4.40152	0.618636	0.342463	1.80643	0.070851	0.400928
hsa-miR-146b-3p_chr10(+)_t_0_-4	4.46323	0.566391	0.31362	1.80598	0.070922	0.400934
hsa-miR-191-5p_chr3(-)_t_0_-1_nont_0_+2_AT	45.3537	0.279704	0.154973	1.80485	0.0710981	0.401436
hsa-miR-1538_chr16(-)_t_+3_+2	8.44293	-0.460082	0.254962	-1.80451	0.0711512	0.401436
hsa-miR-152-3p_nont_0_+2_GT	32.2978	0.357178	0.198049	1.80348	0.0713126	0.40195
hsa-miR-148b-3p_nont_0_+2_TT	35092.3	-0.184926	0.102581	-1.80273	0.0714303	0.402217
hsa-miR-98-5p_chrX(-)_t_0_-2	62.9954	0.23771	0.1319	1.8022	0.0715137	0.402291
hsa-miR-4732-3p_chr17(-)	16.5313	0.626026	0.347474	1.80165	0.0716006	0.402384
hsa-miR-6772-3p_nont_0_+2_GT	31.813	0.286614	0.159186	1.8005	0.0717824	0.40301
hsa-miR-106b-3p_chr7(-)_t_-1_0	9.24345	-0.468807	0.260614	-1.79886	0.0720412	0.40367
hsa-miR-30e-5p_chr1(+)_t_+1_+3	21.9225	-0.330405	0.183645	-1.79915	0.0719943	0.40367
hsa-miR-584-5p_nont_0_+3_TTT	23.8539	0.461873	0.256826	1.79838	0.0721161	0.403695
hsa-let-7f-1-3p_chr9(+)_t_0_-1_nont_0_+1_T	31.7169	0.328749	0.182996	1.79648	0.0724178	0.404592
hsa-miR-29a-3p_chr7(-)_t_0_-2_nont_0_+2_AA	4.08441	0.653546	0.363706	1.7969	0.0723507	0.404592
hsa-miR-148b-3p_chr12(+)_t_+1_0_nont_0_+1_T	14.5202	-0.375184	0.209533	-1.79057	0.0733619	0.408272
hsa-miR-155-5p_chr21(+)_t_0_-1_nont_0_+2_AT	20.7414	0.399131	0.222874	1.79084	0.0733191	0.408272
hsa-miR-199a-3p_chr19(-)_chr1(-)_t_0_-1_nont_0_+2_TT/hsa-miR-199b-3p_chr9(-)_t_0_-1_nont_0_+2_TT	7.28049	0.519724	0.290199	1.79092	0.0733055	0.408272
hsa-miR-1301-3p_chr2(-)	168.455	0.234503	0.130931	1.79104	0.0732863	0.408272
hsa-miR-28-3p_nont_0_+1_C	24.0172	-0.350833	0.19633	-1.78695	0.073945	0.410002
hsa-miR-223-3p_chrX(+)_t_0_+1	673.485	0.306609	0.171591	1.78686	0.0739594	0.410002
hsa-miR-423-3p_chr17(+)_t_-1_-3	7.93598	0.496187	0.277684	1.78688	0.0739575	0.410002
hsa-miR-486-5p_chr8(-)_chr8(+)_t_+1_-1	5.79167	-0.538578	0.301211	-1.78804	0.0737696	0.410002
hsa-miR-106b-3p_chr7(-)_t_+1_-2	4.50149	-0.559408	0.31324	-1.78587	0.0741196	0.410492
hsa-miR-10a-5p_chr17(-)_t_+1_0_nont_0_+1_C	4.42904	0.523559	0.293805	1.782	0.0747499	0.41219
hsa-miR-146a-5p_nont_0_+2_AG	38.5853	-0.364393	0.204815	-1.77913	0.0752188	0.41219
hsa-miR-23b-3p_nont_0_+1_T	1783.17	0.365838	0.205616	1.77923	0.0752023	0.41219
hsa-miR-92a-3p_nont_0_+2_CG	9.1809	-0.459882	0.257937	-1.78292	0.0745988	0.41219
hsa-miR-92b-3p_chr1(+)_t_0_-1_nont_0_+3_TAG	5.35431	-0.535936	0.301153	-1.77961	0.0751395	0.41219
hsa-miR-136-3p_chr14(+)_t_+2_+1	9.54126	0.557192	0.312668	1.78206	0.0747395	0.41219
hsa-miR-143-3p_chr5(+)	10164.8	0.540794	0.303679	1.78081	0.0749442	0.41219
hsa-miR-148a-5p_chr7(-)_t_0_-1	10.7881	0.449326	0.252329	1.78072	0.0749589	0.41219
hsa-miR-192-5p_chr11(-)_t_0_+1	95.3972	0.357896	0.201053	1.78011	0.0750577	0.41219
hsa-miR-409-3p_chr14(+)_t_-1_0	3139.92	0.470347	0.264221	1.78013	0.0750548	0.41219
hsa-miR-9-5p_chr5(-)_chr1(-)_chr15(+)	48.3017	0.425904	0.238958	1.78234	0.0746938	0.41219
hsa-miR-20a-5p_chr13(+)_t_+1_0_nont_0_+1_A	5.7634	-0.501799	0.282481	-1.7764	0.0756668	0.413457
hsa-miR-1271-5p_chr5(+)	50.2751	0.385859	0.217212	1.77642	0.0756644	0.413457
hsa-miR-409-3p_chr14(+)_t_0_+2	122.587	0.485357	0.273104	1.77718	0.0755381	0.413457
hsa-miR-4446-3p_chr3(+)_t_0_-1_nont_0_+2_AT	15.4653	-0.493267	0.277831	-1.77542	0.0758285	0.413699
hsa-miR-24-1-5p_chr9(+)_t_-1_0	7.29029	-0.618715	0.348607	-1.77482	0.075928	0.413699
hsa-miR-4449_chr4(+)_t_+2_+2	14.9386	-0.411827	0.231993	-1.77517	0.0758703	0.413699
hsa-let-7i-5p_chr12(+)_t_0_-1_nont_0_+2_AT	13.1349	0.434182	0.245032	1.77194	0.0764041	0.414713
hsa-miR-101-3p_chr1(-)_chr9(+)_t_-1_-4_nont_0_+1_G	4.28755	-0.591866	0.33401	-1.772	0.0763944	0.414713
hsa-miR-26a-5p_chr12(-)_chr3(+)_t_0_-3_nont_0_+3_CCA	284.585	-0.373594	0.210759	-1.77262	0.0762922	0.414713
hsa-miR-92a-3p_nont_0_+3_GAC	6.96255	-0.570169	0.32177	-1.77198	0.076398	0.414713
hsa-let-7g-5p_nont_0_+3_AAA	6.43999	0.519305	0.293504	1.76933	0.0768386	0.41629
hsa-miR-127-3p_chr14(+)_t_-1_-2_nont_0_+2_TT	13.7008	0.500558	0.282967	1.76897	0.0768996	0.41629
hsa-miR-146a-5p_nont_0_+1_C	36.6331	-0.316016	0.178873	-1.76671	0.0772768	0.41629
hsa-miR-151a-3p_chr8(-)_t_0_-1_nont_0_+1_C	10.8085	-0.407541	0.230477	-1.76825	0.0770189	0.41629
hsa-miR-92a-3p_chr13(+)_chrX(-)_t_0_-1_nont_0_+2_CT	68.0764	0.266557	0.15082	1.76739	0.0771638	0.41629
hsa-miR-320a-3p_chr8(-)_t_+1_-1	8.72782	-0.546686	0.309214	-1.76798	0.0770635	0.41629
hsa-miR-576-5p_chr4(+)	16.1626	0.380675	0.215322	1.76794	0.0770716	0.41629
hsa-miR-92a-3p_chrX(-)_t_+1_+2	11.0544	-0.478122	0.270582	-1.76701	0.0772267	0.41629
hsa-miR-486-5p_chr8(-)_t_+2_+1_nont_0_+1_A	4.23112	0.534448	0.302687	1.76568	0.0774496	0.416829
hsa-miR-320a-3p_chr8(-)	3935.49	-0.248015	0.1405	-1.76524	0.0775242	0.416838
hsa-miR-222-3p_chrX(-)_t_+2_+3	13.1493	0.406429	0.230457	1.76358	0.0778031	0.417945
hsa-miR-199a-5p_chr19(-)_chr1(-)_t_0_-1_nont_0_+1_T	335.347	0.399938	0.22695	1.76223	0.0780306	0.418774
hsa-miR-98-5p_chrX(-)_t_0_-1_nont_0_+2_GG	27.8151	-0.535744	0.304499	-1.75943	0.0785052	0.419099
hsa-miR-126-3p_chr9(+)_t_-1_-1	141.408	0.320072	0.181814	1.76044	0.0783329	0.419099
hsa-miR-143-3p_chr5(+)_t_0_-1	7313.13	0.52873	0.300348	1.76039	0.0783417	0.419099
hsa-miR-409-3p_chr14(+)_t_+1_+1	5.07344	0.583345	0.331523	1.75959	0.0784774	0.419099
hsa-miR-641_chr19(-)_t_-1_-1	17.0389	-0.347373	0.197282	-1.76079	0.0782742	0.419099
hsa-miR-744-5p_chr17(+)	2742.07	-0.30346	0.172492	-1.75928	0.0785306	0.419099
hsa-miR-379-5p_nont_0_+1_A	5.58824	0.58734	0.333939	1.75882	0.0786075	0.419118
hsa-miR-151a-5p_chr8(-)_t_0_+1_nont_0_+3_AAA	9.17442	-0.408143	0.232241	-1.75741	0.0788484	0.419123
hsa-miR-24-3p_chr19(-)_chr9(+)_t_+1_0_nont_0_+1_T	6.09293	0.458571	0.260898	1.75766	0.0788049	0.419123
hsa-miR-421_chrX(-)_t_0_-2	53.9757	0.34897	0.198464	1.75835	0.0786876	0.419123
hsa-miR-425-5p_chr3(-)_t_0_+2	2148.18	-0.173652	0.0988288	-1.7571	0.0789015	0.419123
hsa-miR-150-5p_chr19(-)_t_0_-2_nont_0_+1_G	7.85278	-0.566749	0.322648	-1.75655	0.0789941	0.419226
hsa-miR-92a-3p_chr13(+)_t_+1_+1_nont_0_+2_AG	5.0863	-0.486716	0.277439	-1.75432	0.079376	0.420862
hsa-miR-654-3p_chr14(+)_t_-1_-1	4.57508	0.587657	0.33509	1.75373	0.0794767	0.421006
hsa-miR-25-3p_chr7(-)_t_0_-1_nont_0_+1_T	170.097	0.241603	0.137882	1.75224	0.0797325	0.421764
hsa-miR-328-3p_nont_0_+2_GA	26.981	-0.352788	0.201364	-1.752	0.0797746	0.421764
hsa-miR-431-5p_chr14(+)_t_0_-1	638.022	0.465511	0.265762	1.75161	0.079841	0.421764
hsa-miR-127-3p_nont_0_+2_TT	1593.23	0.493454	0.282226	1.74844	0.0803883	0.424263
hsa-miR-744-5p_nont_0_+1_T	108.489	-0.244869	0.140133	-1.74741	0.0805671	0.424815
hsa-miR-186-5p_nont_0_+2_TC	11.0072	-0.386544	0.221415	-1.74579	0.0808477	0.425902
hsa-miR-143-3p_chr5(+)_t_-1_-1	57.0979	0.539045	0.308996	1.7445	0.0810716	0.426689
hsa-miR-21-5p_chr17(+)_t_0_-2	249.432	0.456702	0.261889	1.74388	0.0811799	0.426866
hsa-miR-192-5p_chr11(-)_t_0_+3	19.1433	0.392961	0.225462	1.74292	0.0813479	0.426964
hsa-miR-487b-3p_chr14(+)	230.404	0.454182	0.260556	1.74312	0.081312	0.426964
hsa-miR-423-3p_nont_0_+3_ACT	10.5888	-0.393834	0.226189	-1.74117	0.0816531	0.427704
hsa-miR-941-{1}_chr20(+)_t_0_-1_nont_0_+3_CAT/hsa-miR-941_nont_0_+2_AT/hsa-miR-941-{5}_chr20(+)_t_0_-1_nont_0_+3_CAT/hsa-miR-941-{4}_chr20(+)_t_0_-1_nont_0_+3_CAT/hsa-miR-941-{3}_chr20(+)_t_0_-1_nont_0_+3_CAT/hsa-miR-941-{2}_chr20(+)_t_0_-1_nont_0_+3_CAT	4.70508	0.553464	0.317882	1.7411	0.081666	0.427704
hsa-miR-423-3p_chr17(+)_t_0_-3	36.5208	0.316385	0.181744	1.74083	0.0817131	0.427704
hsa-let-7b-5p_chr22(+)_t_0_-3_nont_0_+3_TTT	8.3267	-0.43763	0.252192	-1.73531	0.0826864	0.428486
hsa-miR-191-5p_chr3(-)_t_+1_0_nont_0_+2_AT	7.04946	0.464471	0.26743	1.7368	0.0824231	0.428486
hsa-miR-26a-5p_nont_0_+2_TC	82.7777	0.218374	0.125782	1.73613	0.0825414	0.428486
hsa-miR-3615_nont_0_+3_GTT	221.067	-0.243248	0.140106	-1.73617	0.0825335	0.428486
hsa-miR-144-5p_chr17(-)_t_0_+1	297.198	0.481904	0.27755	1.73628	0.082515	0.428486
hsa-miR-221-3p_chrX(-)_t_0_-3	210.654	0.18411	0.106065	1.73582	0.0825959	0.428486
hsa-miR-25-5p_chr7(-)_t_0_+2	37.6558	-0.268854	0.154623	-1.73878	0.0820742	0.428486
hsa-miR-29a-3p_chr7(-)_t_-1_0	25.9637	0.313669	0.18048	1.73798	0.082215	0.428486
hsa-miR-301a-3p_chr17(-)_t_+1_0	14.8553	0.403427	0.232454	1.73551	0.0826502	0.428486
hsa-miR-337-3p_chr14(+)	12.1209	0.519831	0.299055	1.73825	0.0821672	0.428486
hsa-miR-576-5p_chr4(+)_t_0_-1	5.62123	0.506716	0.29197	1.73551	0.0826511	0.428486
hsa-let-7f-5p_chr9(+)_t_0_+2	17.3575	0.345658	0.199411	1.7334	0.0830252	0.429853
hsa-miR-155-5p_chr21(+)_t_0_-2_nont_0_+2_AT	88.9142	0.399519	0.230798	1.73103	0.0834465	0.431302
hsa-miR-199a-5p_chr19(-)_chr1(-)_t_0_-2_nont_0_+2_GG	32.8517	-0.495953	0.286656	-1.73013	0.0836066	0.431302
hsa-miR-425-5p_chr3(-)_t_0_-1_nont_0_+1_G	4.20855	-0.543435	0.314073	-1.73028	0.0835799	0.431302
hsa-miR-323a-3p_chr14(+)_t_-1_0	37.1539	0.494967	0.286062	1.73028	0.0835809	0.431302
hsa-let-7a-5p_chr11(-)_chr9(+)_chr22(+)_t_0_-1_nont_0_+2_GT	16.8359	0.408763	0.236606	1.72761	0.0840578	0.432923
hsa-miR-127-3p_nont_0_+3_TTT	1030.15	0.516503	0.299931	1.72207	0.085056	0.432923
hsa-miR-128-3p_chr2(+)_chr3(+)_t_0_-1_nont_0_+2_AT	18.4605	0.319593	0.185491	1.72295	0.0848974	0.432923
hsa-miR-186-5p_nont_0_+2_AT	46.9304	0.232408	0.134573	1.727	0.0841669	0.432923
hsa-miR-26a-5p_chr12(-)_chr3(+)_t_0_-1_nont_0_+3_AAT	7.92684	0.408126	0.236927	1.72258	0.0849642	0.432923
hsa-miR-26a-5p_chr12(-)_chr3(+)_t_0_-3_nont_0_+1_T	22.497	0.442172	0.256065	1.72679	0.084205	0.432923
hsa-miR-486-5p_chr8(-)_chr8(+)_t_0_-2_nont_0_+2_CT	14.8805	0.455007	0.264122	1.72271	0.0849403	0.432923
hsa-miR-7-1-3p_chr9(-)_t_0_-1_nont_0_+1_T	5.39979	0.498413	0.289119	1.7239	0.0847262	0.432923
hsa-let-7a-5p_chr11(-)_chr9(+)_chr22(+)_t_+3_0	9.81649	0.565108	0.327795	1.72397	0.0847139	0.432923
hsa-let-7f-5p_chrX(-)_t_0_+1	21621	0.26126	0.151383	1.72582	0.0843793	0.432923
hsa-miR-10a-5p_chr17(-)_t_+1_-3	30.1769	0.418637	0.242783	1.72433	0.0846482	0.432923
hsa-miR-222-3p_chrX(-)_t_0_+4	6550.71	0.26544	0.153858	1.72522	0.0844871	0.432923
hsa-miR-26a-5p_chr12(-)_t_0_+4	10.8365	0.423445	0.245868	1.72224	0.0850256	0.432923
hsa-miR-29c-3p_chr1(-)_t_0_-2	15.6289	0.497116	0.288346	1.72403	0.0847027	0.432923
hsa-miR-98-5p_chrX(-)_t_0_+1	73.3202	-0.295778	0.171415	-1.72551	0.0844353	0.432923
hsa-miR-589-5p_chr7(-)_t_0_+2_nont_0_+2_TT	6.93479	-0.515661	0.299576	-1.7213	0.0851958	0.432987
hsa-miR-222-3p_chrX(-)_t_+1_+4	64.6686	0.302173	0.175563	1.72117	0.08522	0.432987
hsa-miR-150-3p_chr19(-)_t_0_-2_nont_0_+1_T	4.07344	0.621895	0.361536	1.72015	0.0854057	0.433161
hsa-miR-330-3p_chr19(-)_t_+2_+1	6.36609	0.516187	0.300053	1.72032	0.0853748	0.433161
hsa-miR-127-3p_nont_0_+1_T	3210.2	0.482911	0.28094	1.71891	0.0856304	0.433916
hsa-miR-127-3p_chr14(+)_t_0_-2_nont_0_+1_T	61.9837	0.51371	0.299012	1.71803	0.0857917	0.433965
hsa-miR-148a-3p_chr7(-)_t_+2_+1	25.3315	0.421811	0.245508	1.71811	0.0857759	0.433965
hsa-miR-92a-3p_nont_0_+3_TCT	113.173	-0.201057	0.117148	-1.71627	0.0861124	0.434052
hsa-miR-99b-5p_chr19(+)_t_0_-2_nont_0_+1_T	12.433	0.388749	0.226417	1.71696	0.0859862	0.434052
hsa-miR-103a-2-5p_chr20(+)_t_0_+1	7.66662	-0.437084	0.254542	-1.71714	0.0859539	0.434052
hsa-miR-301b-3p_chr22(+)_t_0_+2	8.17545	-0.568663	0.331323	-1.71634	0.0860998	0.434052
hsa-let-7g-5p_chr3(-)_t_0_-1_nont_0_+2_AA	14.1013	0.549814	0.320539	1.71528	0.086294	0.434585
hsa-miR-423-5p_nont_0_+3_ATT	43.9226	-0.361407	0.210972	-1.71305	0.0867025	0.435492
hsa-miR-28-3p_chr3(+)_t_0_-1	1692.65	-0.170436	0.0994705	-1.71344	0.0866323	0.435492
hsa-miR-382-5p_chr14(+)_t_+1_0	22.7057	0.473824	0.276552	1.71333	0.0866527	0.435492
hsa-miR-27a-3p_chr19(-)_t_0_-1_nont_0_+3_AAT	5.35791	0.458757	0.267974	1.71195	0.0869068	0.435753
hsa-miR-92a-3p_chr13(+)_t_0_+1_nont_0_+3_TTG	5.45746	-0.501743	0.293059	-1.71209	0.0868796	0.435753
hsa-miR-320a-3p_chr8(-)_t_+2_+1	22.3446	-0.401864	0.234864	-1.71105	0.0870713	0.436195
hsa-miR-11400_chr7(+)_t_0_-2_nont_0_+2_AC	5.91518	0.581597	0.34002	1.71048	0.0871776	0.436346
hsa-miR-654-5p_chr14(+)_t_-1_-1_nont_0_+1_T	6.0409	0.571022	0.333928	1.71001	0.0872632	0.436392
hsa-miR-30d-5p_chr8(-)_t_0_+2_nont_0_+2_CT	7.40046	0.434617	0.254244	1.70945	0.0873679	0.436534
hsa-miR-28-3p_chr3(+)_t_+1_0_nont_0_+1_T	16.578	-0.314769	0.184288	-1.70803	0.0876308	0.437367
hsa-miR-409-3p_nont_0_+3_ATT	5.84373	0.565978	0.331502	1.70731	0.0877639	0.437367
hsa-miR-183-5p_chr7(-)_t_+1_+1	6.36216	0.588863	0.344882	1.70743	0.0877421	0.437367
hsa-miR-181b-5p_nont_0_+3_TTT	10.464	0.493667	0.289386	1.70591	0.0880245	0.437572
hsa-miR-92a-3p_chr13(+)_t_+1_+1_nont_0_+1_A	107.465	0.2312	0.135565	1.70545	0.0881111	0.437572
hsa-miR-204-5p_chr9(-)	23.5016	-0.521899	0.306	-1.70555	0.0880912	0.437572
hsa-miR-363-3p_chrX(-)_t_0_+1	105.635	0.257012	0.150669	1.7058	0.0880454	0.437572
hsa-miR-1197_chr14(+)	28.5377	0.544476	0.319431	1.70452	0.0882838	0.43805
hsa-miR-142-5p_chr17(-)_t_0_-1	1136.54	-0.430182	0.252578	-1.70317	0.0885371	0.438546
hsa-miR-377-5p_chr14(+)	37.8981	0.456102	0.267746	1.70349	0.0884765	0.438546
hsa-miR-320a-3p_nont_0_+2_GT	36.526	-0.379177	0.22272	-1.70248	0.088665	0.4388
hsa-miR-370-3p_chr14(+)_t_0_-1_nont_0_+2_AA	6.60223	0.570228	0.335212	1.7011	0.0889249	0.439705
hsa-miR-142-5p_chr17(-)_t_0_-2_nont_0_+2_TT	15.8307	-0.395564	0.232761	-1.69944	0.0892362	0.439747
hsa-miR-181a-5p_chr1(-)_chr9(+)_t_0_-3_nont_0_+3_GGT	12.9005	-0.374011	0.220096	-1.69931	0.0892614	0.439747
hsa-miR-191-5p_chr3(-)_t_0_-1_nont_0_+2_TA	8.47772	0.440376	0.259258	1.6986	0.0893945	0.439747
hsa-miR-4433b-5p_nont_0_+3_AGA	18.81	-0.399262	0.235017	-1.69887	0.0893444	0.439747
hsa-miR-99b-3p_nont_0_+1_A	9.07555	0.456086	0.268246	1.70025	0.0890839	0.439747
hsa-miR-548j-5p_chr22(-)_t_0_+1	4.57277	0.481743	0.283481	1.69939	0.0892464	0.439747
hsa-miR-199a-5p_nont_0_+1_T	1962.67	0.28078	0.165421	1.69737	0.0896269	0.440512
hsa-miR-103a-3p_nont_0_+1_C/hsa-miR-107_chr10(-)_t_0_-2_nont_0_+3_GAC	25.5846	0.349816	0.206175	1.6967	0.089754	0.440758
hsa-miR-92a-3p_chr13(+)_chrX(-)_t_0_-3_nont_0_+1_A	73.7247	-0.349261	0.205912	-1.69616	0.0898551	0.440876
hsa-miR-1908-5p_chr11(-)_t_0_-1_nont_0_+1_T	12.6797	-0.478458	0.282545	-1.69338	0.0903823	0.44124
hsa-miR-24-3p_nont_0_+1_T	296.332	0.252006	0.148853	1.69299	0.0904572	0.44124
hsa-miR-29a-3p_chr7(-)_t_0_-1_nont_0_+1_G	6.57815	0.594666	0.351049	1.69397	0.0902715	0.44124
hsa-miR-29a-3p_nont_0_+1_G	9.86954	0.442237	0.261226	1.69293	0.0904692	0.44124
hsa-miR-4433b-5p_chr2(-)_t_+1_+1_nont_0_+3_AGA	7.25211	0.530767	0.313494	1.69307	0.0904428	0.44124
hsa-let-7g-5p_chr3(-)_t_0_+2	7.13178	-0.422686	0.249668	-1.69299	0.0904565	0.44124
hsa-miR-143-3p_chr5(+)_t_+1_-1	13.2742	0.568013	0.335046	1.69533	0.0900129	0.44124
hsa-miR-151a-3p_chr8(-)_t_-2_0	4924.05	-0.104125	0.061539	-1.69201	0.0906433	0.441713
hsa-miR-127-3p_chr14(+)_t_+2_0	9.0394	0.517528	0.306264	1.68981	0.0910642	0.443386
hsa-miR-199a-5p_chr19(-)_chr1(-)_t_+3_0	11.8473	0.383179	0.226913	1.68866	0.0912843	0.44408
hsa-miR-191-5p_chr3(-)_t_0_-2_nont_0_+1_G	48.2454	-0.382728	0.226864	-1.68704	0.0915951	0.445106
hsa-miR-4433b-5p_chr2(-)_t_-1_0_nont_0_+2_AA	57.9319	0.513287	0.304378	1.68635	0.0917288	0.445106
hsa-miR-486-5p_nont_0_+3_ATG	10.6892	-0.50424	0.298977	-1.68655	0.0916899	0.445106
hsa-miR-125a-5p_chr19(+)_t_0_-3_nont_0_+2_GG	4.66759	-0.497583	0.295142	-1.68591	0.0918135	0.44514
hsa-miR-409-5p_chr14(+)_t_0_+2	21.3397	0.503378	0.298797	1.68468	0.0920496	0.445907
hsa-miR-143-3p_nont_0_+3_TTT	58.7326	0.514844	0.306202	1.68139	0.0926872	0.446348
hsa-miR-3177-3p_nont_0_+1_T	11.0388	-0.419246	0.249474	-1.68052	0.0928561	0.446348
hsa-miR-328-3p_nont_0_+2_GG	5.13337	-0.557681	0.331916	-1.68019	0.092921	0.446348
hsa-miR-339-3p_nont_0_+2_TT	36.0035	-0.342296	0.203722	-1.68021	0.0929158	0.446348
hsa-miR-625-3p_chr14(+)_t_0_-1_nont_0_+3_TAT	7.85472	0.498992	0.296816	1.68115	0.0927346	0.446348
hsa-miR-6852-5p_nont_0_+2_CA	22.7604	-0.283801	0.16866	-1.68268	0.0924372	0.446348
hsa-miR-92a-3p_chr13(+)_chrX(-)_t_0_-1_nont_0_+3_GTA	8.74414	-0.463032	0.275281	-1.68203	0.0925626	0.446348
hsa-miR-126-3p_chr9(+)_t_-1_-3	12.6544	0.49513	0.294542	1.68102	0.0927598	0.446348
hsa-miR-17-3p_chr13(+)_t_0_-2	17.304	0.390975	0.232535	1.68136	0.0926931	0.446348
hsa-miR-496_chr14(+)	16.9392	0.510313	0.303615	1.68079	0.0928042	0.446348
hsa-miR-210-3p_nont_0_+2_TT	11.1606	-0.362987	0.216205	-1.6789	0.0931717	0.447177
hsa-miR-151a-3p_chr8(-)_t_+2_+2_nont_0_+1_T	48.4434	-0.205399	0.122468	-1.67717	0.0935101	0.447282
hsa-miR-155-5p_chr21(+)_t_0_-3_nont_0_+1_T	87.8734	0.303781	0.181115	1.67728	0.0934875	0.447282
hsa-miR-191-5p_chr3(-)_t_+1_-3_nont_0_+3_TGG	10.0968	-0.531195	0.316656	-1.67751	0.093442	0.447282
hsa-miR-4446-3p_nont_0_+2_AT	23.4478	-0.387933	0.231307	-1.67713	0.0935167	0.447282
hsa-miR-103a-3p_chr5(-)_chr20(+)_t_0_-2/hsa-miR-107_chr10(-)_t_0_-2	1022.04	0.173052	0.103256	1.67595	0.0937478	0.447282
hsa-miR-181b-5p_chr1(-)_chr9(+)_t_0_-4	11.6643	0.486419	0.290297	1.67559	0.0938191	0.447282
hsa-miR-3120-5p_chr1(+)	29.824	-0.289086	0.172419	-1.67664	0.0936121	0.447282
hsa-miR-3679-5p_chr2(+)	15.7603	-0.398296	0.237679	-1.67577	0.0937832	0.447282
hsa-miR-486-5p_chr8(-)_chr8(+)_t_0_-1_nont_0_+2_TG	43.1715	-0.333483	0.19913	-1.67471	0.0939921	0.447734
hsa-miR-143-3p_chr5(+)_t_-1_0	99.0309	0.516537	0.308543	1.67412	0.0941072	0.44791
hsa-let-7e-5p_chr19(+)	6118.8	0.342689	0.204763	1.67359	0.0942104	0.448028
hsa-miR-877-5p_chr6(+)_t_0_+2_nont_0_+2_TT	7.53424	-0.473649	0.283195	-1.67252	0.0944228	0.448665
hsa-miR-140-3p_chr16(+)_t_0_-1	33.7563	0.456438	0.272992	1.67198	0.0945276	0.44879
hsa-miR-27a-3p_chr19(-)_t_0_-3_nont_0_+2_TA/hsa-miR-27b-3p_chr9(+)_t_0_-2_nont_0_+1_A	14.0077	-0.400579	0.239811	-1.67039	0.0948418	0.449909
hsa-miR-342-3p_chr14(+)_t_0_-1_nont_0_+1_A	11.0654	0.604491	0.362504	1.66754	0.0954062	0.451837
hsa-miR-452-5p_chrX(-)_t_0_+2	20.3881	-0.537083	0.322017	-1.66787	0.0953411	0.451837
hsa-miR-191-3p_chr3(-)_t_+1_-1	23.073	0.309684	0.185796	1.66679	0.0955557	0.45217
hsa-miR-127-5p_chr14(+)_t_+2_+2	5.68013	0.546677	0.328233	1.66552	0.09581	0.452999
hsa-miR-128-3p_nont_0_+3_AAT	15.4663	0.315128	0.189379	1.66401	0.0961105	0.453009
hsa-miR-146b-5p_chr10(+)_t_0_-2_nont_0_+2_CA	4.84557	-0.524031	0.314869	-1.66428	0.0960558	0.453009
hsa-miR-204-5p_nont_0_+2_GT	13.4488	-0.549748	0.330189	-1.66495	0.0959231	0.453009
hsa-miR-339-3p_chr7(-)_t_+2_0_nont_0_+1_T	4.2478	0.531346	0.319521	1.66295	0.0963228	0.453009
hsa-miR-744-5p_nont_0_+1_A	34.4385	-0.323364	0.194478	-1.66273	0.0963663	0.453009
hsa-let-7f-5p_chr9(+)_chrX(-)_t_+4_0	9.17379	0.519675	0.312353	1.66374	0.0961646	0.453009
hsa-miR-3678-5p_chr17(+)_t_-5_-4	5.04283	0.485116	0.291704	1.66304	0.0963042	0.453009
hsa-miR-532-5p_nont_0_+1_A	18.943	0.377882	0.227406	1.6617	0.096572	0.453603
hsa-miR-103a-3p_chr5(-)_chr20(+)_t_0_-3_nont_0_+1_A/hsa-miR-107_chr10(-)_t_0_-3_nont_0_+1_A	4.88586	0.505287	0.30428	1.6606	0.0967937	0.453899
hsa-miR-361-3p_chrX(-)	37.0477	0.219926	0.132437	1.66061	0.0967915	0.453899
hsa-miR-127-3p_nont_0_+2_AG	37.3363	0.370422	0.223523	1.6572	0.0974797	0.455179
hsa-miR-140-3p_nont_0_+2_AA	57.8142	0.448646	0.270596	1.65799	0.0973191	0.455179
hsa-miR-148a-3p_nont_0_+3_CTT	26.5962	0.37117	0.223893	1.6578	0.0973575	0.455179
hsa-miR-27a-3p_chr19(-)_t_0_-1_nont_0_+1_T/hsa-miR-27b-3p_chr9(+)_t_0_-3_nont_0_+3_CGT	157.273	0.252941	0.152663	1.65686	0.0975482	0.455179
hsa-miR-6732-3p_nont_0_+1_T	6.77812	-0.456398	0.275522	-1.65649	0.0976236	0.455179
hsa-miR-6791-3p_nont_0_+1_T	11.9099	-0.345911	0.208561	-1.65856	0.0972042	0.455179
hsa-miR-877-5p_nont_0_+1_A	9.43625	-0.404091	0.243779	-1.65761	0.0973957	0.455179
hsa-let-7f-5p_nont_0_+2_GA	4.92267	0.51254	0.311609	1.64482	0.100007	0.455433
hsa-miR-10a-5p_chr17(-)_t_+1_+1_nont_0_+1_T	4.26477	0.532074	0.322942	1.64758	0.0994384	0.455433
hsa-miR-10a-5p_chr17(-)_t_+1_-2_nont_0_+1_A	12.5627	0.382486	0.232352	1.64615	0.0997337	0.455433
hsa-miR-127-3p_chr14(+)_t_+1_0_nont_0_+2_AT	8.93274	0.553585	0.336467	1.64529	0.0999109	0.455433
hsa-miR-127-3p_nont_0_+2_TA	141.521	0.47174	0.285207	1.65402	0.0981226	0.455433
hsa-miR-143-3p_chr5(+)_t_0_-1_nont_0_+3_TTT	28.3797	0.535686	0.325175	1.64738	0.0994803	0.455433
hsa-miR-143-5p_nont_0_+2_CT	11.2902	0.508445	0.307574	1.65308	0.0983142	0.455433
hsa-miR-148b-3p_chr12(+)_t_0_-1_nont_0_+2_AT	5.92978	0.460699	0.279049	1.65096	0.0987474	0.455433
hsa-miR-151a-3p_chr8(-)_t_0_-2_nont_0_+2_AT	4.21947	-0.489007	0.296	-1.65205	0.0985238	0.455433
hsa-miR-155-5p_chr21(+)_t_0_-2_nont_0_+2_AA	11.4267	0.454006	0.275704	1.64672	0.0996158	0.455433
hsa-miR-181a-5p_nont_0_+3_TTT	303.613	-0.299252	0.181373	-1.64992	0.0989593	0.455433
hsa-miR-186-5p_chr1(-)_t_0_-1_nont_0_+1_A	39.0527	0.321903	0.195101	1.64993	0.0989577	0.455433
hsa-miR-26b-5p_chr2(+)_t_0_-2_nont_0_+3_ATT	8.64931	0.39705	0.240411	1.65154	0.0986277	0.455433
hsa-miR-625-3p_chr14(+)_t_+1_0_nont_0_+1_A	11.3803	0.460603	0.280082	1.64453	0.100066	0.455433
hsa-miR-6819-3p_chr22(-)_t_-1_0_nont_0_+1_A	4.49253	-0.466018	0.282711	-1.64839	0.0992733	0.455433
hsa-let-7e-5p_chr19(+)_t_0_+2	29.6989	0.390927	0.23633	1.65416	0.0980948	0.455433
hsa-miR-1307-5p_chr10(-)_t_0_-3	5.25032	0.460052	0.278089	1.65434	0.0980592	0.455433
hsa-miR-142-5p_chr17(-)_t_-2_-2	4467.49	-0.318307	0.19341	-1.64576	0.0998124	0.455433
hsa-miR-143-3p_chr5(+)_t_+1_0	54.2437	0.512196	0.310133	1.65154	0.0986289	0.455433
hsa-miR-21-5p_chr17(+)_t_+2_+1	11.7371	0.440206	0.267086	1.64818	0.0993158	0.455433
hsa-miR-23a-3p_chr19(-)_t_0_+1	1395.59	0.242691	0.147484	1.64554	0.0998585	0.455433
hsa-miR-24-3p_chr19(-)_chr9(+)_t_0_-2	937.129	0.212016	0.128244	1.65323	0.098284	0.455433
hsa-miR-28-5p_chr3(+)_t_0_-2	245.903	0.286903	0.173737	1.65136	0.098665	0.455433
hsa-miR-335-3p_chr7(+)_t_+1_0	7.02901	0.43672	0.264553	1.65079	0.0987823	0.455433
hsa-miR-340-5p_chr5(-)_t_+1_-1	8.23549	0.437694	0.265237	1.6502	0.0989024	0.455433
hsa-miR-361-5p_chrX(-)_t_0_+2	9.10754	-0.431962	0.26143	-1.6523	0.0984726	0.455433
hsa-miR-370-3p_chr14(+)_t_0_-3	8.85813	0.50233	0.303788	1.65355	0.0982186	0.455433
hsa-miR-378a-3p_chr5(+)_t_0_-4/hsa-miR-378d_chr8(-)_chr4(-)_t_0_-2/hsa-miR-378c_chr10(-)_t_0_-7	6.41968	0.471878	0.286548	1.64676	0.0996066	0.455433
hsa-miR-381-3p_chr14(+)_t_0_-2	19.77	0.515684	0.313173	1.64664	0.0996319	0.455433
hsa-miR-487b-3p_chr14(+)_t_0_+1	14.2885	0.473708	0.28728	1.64894	0.0991592	0.455433
hsa-miR-221-3p_chrX(-)_t_0_-2_nont_0_+2_AC	9.5783	-0.45213	0.275067	-1.64371	0.100237	0.455484
hsa-miR-486-5p_chr8(-)_chr8(+)_t_0_-2_nont_0_+3_GGA	6.5174	-0.515487	0.313592	-1.64381	0.100215	0.455484
hsa-miR-143-3p_nont_0_+3_TTA	7.71281	0.56243	0.342556	1.64187	0.100618	0.455768
hsa-miR-151a-3p_nont_0_+1_T	8362.17	-0.0982481	0.0598127	-1.6426	0.100466	0.455768
hsa-miR-12136_chr1(-)_t_0_+1	5.127	-0.510988	0.311175	-1.64213	0.100564	0.455768
hsa-miR-423-3p_chr17(+)_t_+5_0	4.16351	-0.543558	0.330964	-1.64235	0.100517	0.455768
hsa-miR-665_chr14(+)_t_0_-2	4.69324	0.573581	0.349538	1.64097	0.100804	0.456249
hsa-let-7e-5p_chr19(+)_t_0_-1_nont_0_+2_AA	17.3964	0.334594	0.20397	1.64041	0.10092	0.456416
hsa-miR-126-3p_chr9(+)_t_-1_-4	8.31733	0.445644	0.272125	1.63764	0.101496	0.458656
hsa-miR-146b-5p_chr10(+)_t_0_-2_nont_0_+2_AA	13.4226	0.560819	0.343044	1.63483	0.102085	0.459142
hsa-miR-181b-5p_chr1(-)_chr9(+)_t_0_-1_nont_0_+1_A	223.234	0.31743	0.194154	1.63494	0.102061	0.459142
hsa-miR-671-3p_nont_0_+2_TA	106.515	-0.186136	0.113855	-1.63486	0.102079	0.459142
hsa-miR-181b-5p_chr1(-)_chr9(+)_t_+1_-1	49.0234	0.42012	0.256759	1.63624	0.101789	0.459142
hsa-miR-191-5p_chr3(-)_t_0_-3	183.797	0.232477	0.142039	1.63671	0.101691	0.459142
hsa-miR-381-3p_chr14(+)_t_+1_0	30.7125	0.444801	0.271941	1.63565	0.101913	0.459142
hsa-miR-625-3p_chr14(+)_t_0_-1_nont_0_+1_T	13.9379	0.491842	0.30094	1.63435	0.102185	0.459229
hsa-miR-671-3p_chr7(+)_t_0_+1_nont_0_+3_TAA	4.96152	-0.474502	0.290402	-1.63395	0.10227	0.459252
hsa-miR-103a-3p_nont_0_+2_TG	32.4329	-0.251088	0.15371	-1.63352	0.102359	0.45929
hsa-miR-142-5p_chr17(-)_t_-2_-5	23.1457	0.414003	0.25371	1.63179	0.102723	0.460562
hsa-miR-4433b-5p_chr2(-)_t_+1_+1_nont_0_+2_GA	19.5275	0.429188	0.263102	1.63126	0.102836	0.460709
hsa-miR-181a-5p_chr1(-)_chr9(+)_t_0_-4_nont_0_+1_A	9.62315	0.476986	0.292599	1.63017	0.103065	0.461013
hsa-miR-27a-3p_chr19(-)_t_0_-3_nont_0_+3_TAC/hsa-miR-27b-3p_chr9(+)_t_0_-2_nont_0_+2_AC	16.0356	0.35502	0.217731	1.63054	0.102987	0.461013
hsa-miR-221-3p_nont_0_+1_G	41.7131	-0.319197	0.195901	-1.62938	0.103233	0.461156
hsa-miR-16-5p_chr13(-)_chr3(+)_t_+1_0	331.601	0.213307	0.130923	1.62926	0.103258	0.461156
hsa-miR-23a-3p_chr19(-)_t_+3_+1	6.70322	0.459302	0.282149	1.62787	0.103553	0.46211
hsa-miR-629-5p_chr15(-)_t_0_-1	6.31819	0.440649	0.270845	1.62694	0.10375	0.462629
hsa-miR-27b-3p_chr9(+)_t_0_-2	213.794	0.332417	0.204394	1.62635	0.103875	0.462825
hsa-miR-423-3p_nont_0_+2_GG	11.2647	-0.522085	0.321202	-1.62541	0.104076	0.463043
hsa-miR-744-5p_chr17(+)_t_0_-1	8608.35	-0.341359	0.21002	-1.62536	0.104086	0.463043
hsa-let-7a-5p_chr11(-)_chr9(+)_chr22(+)_t_0_-3_nont_0_+1_T/hsa-let-7c-5p_chr21(+)_t_0_-4_nont_0_+2_AT	17.9084	0.318553	0.196633	1.62004	0.105224	0.463507
hsa-let-7b-5p_chr22(+)_t_0_+1_nont_0_+3_TTA	7.26717	-0.453988	0.27987	-1.62214	0.104774	0.463507
hsa-let-7c-5p_chr21(+)_t_0_-1_nont_0_+1_G	5.13584	-0.537853	0.331654	-1.62173	0.104862	0.463507
hsa-miR-143-3p_chr5(+)_t_0_-1_nont_0_+1_T	659.864	0.495505	0.305595	1.62144	0.104923	0.463507
hsa-miR-148b-3p_chr12(+)_t_+1_0_nont_0_+2_TT	143.71	-0.235151	0.144851	-1.6234	0.104504	0.463507
hsa-miR-221-3p_chrX(-)_t_0_-1_nont_0_+1_G	21.0538	-0.419096	0.258006	-1.62436	0.104298	0.463507
hsa-miR-30d-5p_nont_0_+2_TT	15.0412	-0.312344	0.192796	-1.62007	0.105217	0.463507
hsa-miR-328-3p_chr16(-)_t_0_-1_nont_0_+3_CTT	6.41686	-0.494524	0.304888	-1.62198	0.104807	0.463507
hsa-miR-423-5p_nont_0_+3_TAT	107.826	-0.34213	0.211069	-1.62094	0.105031	0.463507
hsa-miR-654-3p_chr14(+)_t_0_-2_nont_0_+1_A	22.7918	0.498307	0.30768	1.61956	0.105327	0.463507
hsa-miR-142-5p_chr17(-)_t_0_+1	1226.38	-0.389534	0.240028	-1.62287	0.104617	0.463507
hsa-miR-146a-5p_chr5(+)_t_0_-3	4.14096	-0.56555	0.349278	-1.6192	0.105405	0.463507
hsa-miR-32-5p_chr9(-)	7.36745	-0.420781	0.259793	-1.61968	0.105302	0.463507
hsa-miR-376c-3p_chr14(+)	50.3985	0.519779	0.32032	1.62269	0.104657	0.463507
hsa-miR-889-3p_chr14(+)_t_0_+1	22.6311	0.46316	0.285585	1.62179	0.104848	0.463507
hsa-miR-486-5p_chr8(-)_chr8(+)_t_0_-3_nont_0_+2_CA	48.9566	-0.312831	0.19325	-1.61879	0.105493	0.463536
hsa-miR-181a-5p_chr1(-)_chr9(+)_t_0_-5_nont_0_+3_CCA	6.74455	-0.445006	0.274967	-1.6184	0.105577	0.463552
hsa-miR-127-3p_chr14(+)_t_+1_0_nont_0_+1_T	19.0596	0.499404	0.308808	1.6172	0.105835	0.463971
hsa-miR-30d-5p_chr8(-)_t_0_-3_nont_0_+1_T	6.10213	0.424075	0.262173	1.61754	0.105762	0.463971
hsa-let-7c-5p_chr21(+)_t_0_-1_nont_0_+1_A	11.4782	-0.366108	0.226656	-1.61526	0.106254	0.465434
hsa-miR-4433b-5p_chr2(-)_t_+1_+1_nont_0_+2_AT	6.51949	0.515826	0.319416	1.6149	0.106332	0.465434
hsa-let-7i-5p_nont_0_+2_TT	205.664	-0.21459	0.132965	-1.61388	0.106553	0.466049
hsa-miR-381-3p_chr14(+)_t_-1_0	78.1151	0.454362	0.281628	1.61334	0.10667	0.466205
hsa-miR-181a-5p_nont_0_+2_AA	9.46827	-0.463162	0.287162	-1.6129	0.106767	0.466269
hsa-miR-223-3p_chrX(+)_t_0_-1_nont_0_+1_G	29.8392	-0.291177	0.180581	-1.61244	0.106865	0.466278
hsa-miR-183-5p_chr7(-)_t_0_+1	9.04576	0.554777	0.344125	1.61214	0.106932	0.466278
hsa-miR-641_chr19(-)_t_0_+1	20.8669	-0.313717	0.194793	-1.61051	0.107286	0.467467
hsa-miR-106b-3p_chr7(-)_t_0_-1_nont_0_+2_TT	11.4918	-0.377496	0.234665	-1.60866	0.107692	0.468784
hsa-miR-126-3p_chr9(+)_t_0_-1_nont_0_+1_T	34.3162	0.26105	0.162384	1.60761	0.10792	0.468784
hsa-miR-223-3p_chrX(+)_t_0_-2_nont_0_+1_G	5.14577	-0.539984	0.335961	-1.60728	0.107992	0.468784
hsa-miR-584-5p_chr5(-)_t_0_-4_nont_0_+1_G	8.05084	-0.506166	0.315071	-1.60651	0.108161	0.468784
hsa-miR-877-5p_chr6(+)_t_0_+2_nont_0_+2_AA	4.50888	-0.488211	0.303877	-1.60661	0.10814	0.468784
hsa-miR-99b-5p_chr19(+)_t_0_-1_nont_0_+2_AA	6.32964	0.487778	0.303626	1.60651	0.108162	0.468784
hsa-miR-92b-3p_chr1(+)_t_0_-1	399.825	0.251112	0.156249	1.60713	0.108026	0.468784
hsa-miR-1908-5p_chr11(-)	395.824	-0.373851	0.232803	-1.60587	0.108303	0.469039
hsa-let-7c-5p_nont_0_+1_A	67.8234	-0.306446	0.190907	-1.60521	0.108447	0.469307
hsa-miR-29a-3p_chr7(-)_t_-1_-1	59.7756	0.223801	0.139595	1.60321	0.108888	0.470859
hsa-miR-142-5p_chr17(-)_t_-2_-1_nont_0_+1_A	1687.83	-0.332048	0.207207	-1.60249	0.109047	0.471121
hsa-miR-342-3p_chr14(+)_t_0_+1	656.16	0.418507	0.261209	1.60219	0.109113	0.471121
hsa-miR-186-5p_chr1(-)_t_0_-2_nont_0_+1_A	4.05818	-0.474205	0.296132	-1.60133	0.109304	0.471589
hsa-miR-142-5p_chr17(-)_t_0_+2	95.2547	-0.387006	0.241765	-1.60076	0.109431	0.471783
hsa-miR-21-5p_chr17(+)_t_+6_+2	5.15672	0.469138	0.293375	1.59911	0.109797	0.472435
hsa-miR-5189-3p_chr16(+)	12.2776	0.440875	0.275659	1.59935	0.109743	0.472435
hsa-miR-641_chr19(-)	36.1513	0.255188	0.159597	1.59896	0.10983	0.472435
hsa-miR-181a-5p_nont_0_+2_GG	5.07588	-0.477326	0.298597	-1.59856	0.109918	0.472456
hsa-miR-143-3p_chr5(+)_t_0_-3_nont_0_+3_TTC	8.97021	0.509474	0.319008	1.59706	0.110253	0.472476
hsa-miR-99b-5p_chr19(+)_t_+1_0_nont_0_+1_A	16.2089	0.36027	0.225536	1.59739	0.110178	0.472476
hsa-miR-6813-5p_chr20(-)	4.77042	-0.47278	0.295911	-1.59771	0.110107	0.472476
hsa-miR-98-5p_chrX(-)_t_0_-4	28.217	0.312005	0.195305	1.59753	0.110148	0.472476
hsa-let-7c-5p_chr21(+)_t_0_-1_nont_0_+2_AT	12.3394	-0.408306	0.2558	-1.59619	0.110445	0.472593
hsa-miR-625-5p_chr14(+)_t_0_+1	489.863	0.388588	0.243407	1.59645	0.110387	0.472593
hsa-miR-143-3p_chr5(+)_t_0_-1_nont_0_+2_TT	35.8231	0.516692	0.32391	1.59517	0.110674	0.472992
hsa-miR-3679-5p_nont_0_+1_A	5.54238	-0.498938	0.312807	-1.59504	0.110704	0.472992
hsa-miR-320a-3p_chr8(-)_t_0_-1_nont_0_+1_T/hsa-miR-320c-{2}_chr18(+)_t_0_-1_nont_0_+3_CGT/hsa-miR-320c-{1}_chr18(+)_t_0_-1_nont_0_+3_CGT/hsa-miR-320b_chr1(-)_chr1(+)_t_0_-2_nont_0_+2_GT	375.655	-0.251975	0.158139	-1.59338	0.111076	0.473521
hsa-miR-486-5p_chr8(-)_chr8(+)_t_0_-2_nont_0_+3_CGG	6.15057	-0.555234	0.348386	-1.59373	0.110996	0.473521
hsa-miR-7849-3p_chr4(+)_t_0_+3	6.74239	-0.462801	0.290371	-1.59383	0.110975	0.473521
hsa-let-7b-5p_nont_0_+3_TGA	4.18574	-0.521589	0.327706	-1.59164	0.111466	0.473754
hsa-miR-146a-5p_chr5(+)_t_-1_0_nont_0_+1_A	16.155	0.327537	0.205824	1.59134	0.111533	0.473754
hsa-miR-22-3p_chr17(-)_t_0_-2_nont_0_+2_AC	6.4129	-0.497941	0.312917	-1.59129	0.111545	0.473754
hsa-miR-23b-3p_chr9(+)_t_+1_0	10.9223	0.401182	0.251991	1.59205	0.111373	0.473754
hsa-miR-431-3p_chr14(+)_t_0_-1	4.27129	0.544004	0.341605	1.5925	0.111273	0.473754
hsa-miR-1271-5p_chr5(+)_t_0_-1	103.356	0.311444	0.195766	1.5909	0.111633	0.473776
hsa-miR-192-5p_nont_0_+2_AT	83.8902	0.282324	0.177515	1.59042	0.111739	0.473878
hsa-miR-143-3p_nont_0_+1_G	62.5624	-0.46336	0.291648	-1.58877	0.112113	0.474759
hsa-miR-30c-5p_chr6(-)_chr1(+)_t_+1_+1	64.1983	0.191139	0.120287	1.58903	0.112054	0.474759
hsa-miR-191-5p_chr3(-)_t_0_-2_nont_0_+3_CGT	82.627	-0.369349	0.232716	-1.58712	0.112485	0.475278
hsa-miR-223-3p_chrX(+)_t_+1_+1_nont_0_+2_TT	9.85308	-0.56539	0.356222	-1.58718	0.112471	0.475278
hsa-miR-30d-5p_chr8(-)_t_0_-4	18.0532	0.306111	0.19282	1.58755	0.112389	0.475278
hsa-miR-1908-5p_nont_0_+2_TT	18.6521	-0.367617	0.231781	-1.58605	0.112727	0.47549
hsa-miR-150-3p_chr19(-)_t_0_-1	9.43841	0.575284	0.362856	1.58543	0.112868	0.47549
hsa-miR-340-3p_chr5(-)_t_+1_+1	12.0715	0.384057	0.242212	1.58563	0.112824	0.47549
hsa-miR-548e-3p_chr10(+)_t_0_-1	59.2658	0.380057	0.239682	1.58567	0.112814	0.47549
hsa-miR-1301-3p_chr2(-)_t_0_+1	175.901	-0.27167	0.171439	-1.58464	0.113048	0.475898
hsa-miR-92a-3p_chr13(+)_t_0_+2_nont_0_+2_TT	4.39057	-0.47682	0.300992	-1.58416	0.113156	0.476005
hsa-let-7b-5p_chr22(+)_t_0_+1_nont_0_+3_TAT	25.693	-0.287127	0.1815	-1.58196	0.113658	0.477052
hsa-miR-148a-3p_nont_0_+1_A	161.038	0.296115	0.187139	1.58233	0.113574	0.477052
hsa-miR-744-5p_chr17(+)_t_0_-1_nont_0_+1_T	619.065	-0.285599	0.18048	-1.58244	0.11355	0.477052
hsa-miR-92a-3p_chr13(+)_t_0_+1_nont_0_+3_TAG	19.417	-0.31678	0.200336	-1.58125	0.113822	0.477052
hsa-let-7d-5p_chr9(+)_t_0_+1	3947.85	-0.138815	0.0877809	-1.58138	0.11379	0.477052
hsa-miR-19a-3p_chr13(+)_t_0_-1_nont_0_+1_G	5.83557	-0.451959	0.285987	-1.58035	0.114026	0.477559
hsa-miR-452-5p_chrX(-)_t_+3_+3	22.5977	-0.44634	0.282558	-1.57964	0.114189	0.477891
hsa-miR-345-5p_chr14(+)_t_0_-2	58.6134	-0.241705	0.153129	-1.57844	0.114464	0.47869
hsa-miR-126-5p_nont_0_+2_TT	18.0107	-0.376566	0.239232	-1.57406	0.115474	0.479038
hsa-miR-142-5p_chr17(-)_t_-2_-3_nont_0_+1_T	13.0756	-0.409733	0.25981	-1.57705	0.114785	0.479038
hsa-miR-142-5p_chr17(-)_t_-2_-5_nont_0_+1_A	5.76648	0.567308	0.35988	1.57638	0.114938	0.479038
hsa-miR-143-3p_nont_0_+2_TT	412.84	0.485422	0.308611	1.57292	0.115737	0.479038
hsa-miR-146a-5p_chr5(+)_t_-1_0_nont_0_+2_AT	8.44558	-0.374111	0.237534	-1.57498	0.115262	0.479038
hsa-miR-148b-3p_nont_0_+3_TAA	13.6854	-0.362471	0.229918	-1.57652	0.114906	0.479038
hsa-miR-27b-3p_nont_0_+2_TA	18.7634	-0.341618	0.216852	-1.57535	0.115175	0.479038
hsa-miR-421_nont_0_+2_TT	13.2724	0.33623	0.213885	1.57201	0.115947	0.479038
hsa-miR-484_chr16(+)_t_0_-1_nont_0_+2_AG	24.155	-0.438856	0.278356	-1.5766	0.114888	0.479038
hsa-miR-486-5p_nont_0_+3_ATC	9.4897	-0.389081	0.24752	-1.57191	0.115971	0.479038
hsa-miR-6798-3p_nont_0_+1_T	25.7175	0.258392	0.1642	1.57364	0.11557	0.479038
hsa-let-7a-5p_chr11(-)_chr9(+)_chr22(+)_t_+2_0	7.82816	0.557644	0.354443	1.5733	0.11565	0.479038
hsa-miR-3074-5p_chr9(-)	5.05282	0.467594	0.297248	1.57308	0.115701	0.479038
hsa-miR-410-3p_chr14(+)_t_0_-3	9.41283	0.489993	0.3117	1.572	0.11595	0.479038
hsa-miR-4433b-3p_chr2(-)_t_-1_-1	6.28207	-0.550214	0.349396	-1.57476	0.115313	0.479038
hsa-miR-486-3p_chr8(-)_chr8(+)_t_0_-1	66.9403	0.376241	0.238806	1.57551	0.115139	0.479038
hsa-miR-98-5p_chrX(-)_t_+1_0	48.6779	0.235729	0.149769	1.57395	0.1155	0.479038
hsa-miR-500a-3p_chrX(+)_t_-1_0	12.1882	0.379748	0.242017	1.5691	0.116625	0.481392
hsa-miR-423-5p_chr17(+)_t_0_-1_nont_0_+3_AAT	16.3886	-0.401742	0.256379	-1.56699	0.117117	0.482703
hsa-miR-6852-5p_nont_0_+1_T	262.97	-0.195456	0.12476	-1.56666	0.117195	0.482703
hsa-miR-574-5p_chr4(+)	199.057	-0.360665	0.230177	-1.5669	0.117138	0.482703
hsa-miR-409-3p_chr14(+)_t_-1_0_nont_0_+1_A	15.7976	0.476279	0.304168	1.56584	0.117386	0.48314
hsa-miR-1301-3p_chr2(-)_t_0_-1_nont_0_+3_TTT	7.65927	0.39011	0.249231	1.56526	0.117523	0.483355
hsa-miR-146b-5p_chr10(+)_t_0_-1_nont_0_+1_T	37.9643	0.289537	0.185134	1.56393	0.117834	0.483939
hsa-miR-345-5p_chr14(+)	264.606	-0.2377	0.151979	-1.56403	0.11781	0.483939
hsa-let-7f-5p_nont_0_+2_AT	146.552	0.288472	0.184567	1.56296	0.118061	0.484001
hsa-miR-323b-3p_chr14(+)_t_0_-2_nont_0_+1_A	4.11524	0.547943	0.350619	1.56279	0.118103	0.484001
hsa-miR-192-5p_chr11(-)	2895.82	0.303407	0.194097	1.56317	0.118012	0.484001
hsa-miR-181a-3p_chr1(-)_t_0_-2_nont_0_+1_A	10.4052	0.498664	0.319283	1.56183	0.118329	0.484233
hsa-miR-151a-3p_chr8(-)_t_+1_+1	420.928	-0.131424	0.0841355	-1.56206	0.118275	0.484233
hsa-miR-143-3p_nont_0_+1_T	4369.37	0.482642	0.309546	1.55919	0.118951	0.485543
hsa-miR-146b-5p_nont_0_+3_TGT	7.53205	-0.440525	0.282562	-1.55903	0.118988	0.485543
hsa-miR-185-5p_chr22(+)_t_0_-1_nont_0_+1_T	27.239	0.275828	0.176843	1.55973	0.118823	0.485543
hsa-miR-191-5p_nont_0_+2_TG	8.51217	-0.381907	0.244944	-1.55916	0.118959	0.485543
hsa-miR-222-3p_chrX(-)_t_0_+2_nont_0_+2_TC	4.19045	0.516305	0.331613	1.55695	0.119483	0.487213
hsa-miR-126-3p_chr9(+)_t_+1_-2	82.6544	0.291757	0.187444	1.5565	0.119589	0.4873
hsa-miR-29a-3p_chr7(-)_t_0_-3_nont_0_+3_AAA	5.72629	0.565799	0.363621	1.55601	0.119705	0.487345
hsa-miR-501-3p_nont_0_+1_T	14.0329	0.400911	0.257698	1.55574	0.119771	0.487345
hsa-miR-485-3p_chr14(+)	201.822	0.427402	0.27503	1.55402	0.12018	0.488666
hsa-miR-151a-5p_nont_0_+2_AG/hsa-miR-151b_chr14(-)_t_0_+2_nont_0_+3_TAG	109.847	-0.24257	0.156158	-1.55336	0.120337	0.488706
hsa-miR-181b-5p_chr1(-)_chr9(+)_t_0_-2_nont_0_+2_TA	4.58356	-0.498298	0.320842	-1.55309	0.120401	0.488706
hsa-miR-362-5p_chrX(+)_t_0_+2	8.14412	-0.402564	0.259234	-1.5529	0.120447	0.488706
hsa-miR-370-3p_nont_0_+1_T	153.479	0.473539	0.30518	1.55167	0.120741	0.489552
hsa-miR-92a-3p_chr13(+)_t_+2_+1_nont_0_+1_A	4.52475	0.462209	0.298519	1.54834	0.12154	0.492444
hsa-let-7a-5p_chr11(-)_chr9(+)_chr22(+)_t_0_-1_nont_0_+2_AA	58.5086	0.366728	0.236991	1.54744	0.121758	0.492976
hsa-miR-11400_chr7(+)_t_-1_-2_nont_0_+3_CCT	6.75341	0.496893	0.321343	1.5463	0.122031	0.493735
hsa-let-7e-5p_nont_0_+1_C	16.0552	0.385274	0.24963	1.54338	0.122739	0.493938
hsa-miR-10399-3p_chr7(-)_t_-1_-1_nont_0_+2_TT	4.22536	0.490803	0.319495	1.53618	0.124494	0.493938
hsa-miR-127-3p_nont_0_+3_TAT	334.218	0.442692	0.286935	1.54283	0.122872	0.493938
hsa-miR-148b-3p_chr12(+)_t_0_-1_nont_0_+3_CTT	88.2157	-0.244718	0.159148	-1.53768	0.124128	0.493938
hsa-miR-196b-5p_chr7(-)_t_0_-1_nont_0_+1_A	22.0988	0.333301	0.216655	1.5384	0.123952	0.493938
hsa-miR-27a-3p_chr19(-)_t_0_-3_nont_0_+3_TGA/hsa-miR-27b-3p_chr9(+)_t_0_-1_nont_0_+1_A	34.6019	-0.276312	0.179191	-1.542	0.123073	0.493938
hsa-miR-30d-5p_nont_0_+3_CTC	13.036	-0.300481	0.195307	-1.53851	0.123925	0.493938
hsa-miR-320a-3p_chr8(-)_t_0_+1_nont_0_+3_TGT	4.20918	-0.458875	0.297898	-1.54037	0.123469	0.493938
hsa-miR-331-3p_nont_0_+1_A	8.00433	0.434027	0.282399	1.53693	0.12431	0.493938
hsa-miR-423-5p_nont_0_+3_TTT	904.525	-0.352189	0.228878	-1.53876	0.123863	0.493938
hsa-miR-4446-3p_chr3(+)_t_0_-2_nont_0_+1_T	9.86726	-0.392661	0.254794	-1.54109	0.123295	0.493938
hsa-miR-484_chr16(+)_t_0_-2_nont_0_+1_G	63.1779	-0.415612	0.269372	-1.54289	0.122858	0.493938
hsa-miR-548j-5p_chr22(-)_t_-1_0_nont_0_+1_T	5.03259	0.508062	0.330811	1.53581	0.124585	0.493938
hsa-miR-584-5p_nont_0_+1_A	10.9468	0.366782	0.237381	1.54512	0.122317	0.493938
hsa-miR-130b-5p_chr22(+)_t_0_+1	1577.33	0.196761	0.127851	1.53899	0.123806	0.493938
hsa-miR-136-3p_chr14(+)_t_+2_0	13.7123	0.454777	0.295966	1.53658	0.124395	0.493938
hsa-miR-148a-3p_chr7(-)_t_0_+2	4180.18	0.294821	0.191269	1.54139	0.123221	0.493938
hsa-miR-148b-5p_chr12(+)	14.7051	0.338923	0.22062	1.53623	0.124481	0.493938
hsa-miR-151a-5p_chr8(-)_t_-1_+1	494.646	0.171576	0.111663	1.53655	0.124403	0.493938
hsa-miR-181a-2-3p_chr9(+)_t_-1_0	6.16571	0.407426	0.265025	1.53731	0.124217	0.493938
hsa-miR-1908-5p_chr11(-)_t_0_-2	6.03829	-0.496902	0.321616	-1.54502	0.122342	0.493938
hsa-miR-27b-3p_chr9(+)_t_+1_0	132.578	0.236835	0.153388	1.54402	0.122583	0.493938
hsa-miR-342-3p_chr14(+)_t_0_-2	6.23689	0.522999	0.339717	1.53951	0.123679	0.493938
hsa-miR-370-3p_chr14(+)_t_0_-2	12.5103	0.474083	0.308643	1.53602	0.124533	0.493938
hsa-miR-487b-3p_chr14(+)_t_0_-1	55.6884	0.44075	0.286074	1.54069	0.123393	0.493938
hsa-miR-556-5p_chr1(+)_t_0_-1	14.0673	0.438091	0.283788	1.54372	0.122655	0.493938
hsa-miR-654-5p_chr14(+)_t_0_+1	45.8006	0.410654	0.266607	1.5403	0.123488	0.493938
hsa-miR-6852-5p_chr9(-)	184.343	-0.193142	0.125046	-1.54457	0.122451	0.493938
hsa-miR-744-5p_chr17(+)_t_+1_0	18.4155	-0.360484	0.233554	-1.54348	0.122715	0.493938
hsa-miR-125a-5p_chr19(+)_t_0_-1_nont_0_+2_TT	12.5394	0.399738	0.260612	1.53384	0.125068	0.494301
hsa-miR-155-5p_nont_0_+1_A	8.98906	0.453011	0.295275	1.5342	0.12498	0.494301
hsa-miR-320a-3p_chr8(-)_t_+1_-1_nont_0_+3_TTT	5.00937	-0.524457	0.341807	-1.53436	0.12494	0.494301
hsa-miR-421_chrX(-)_t_0_-1_nont_0_+1_T	319.976	0.181303	0.11813	1.53477	0.124841	0.494301
hsa-miR-151a-3p_chr8(-)_t_-2_-2	84.6538	0.188825	0.123119	1.53368	0.125109	0.494301
hsa-miR-21-5p_chr17(+)_t_0_-3	370.005	0.358719	0.233951	1.53331	0.125199	0.494317
hsa-miR-27b-3p_chr9(+)_t_+1_0_nont_0_+1_T	54.726	0.304076	0.198373	1.53285	0.125312	0.494421
hsa-miR-409-3p_chr14(+)_t_-1_0_nont_0_+2_AT	9.77541	0.459357	0.2999	1.5317	0.125596	0.494859
hsa-miR-379-3p_chr14(+)	10.8717	0.457997	0.29896	1.53197	0.125531	0.494859
hsa-miR-103a-3p_chr5(-)_chr20(+)_t_0_-3_nont_0_+1_G/hsa-miR-107_chr10(-)_t_0_-3_nont_0_+1_G	6.76511	-0.482378	0.315009	-1.53132	0.125691	0.494894
hsa-miR-758-3p_chr14(+)_t_0_-1_nont_0_+1_T	91.4398	0.460667	0.301058	1.53016	0.125976	0.495421
hsa-miR-92b-3p_chr1(+)_t_0_-2_nont_0_+2_GT	14.5797	0.327103	0.213783	1.53007	0.125999	0.495421
hsa-miR-99b-5p_nont_0_+3_TTA	8.84736	0.382609	0.250125	1.52967	0.126099	0.495474
hsa-miR-191-5p_chr3(-)_t_+1_-2_nont_0_+2_GG	18.1085	-0.399754	0.261863	-1.52658	0.126867	0.495768
hsa-miR-21-3p_nont_0_+1_T	55.7342	0.246039	0.16115	1.52677	0.126817	0.495768
hsa-miR-30e-5p_nont_0_+1_T	30.1505	-0.312729	0.204734	-1.52748	0.126641	0.495768
hsa-miR-345-5p_nont_0_+2_TT	8.81438	-0.426175	0.278975	-1.52764	0.126601	0.495768
hsa-miR-423-5p_nont_0_+2_AA	156.803	-0.344336	0.225339	-1.52808	0.126493	0.495768
hsa-miR-486-5p_nont_0_+2_GG	4.21464	-0.481649	0.315415	-1.52703	0.126754	0.495768
hsa-miR-671-3p_chr7(+)_t_-1_+1_nont_0_+1_T	9.64347	-0.326485	0.213591	-1.52856	0.126375	0.495768
hsa-miR-150-5p_chr19(-)_t_0_+1	8.14076	0.549021	0.359314	1.52797	0.12652	0.495768
hsa-miR-1307-3p_nont_0_+1_A	13.2524	-0.299966	0.196713	-1.52489	0.127285	0.496049
hsa-miR-500a-3p_nont_0_+2_TA	4.84996	0.450693	0.29552	1.52508	0.127239	0.496049
hsa-miR-181a-5p_chr1(-)_chr9(+)_t_0_-3	768.16	0.337505	0.221318	1.52497	0.127266	0.496049
hsa-miR-370-3p_chr14(+)	389.04	0.445546	0.29214	1.52511	0.127231	0.496049
hsa-let-7e-5p_nont_0_+2_AA	65.2347	0.305661	0.200755	1.52256	0.127869	0.497986
hsa-miR-423-3p_chr17(+)_t_0_-3_nont_0_+1_T	53.0751	0.281717	0.185118	1.52182	0.128053	0.498277
hsa-miR-584-5p_chr5(-)_t_0_-2_nont_0_+1_G	150.829	-0.291514	0.191588	-1.52156	0.128118	0.498277
hsa-miR-4433b-5p_chr2(-)_t_+1_+1_nont_0_+1_G	4.88791	-0.467268	0.307708	-1.51855	0.128877	0.500885
hsa-miR-92b-3p_chr1(+)_t_0_-2_nont_0_+3_AAG	6.2431	0.431183	0.284149	1.51746	0.129152	0.501273
hsa-miR-3120-3p_chr1(+)	26.1327	0.258643	0.170416	1.51772	0.129084	0.501273
hsa-miR-320a-3p_chr8(-)_t_+1_0	115.072	-0.36181	0.238615	-1.51629	0.129445	0.502071
hsa-miR-10a-5p_nont_0_+2_TT	8.35421	0.406281	0.268362	1.51393	0.130043	0.503368
hsa-miR-155-5p_chr21(+)_t_0_-4_nont_0_+1_T	11.3872	0.364752	0.240923	1.51398	0.130032	0.503368
hsa-miR-486-5p_chr8(-)_chr8(+)_t_0_-2_nont_0_+3_CCA	7.29589	-0.384564	0.253994	-1.51407	0.130009	0.503368
hsa-miR-6775-3p_nont_0_+1_A	11.5292	0.484848	0.320392	1.5133	0.130204	0.503649
hsa-miR-374a-3p_chrX(-)_t_0_-1_nont_0_+1_G	5.76616	-0.525258	0.347559	-1.51128	0.130718	0.504953
hsa-miR-378a-3p_chr5(+)_t_0_-1	237.915	0.297318	0.196698	1.51155	0.130649	0.504953
hsa-miR-142-5p_chr17(-)_t_-1_-1_nont_0_+1_A	16.7079	0.390819	0.258778	1.51025	0.130979	0.505623
hsa-miR-345-5p_nont_0_+1_T	36.4238	-0.286436	0.189723	-1.50976	0.131105	0.505768
hsa-miR-25-3p_nont_0_+2_AA	46.1335	0.261902	0.173593	1.50872	0.131371	0.50611
hsa-miR-16-2-3p_chr3(+)_t_-2_-1	5.76305	-0.421559	0.279384	-1.50889	0.131327	0.50611
hsa-miR-148a-3p_nont_0_+3_TAT	5.03368	0.463376	0.307703	1.50592	0.132088	0.507078
hsa-miR-181b-5p_chr1(-)_chr9(+)_t_0_-1_nont_0_+1_G	21.0256	0.380754	0.252731	1.50656	0.131924	0.507078
hsa-miR-320a-3p_chr8(-)_t_+2_0_nont_0_+1_T/hsa-miR-320b_chr1(-)_chr1(+)_t_+2_-2_nont_0_+3_GAT	6.21719	-0.431561	0.286496	-1.50634	0.13198	0.507078
hsa-miR-877-3p_nont_0_+1_A	5.51764	-0.432169	0.286801	-1.50686	0.131846	0.507078
hsa-miR-155-5p_chr21(+)_t_0_+1	72.033	0.286785	0.190434	1.50595	0.132079	0.507078
hsa-miR-431-5p_chr14(+)_t_0_+2	10.4811	0.458805	0.30472	1.50566	0.132154	0.507078
hsa-miR-148b-3p_chr12(+)_t_0_-1_nont_0_+2_CT	6.19136	-0.427035	0.283851	-1.50443	0.132469	0.507398
hsa-miR-16-2-3p_chr3(+)_t_-1_-1_nont_0_+1_T	35.6532	-0.350188	0.232693	-1.50494	0.13234	0.507398
hsa-miR-423-5p_chr17(+)_t_0_-3_nont_0_+3_CTT	8.49701	-0.417705	0.277674	-1.5043	0.132504	0.507398
hsa-miR-6516-3p_chr17(+)	7.36355	-0.491163	0.326733	-1.50325	0.132774	0.508093
hsa-miR-409-3p_chr14(+)_t_0_-1_nont_0_+1_A	7.96861	0.435385	0.289716	1.5028	0.132891	0.5082
hsa-miR-379-5p_nont_0_+1_T	13.6836	0.46905	0.312409	1.5014	0.133253	0.509245
hsa-miR-660-5p_nont_0_+1_A	7.45201	0.410878	0.274056	1.49924	0.13381	0.509518
hsa-miR-6793-3p_nont_0_+1_T	5.38309	-0.444563	0.296528	-1.49923	0.133815	0.509518
hsa-let-7b-5p_chr22(+)	14497.5	-0.222433	0.148416	-1.49871	0.133948	0.509518
hsa-miR-140-3p_chr16(+)_t_0_+1	101.892	0.236179	0.157379	1.5007	0.133433	0.509518
hsa-miR-26a-5p_chr12(-)_chr3(+)_t_0_-1	11493.2	0.169176	0.112872	1.49883	0.133918	0.509518
hsa-miR-4746-5p_chr19(+)_t_0_-1	26.006	0.244944	0.163372	1.4993	0.133796	0.509518
hsa-miR-6513-5p_chr2(-)	5.83769	0.397403	0.265156	1.49876	0.133937	0.509518
hsa-miR-584-5p_chr5(-)_t_-1_-1	275.715	0.245242	0.163698	1.49813	0.134099	0.509753
hsa-miR-381-3p_chr14(+)	2311.12	0.404143	0.269943	1.49714	0.134356	0.510392
hsa-miR-148a-3p_nont_0_+2_TA	124.542	0.296801	0.198485	1.49533	0.134829	0.510943
hsa-miR-328-3p_nont_0_+1_A	185.634	-0.287457	0.192383	-1.49419	0.135126	0.510943
hsa-miR-7706_chr15(+)_t_0_-1_nont_0_+1_T	40.7569	-0.238974	0.159865	-1.49485	0.134954	0.510943
hsa-miR-100-5p_chr11(-)	60.1757	0.540829	0.361757	1.49501	0.134913	0.510943
hsa-miR-106b-3p_chr7(-)_t_-1_-2	24.2414	0.305024	0.203966	1.49547	0.134792	0.510943
hsa-miR-21-5p_chr17(+)_t_0_-1	953.697	0.358597	0.239994	1.49419	0.135126	0.510943
hsa-miR-423-5p_chr17(+)_t_0_-2	2842.98	-0.337493	0.225657	-1.4956	0.134757	0.510943
hsa-miR-326_chr11(-)_t_0_-1_nont_0_+1_T	5.08489	0.43687	0.292584	1.49314	0.135399	0.510963
hsa-miR-4433b-5p_chr2(-)_t_+1_+2_nont_0_+2_AA	5.16294	-0.507186	0.339586	-1.49354	0.135295	0.510963
hsa-miR-143-3p_chr5(+)_t_0_+1	1869.16	0.467563	0.313128	1.4932	0.135385	0.510963
hsa-miR-143-3p_nont_0_+1_C	12.4364	0.468928	0.314143	1.49272	0.13551	0.511043
hsa-miR-23a-3p_chr19(-)_t_0_-3/hsa-miR-23b-3p_chr9(+)_t_0_-5	12.995	0.372569	0.249691	1.49212	0.135668	0.511302
hsa-miR-100-5p_chr11(-)_t_0_-1	55.067	0.541073	0.362969	1.49069	0.136044	0.51238
hsa-miR-24-3p_chr19(-)_chr9(+)_t_0_-2_nont_0_+2_GG	5.44749	0.427229	0.28674	1.48995	0.136237	0.512432
hsa-miR-26a-5p_nont_0_+3_AAT	35.5771	0.227465	0.152645	1.49015	0.136184	0.512432
hsa-miR-126-3p_chr9(+)_t_0_-1_nont_0_+1_A	27.6416	0.212359	0.1427	1.48815	0.136712	0.51321
hsa-miR-425-3p_chr3(-)_t_-1_-1_nont_0_+1_T	133.382	-0.221452	0.148805	-1.4882	0.136698	0.51321
hsa-miR-431-3p_chr14(+)	44.2593	0.427965	0.287498	1.48858	0.136597	0.51321
hsa-miR-744-5p_chr17(+)_t_0_-2	90.3758	-0.27845	0.187208	-1.48738	0.136914	0.51363
hsa-let-7a-5p_nont_0_+3_TAA	8.33412	-0.392332	0.264114	-1.48547	0.13742	0.513993
hsa-miR-142-3p_chr17(-)_t_+1_0_nont_0_+2_CA	6.77388	-0.442447	0.297648	-1.48647	0.137154	0.513993
hsa-miR-199a-3p_chr19(-)_chr1(-)_t_0_-1_nont_0_+1_C/hsa-miR-199b-3p_chr9(-)_t_0_-1_nont_0_+1_C	4.23379	0.423452	0.285063	1.48547	0.13742	0.513993
hsa-miR-23b-3p_chr9(+)_t_+3_0_nont_0_+1_T	8.00176	0.406574	0.273854	1.48464	0.13764	0.513993
hsa-miR-378a-3p_chr5(+)_t_+1_0_nont_0_+1_A/hsa-miR-378c_chr10(-)_t_+1_-5_nont_0_+3_GCA	23.4665	0.34483	0.232197	1.48507	0.137525	0.513993
hsa-miR-425-5p_chr3(-)_t_+1_+1	85.4136	-0.141716	0.0954342	-1.48496	0.137553	0.513993
hsa-miR-493-5p_chr14(+)_t_+1_0	5.28687	0.524555	0.353245	1.48496	0.137554	0.513993
hsa-miR-181a-5p_chr1(-)_chr9(+)_t_0_-3_nont_0_+1_G	1764.22	0.260123	0.17525	1.4843	0.13773	0.513995
hsa-miR-92a-3p_chr13(+)_chrX(-)_t_0_-1	5914.82	0.208031	0.140208	1.48374	0.137879	0.514214
hsa-miR-146a-5p_nont_0_+2_TA	125.294	-0.175364	0.118293	-1.48245	0.13822	0.514359
hsa-miR-191-5p_chr3(-)_t_0_-3_nont_0_+3_ATG	8.42347	-0.352067	0.237522	-1.48225	0.138274	0.514359
hsa-miR-27b-3p_chr9(+)_t_+1_0_nont_0_+2_TT	13.6718	0.329502	0.222162	1.48317	0.138031	0.514359
hsa-miR-410-3p_chr14(+)_t_-1_0	7.89531	0.463395	0.312632	1.48224	0.138277	0.514359
hsa-miR-28-3p_nont_0_+1_A	11378.2	-0.118365	0.0799486	-1.48051	0.138737	0.515335
hsa-miR-423-5p_nont_0_+2_AG	16.1779	-0.311845	0.210701	-1.48004	0.138863	0.515335
hsa-miR-23a-3p_chr19(-)_t_0_+2	356.796	0.173711	0.11738	1.4799	0.1389	0.515335
hsa-miR-411-3p_chr14(+)_t_0_-1	36.7055	0.416416	0.281314	1.48025	0.138806	0.515335
hsa-miR-641_chr19(-)_t_+1_0	7.46897	0.366955	0.248038	1.47943	0.139024	0.515462
hsa-let-7f-5p_chr9(+)_chrX(-)_t_0_-1_nont_0_+2_CT	26.9821	0.346495	0.234525	1.47744	0.139558	0.517107
hsa-miR-101-3p_chr1(-)_chr9(+)_t_0_-1_nont_0_+2_CG	7.65751	-0.461051	0.312413	-1.47578	0.140004	0.518036
hsa-miR-26b-5p_chr2(+)_t_0_-1_nont_0_+2_GT	13.0941	0.366167	0.248223	1.47515	0.140171	0.518036
hsa-miR-486-5p_chr8(-)_chr8(+)_t_0_-1_nont_0_+2_AC	48.2459	-0.206951	0.140224	-1.47586	0.139981	0.518036
hsa-miR-6852-5p_chr9(-)_t_0_+2_nont_0_+2_TT	6.0585	-0.449964	0.304967	-1.47545	0.140091	0.518036
hsa-miR-320a-3p_nont_0_+2_GA	16.422	-0.374073	0.253715	-1.47438	0.140379	0.518468
hsa-miR-23b-3p_chr9(+)_t_0_-1_nont_0_+2_TT	16.3523	0.495274	0.336067	1.47374	0.140552	0.518557
hsa-miR-487b-3p_chr14(+)_t_+2_+1_nont_0_+1_A	12.1689	0.427581	0.290157	1.47362	0.140584	0.518557
hsa-miR-423-3p_chr17(+)_t_0_-1_nont_0_+2_AA	24.1067	0.304715	0.206835	1.47323	0.14069	0.518613
hsa-miR-758-3p_nont_0_+1_T	13.078	0.443978	0.301489	1.47262	0.140853	0.518881
hsa-let-7e-5p_nont_0_+1_A	487.989	0.267878	0.181972	1.47208	0.140998	0.51908
hsa-miR-222-3p_nont_0_+3_CAC	8.70579	0.426531	0.290118	1.4702	0.141509	0.519089
hsa-miR-378a-3p_nont_0_+2_GT	5.47978	0.396422	0.269654	1.47011	0.141531	0.519089
hsa-miR-486-5p_chr8(-)_chr8(+)_t_0_-2_nont_0_+2_TT	71.2075	-0.185179	0.12589	-1.47096	0.141303	0.519089
hsa-miR-92b-3p_nont_0_+3_TTT	30.9191	0.32097	0.218338	1.47006	0.141545	0.519089
hsa-miR-27b-3p_chr9(+)_t_-1_-1	160.895	0.263565	0.179092	1.47167	0.14111	0.519089
hsa-miR-485-5p_chr14(+)	103.822	0.415683	0.282577	1.47104	0.141279	0.519089
hsa-miR-145-3p_chr5(+)_t_+2_0_nont_0_+1_G	5.89863	0.50423	0.343246	1.469	0.141832	0.519687
hsa-miR-28-3p_nont_0_+3_GAA	16.1793	-0.30812	0.209826	-1.46846	0.141981	0.519687
hsa-miR-340-3p_chr5(-)_t_0_-1	14.2681	0.33836	0.230414	1.46849	0.141972	0.519687
hsa-miR-26a-5p_chr12(-)_chr3(+)_t_0_-2_nont_0_+2_TT	65.849	0.240949	0.164218	1.46725	0.142308	0.520195
hsa-miR-486-5p_chr8(-)_chr8(+)_t_0_-2_nont_0_+3_TGT	8.85479	-0.415778	0.283367	-1.46727	0.142301	0.520195
hsa-miR-181b-5p_chr1(-)_chr9(+)_t_0_-2	88.8074	0.270933	0.184735	1.46661	0.142483	0.520195
hsa-miR-27b-3p_chr9(+)_t_+1_-1	121.241	0.27607	0.188204	1.46687	0.142412	0.520195
hsa-miR-127-3p_nont_0_+1_A	586.906	0.414315	0.282754	1.46528	0.142843	0.521018
hsa-miR-486-5p_nont_0_+3_CTT	34.3889	-0.266297	0.181759	-1.46511	0.142891	0.521018
hsa-let-7a-5p_nont_0_+3_AAA	18.127	-0.312187	0.213231	-1.46408	0.143172	0.52138
hsa-miR-378a-3p_chr5(+)_t_+1_0	93.3552	0.28492	0.194607	1.46408	0.143172	0.52138
hsa-miR-340-5p_chr5(-)_t_0_-2_nont_0_+1_C	8.51518	0.482424	0.329683	1.4633	0.143386	0.521495
hsa-miR-223-3p_chrX(+)_t_-1_-1	27.1326	-0.326047	0.222808	-1.46335	0.143371	0.521495
hsa-miR-98-3p_chrX(-)_t_0_-1_nont_0_+1_T	279.267	-0.398813	0.272633	-1.46282	0.143517	0.521522
hsa-miR-1-3p_chr18(-)_chr20(+)_t_0_-1	4.83805	0.489865	0.334927	1.4626	0.143576	0.521522
hsa-miR-127-3p_nont_0_+2_AT	1293.46	0.412305	0.282271	1.46067	0.144106	0.521734
hsa-miR-181c-3p_chr19(+)_t_+1_0_nont_0_+1_G	4.6238	-0.456304	0.312264	-1.46128	0.143939	0.521734
hsa-miR-486-5p_nont_0_+3_TGA	35.9623	0.276496	0.18917	1.46163	0.143844	0.521734
hsa-miR-654-3p_chr14(+)_t_-2_-3_nont_0_+1_T	11.1102	0.44316	0.303452	1.4604	0.144181	0.521734
hsa-miR-16-2-3p_chr3(+)_t_-2_-2	4.57225	-0.452823	0.31002	-1.46062	0.144119	0.521734
hsa-miR-22-3p_chr17(-)_t_+2_0	11.6121	-0.492331	0.336943	-1.46117	0.143969	0.521734
hsa-miR-10a-5p_chr17(-)_t_0_-3_nont_0_+1_T	4.77572	0.409326	0.280399	1.4598	0.144346	0.521999
hsa-let-7d-3p_chr9(+)_t_0_-4	32.6302	-0.364524	0.249818	-1.45916	0.144521	0.522304
hsa-miR-103a-3p_chr5(-)_chr20(+)_t_+2_-1_nont_0_+1_T/hsa-miR-107_chr10(-)_t_+2_-2_nont_0_+2_GT	12.3909	0.350863	0.240747	1.45739	0.145008	0.523732
hsa-miR-30d-3p_chr8(-)_t_0_+1	49.3637	0.231719	0.159056	1.45684	0.14516	0.523951
hsa-miR-27a-3p_chr19(-)_t_+1_-1	8.08211	0.388753	0.26701	1.45595	0.145407	0.524509
hsa-miR-101-3p_chr1(-)_chr9(+)_t_-1_-2_nont_0_+1_G	41.5439	-0.249129	0.171209	-1.45511	0.145638	0.524899
hsa-miR-181b-5p_chr1(-)_chr9(+)_t_0_-3_nont_0_+2_AC	5.50271	0.52309	0.359538	1.4549	0.145698	0.524899
hsa-miR-339-3p_chr7(-)_t_+2_-1	12.1699	0.343031	0.235854	1.45442	0.145829	0.52504
hsa-miR-2116-3p_nont_0_+2_AT	5.43407	-0.430404	0.296235	-1.45292	0.146247	0.525553
hsa-let-7i-3p_chr12(+)	12.083	0.373914	0.257264	1.45342	0.146106	0.525553
hsa-miR-411-5p_chr14(+)_t_+1_0	12.1555	0.468116	0.322118	1.45324	0.146156	0.525553
hsa-miR-148b-3p_nont_0_+2_TA	620.049	-0.185003	0.127395	-1.4522	0.146447	0.52578
hsa-miR-221-3p_chrX(-)_t_0_-2_nont_0_+2_CC	16.6857	-0.273616	0.188481	-1.4517	0.146586	0.52578
hsa-miR-100-5p_chr11(-)_t_0_-2	10.6883	0.52749	0.36329	1.45198	0.146507	0.52578
hsa-miR-23b-3p_nont_0_+2_TT	19.59	0.288064	0.198479	1.45136	0.146681	0.525789
hsa-miR-361-5p_chrX(-)_t_+1_0	7.00969	0.373051	0.257107	1.45096	0.146792	0.525859
hsa-miR-92a-3p_chr13(+)_chrX(-)_t_0_-1_nont_0_+3_CTA	19.8362	-0.272429	0.187817	-1.4505	0.146919	0.525985
hsa-miR-451a_chr17(-)_t_0_+4	52.8743	0.455733	0.314324	1.44988	0.147091	0.526272
hsa-miR-4446-3p_chr3(+)_t_+1_0_nont_0_+1_T	4.79833	-0.480051	0.331175	-1.44954	0.147187	0.526285
hsa-miR-148b-3p_chr12(+)_t_0_+1	419.756	-0.165475	0.114288	-1.44787	0.147652	0.527298
hsa-miR-744-5p_chr17(+)_t_+1_-1	57.3956	-0.32482	0.224344	-1.44787	0.147654	0.527298
hsa-miR-30c-5p_nont_0_+1_G	176.692	-0.301242	0.208524	-1.44464	0.148559	0.529258
hsa-miR-486-5p_nont_0_+3_AAT	696.865	-0.226019	0.156453	-1.44465	0.148558	0.529258
hsa-miR-23b-3p_chr9(+)	410.126	0.278089	0.192504	1.44459	0.148573	0.529258
hsa-miR-6819-3p_chr22(-)	13.8257	-0.394723	0.273225	-1.44468	0.148547	0.529258
hsa-miR-486-5p_chr8(-)_chr8(+)_t_0_-2_nont_0_+3_TGG	469.363	-0.379099	0.262776	-1.44267	0.149114	0.530194
hsa-miR-192-5p_chr11(-)_t_+1_+3	362.476	0.199038	0.137965	1.44267	0.149114	0.530194
hsa-miR-4433b-5p_chr2(-)_t_-3_-1	7.9193	-0.394951	0.273669	-1.44317	0.148973	0.530194
hsa-miR-126-5p_nont_0_+2_TA	11.0953	0.379278	0.263872	1.43735	0.150618	0.531535
hsa-miR-146a-5p_chr5(+)_t_0_+2_nont_0_+2_TT	30.4748	-0.30597	0.212911	-1.43708	0.150695	0.531535
hsa-miR-151a-3p_chr8(-)_t_-2_0_nont_0_+2_TT	38.5368	-0.204067	0.142003	-1.43707	0.150699	0.531535
hsa-miR-152-3p_chr17(-)_t_0_+1_nont_0_+3_TTT	15.5739	0.344881	0.239595	1.43944	0.150027	0.531535
hsa-miR-21-5p_chr17(+)_t_0_-1_nont_0_+2_GC	4.91364	0.418904	0.291156	1.43876	0.150218	0.531535
hsa-miR-27a-3p_chr19(-)_t_0_-1_nont_0_+3_AAC	7.36977	0.341836	0.237746	1.43782	0.150486	0.531535
hsa-miR-320a-3p_chr8(-)_t_+1_+1_nont_0_+3_TTT	6.41491	-0.441483	0.306831	-1.43885	0.150194	0.531535
hsa-miR-423-5p_nont_0_+2_TT	2271.41	-0.333672	0.232008	-1.43819	0.150379	0.531535
hsa-miR-486-5p_chr8(-)_chr8(+)_t_+2_-1_nont_0_+3_AGA	4.27044	0.431136	0.3	1.43712	0.150684	0.531535
hsa-miR-760_chr1(+)_t_-1_+1_nont_0_+1_T	7.41087	-0.408452	0.283601	-1.44023	0.149801	0.531535
hsa-miR-92a-3p_nont_0_+1_A	16284.1	0.155614	0.108197	1.43825	0.150364	0.531535
hsa-miR-140-3p_chr16(+)_t_+2_+2	51.0269	-0.210088	0.145803	-1.44091	0.149611	0.531535
hsa-miR-4687-5p_chr11(+)	9.32891	-0.368735	0.256248	-1.43897	0.150158	0.531535
hsa-miR-10a-5p_chr17(-)_t_+2_0_nont_0_+1_A	10.6565	0.393281	0.274007	1.43529	0.151203	0.531712
hsa-miR-151a-3p_nont_0_+1_C	85.7145	-0.194407	0.135482	-1.43493	0.151307	0.531712
hsa-miR-222-3p_nont_0_+2_TT	8.55878	0.350872	0.244425	1.4355	0.151145	0.531712
hsa-miR-28-3p_chr3(+)_t_+2_+1_nont_0_+1_T	179.413	-0.132999	0.0926409	-1.43564	0.151104	0.531712
hsa-miR-340-5p_chr5(-)_t_0_-2	74.2961	0.385338	0.268527	1.43501	0.151284	0.531712
hsa-miR-376b-3p_chr14(+)	23.8629	0.461959	0.321693	1.43603	0.150995	0.531712
hsa-miR-151a-3p_nont_0_+3_ACT	66.4192	-0.175782	0.122594	-1.43386	0.151613	0.531908
hsa-miR-92a-3p_chr13(+)_chrX(-)_t_0_-2_nont_0_+2_AC	4.82875	-0.461303	0.321744	-1.43376	0.151642	0.531908
hsa-miR-27b-3p_chr9(+)_t_+2_0	12.3009	0.381965	0.266328	1.43419	0.151518	0.531908
hsa-miR-155-5p_chr21(+)_t_0_-4_nont_0_+1_A	5.26034	0.405717	0.283161	1.43282	0.15191	0.532523
hsa-miR-409-3p_chr14(+)_t_0_+3	16.8196	0.444182	0.310533	1.43039	0.152606	0.534634
hsa-miR-127-3p_chr14(+)_t_0_-2_nont_0_+1_A	14.6302	0.398642	0.278968	1.42899	0.153007	0.535464
hsa-miR-494-3p_chr14(+)_t_0_+1	41.3279	0.455767	0.318961	1.42891	0.15303	0.535464
hsa-miR-26a-5p_chr12(-)_chr3(+)_t_0_-2_nont_0_+1_T	20.9124	0.311702	0.21826	1.42812	0.153257	0.535931
hsa-let-7f-5p_chrX(-)_t_+1_+1	53.0109	0.187975	0.131673	1.42759	0.15341	0.536138
hsa-miR-130b-5p_chr22(+)_t_0_-2	30.381	0.261786	0.183447	1.42704	0.153569	0.536367
hsa-miR-500a-3p_chrX(+)_t_-1_0_nont_0_+1_T/hsa-miR-502-3p_chrX(+)_t_0_-1_nont_0_+3_TGT	17.1776	0.305598	0.214274	1.4262	0.15381	0.53688
hsa-let-7b-5p_nont_0_+3_TTA	31.4551	-0.286537	0.20134	-1.42315	0.154693	0.539304
hsa-miR-181a-2-3p_chr9(+)	1144.74	0.14486	0.101768	1.42343	0.154611	0.539304
hsa-miR-20a-5p_chr13(+)_t_0_-1_nont_0_+2_AA	8.5424	-0.408897	0.287547	-1.42202	0.155021	0.539779
hsa-miR-26a-5p_chr12(-)_chr3(+)_t_0_-1_nont_0_+3_GTT	4.16716	-0.430781	0.303052	-1.42148	0.155178	0.539779
hsa-miR-92a-3p_chr13(+)_chrX(-)_t_0_-2_nont_0_+1_T	9.44563	0.329883	0.232153	1.42097	0.155326	0.539779
hsa-miR-10a-5p_chr17(-)_t_0_+1	1476.22	0.211574	0.148853	1.42136	0.155212	0.539779
hsa-miR-182-5p_chr7(-)_t_0_+1	965.095	0.268293	0.188842	1.42073	0.155395	0.539779
hsa-miR-486-5p_chr8(-)_t_+2_+1	16.9336	-0.350031	0.246313	-1.42108	0.155292	0.539779
hsa-let-7c-5p_nont_0_+1_G	7.19383	-0.416487	0.293408	-1.41948	0.155759	0.54009
hsa-miR-140-3p_chr16(+)_t_+1_+1_nont_0_+2_TT	5.09574	-0.404786	0.285338	-1.41862	0.156009	0.54009
hsa-miR-148a-3p_chr7(-)_t_0_-1_nont_0_+3_CCA	5.64306	-0.444708	0.313654	-1.41783	0.15624	0.54009
hsa-miR-320a-3p_chr8(-)_t_+1_+1_nont_0_+2_TT	23.7591	-0.340818	0.240264	-1.41852	0.15604	0.54009
hsa-miR-320a-3p_chr8(-)_t_0_-2_nont_0_+2_TT/hsa-miR-320c-{2}_chr18(+)_t_0_-1_nont_0_+3_CTT/hsa-miR-320c-{1}_chr18(+)_t_0_-1_nont_0_+3_CTT/hsa-miR-320b_chr1(-)_chr1(+)_t_0_-2_nont_0_+2_TT	6.54587	-0.385777	0.271691	-1.41991	0.155633	0.54009
hsa-miR-136-5p_chr14(+)_t_0_-2	18.3678	0.468512	0.330276	1.41855	0.156031	0.54009
hsa-miR-26b-5p_chr2(+)_t_+2_+1	20.0972	0.301681	0.21269	1.4184	0.156073	0.54009
hsa-miR-4449_chr4(+)_t_+2_+1	4.49721	-0.419701	0.295963	-1.41808	0.156166	0.54009
hsa-miR-185-3p_chr22(+)_t_0_-1_nont_0_+2_AT	7.95739	0.35172	0.248202	1.41707	0.156462	0.540531
hsa-miR-339-3p_chr7(-)_t_+2_-1_nont_0_+1_T	6.09634	0.403652	0.284956	1.41654	0.156617	0.540739
hsa-miR-424-3p_chrX(-)	22.9403	0.319429	0.225671	1.41546	0.156933	0.541505
hsa-let-7b-5p_chr22(+)_t_0_+1_nont_0_+3_ATT	18.1527	-0.273773	0.193469	-1.41507	0.157048	0.541574
hsa-miR-151a-3p_chr8(-)_t_-1_0_nont_0_+1_G	4.57191	-0.441839	0.312509	-1.41384	0.157409	0.542112
hsa-miR-199a-3p_chr19(-)_chr1(-)_t_0_-2_nont_0_+1_C/hsa-miR-199b-3p_chr9(-)_t_0_-2_nont_0_+1_C	4.11719	0.440244	0.311442	1.41357	0.157488	0.542112
hsa-miR-194-5p_chr11(-)_chr1(-)	96.9619	0.224289	0.158604	1.41414	0.157321	0.542112
hsa-miR-628-3p_chr15(-)_t_-1_-1	4.32918	0.407742	0.289355	1.40914	0.158793	0.546275
hsa-miR-378a-3p_nont_0_+1_T/hsa-miR-378c_chr10(-)_t_0_-5_nont_0_+3_GCT	617.361	0.229704	0.163277	1.40683	0.159477	0.548297
hsa-miR-28-3p_chr3(+)_t_-1_-1_nont_0_+1_T	4.11753	-0.456303	0.32463	-1.40561	0.159841	0.548889
hsa-miR-409-3p_chr14(+)_t_-1_-2	7.01111	0.42648	0.303399	1.40568	0.159821	0.548889
hsa-miR-146a-5p_nont_0_+1_A	1180.7	-0.188019	0.133809	-1.40512	0.159985	0.549056
hsa-miR-146a-5p_chr5(+)_t_0_+2	4019.51	-0.233008	0.165888	-1.40461	0.160136	0.549245
hsa-miR-345-5p_chr14(+)_t_0_-1	400.423	-0.181143	0.129017	-1.40403	0.160309	0.549507
hsa-let-7i-5p_nont_0_+3_ATA	5.25804	0.392047	0.279483	1.40276	0.160689	0.550381
hsa-miR-181a-5p_chr1(-)_chr9(+)_t_0_+2	1122.74	-0.257761	0.183783	-1.40253	0.160756	0.550381
hsa-miR-16-5p_nont_0_+2_AC	5.24054	0.412363	0.294488	1.40027	0.161432	0.550876
hsa-miR-320a-3p_chr8(-)_t_0_-3_nont_0_+2_AA/hsa-miR-320d_chr13(-)_chrX(-)_t_0_-1_nont_0_+3_GAA/hsa-miR-320c-{2}_chr18(+)_t_0_-1_nont_0_+2_AA/hsa-miR-320c-{1}_chr18(+)_t_0_-1_nont_0_+2_AA/hsa-miR-320b_chr1(-)_chr1(+)_t_0_-3_nont_0_+2_AA	10.4634	-0.365751	0.260967	-1.40152	0.161059	0.550876
hsa-miR-4446-3p_nont_0_+2_AA	46.6126	-0.359737	0.256987	-1.39983	0.161565	0.550876
hsa-miR-125a-5p_chr19(+)_t_+2_0	17.9042	0.316844	0.22635	1.39979	0.161575	0.550876
hsa-miR-25-3p_chr7(-)_t_0_+1	9.24901	0.387753	0.276892	1.40038	0.1614	0.550876
hsa-miR-409-3p_chr14(+)_t_+1_+2	6.61654	0.441306	0.315195	1.40011	0.161481	0.550876
hsa-miR-99b-3p_chr19(+)_t_0_-1	4.60366	0.40832	0.291592	1.40031	0.16142	0.550876
hsa-miR-93-5p_chr7(-)_t_0_-1_nont_0_+3_TTT	7.61084	-0.36342	0.25979	-1.3989	0.161844	0.551137
hsa-miR-103a-3p_chr5(-)_chr20(+)_t_+2_0	231.902	0.174186	0.124505	1.39902	0.161806	0.551137
hsa-let-7f-5p_chr9(+)_chrX(-)_t_+1_0_nont_0_+1_A	23.2269	0.264048	0.189168	1.39584	0.162763	0.551981
hsa-miR-125a-5p_chr19(+)_t_0_-3_nont_0_+3_CGG	4.10927	0.455489	0.326239	1.39618	0.16266	0.551981
hsa-miR-181a-5p_chr1(-)_chr9(+)_t_0_-2_nont_0_+2_AG	4.43567	-0.44464	0.318696	-1.39518	0.16296	0.551981
hsa-miR-21-3p_nont_0_+3_AAA	4.84804	-0.422777	0.3029	-1.39576	0.162786	0.551981
hsa-miR-25-3p_chr7(-)_t_0_-2_nont_0_+1_T	32.0012	0.265898	0.190567	1.3953	0.162926	0.551981
hsa-miR-103a-3p_chr5(-)_chr20(+)_t_0_-4/hsa-miR-107_chr10(-)_t_0_-4	757.693	0.228663	0.163618	1.39755	0.162249	0.551981
hsa-miR-320a-3p_chr8(-)_t_-1_-1	14.7962	-0.322305	0.230964	-1.39548	0.162872	0.551981
hsa-miR-99b-3p_chr19(+)	5.18726	0.455882	0.326338	1.39696	0.162425	0.551981
hsa-miR-99b-5p_chr19(+)_t_+2_0	5.88157	0.443453	0.317733	1.39568	0.162811	0.551981
hsa-let-7i-5p_nont_0_+3_TAT	4.10156	-0.430167	0.308536	-1.39422	0.163251	0.552311
hsa-miR-664a-5p_chr1(-)_t_+1_-1	47.2039	-0.23592	0.169193	-1.39439	0.1632	0.552311
hsa-miR-181a-5p_chr1(-)_chr9(+)_t_0_-5_nont_0_+2_AA	5.44914	0.396575	0.284577	1.39356	0.163451	0.55266
hsa-miR-26a-5p_chr12(-)_chr3(+)_t_+1_0_nont_0_+2_AT	12.9433	0.299545	0.215057	1.39286	0.163662	0.553048
hsa-miR-126-5p_chr9(+)_t_+1_+2_nont_0_+1_T	5.95641	-0.394532	0.283366	-1.39231	0.16383	0.553289
hsa-miR-100-5p_nont_0_+1_A	24.6044	0.50372	0.362218	1.39066	0.16433	0.554322
hsa-miR-345-5p_chr14(+)_t_0_-1_nont_0_+1_T	111.748	-0.204324	0.146905	-1.39086	0.164268	0.554322
hsa-miR-28-3p_chr3(+)_t_+1_0_nont_0_+1_A	118.838	-0.135409	0.097584	-1.38761	0.165255	0.556786
hsa-miR-370-3p_chr14(+)_t_+1_+2	11.4337	0.438609	0.316073	1.38768	0.165233	0.556786
hsa-miR-382-5p_chr14(+)	156.286	0.373954	0.269718	1.38646	0.165607	0.557495
hsa-miR-628-3p_chr15(-)	29.4397	0.259696	0.187332	1.38628	0.16566	0.557495
hsa-miR-10399-3p_chr7(-)_t_+1_-1_nont_0_+1_T	17.1555	0.366831	0.264816	1.38523	0.165983	0.557675
hsa-miR-27a-3p_chr19(-)_t_0_-2_nont_0_+1_A/hsa-miR-27b-3p_chr9(+)_t_0_-3_nont_0_+2_CA	6.75781	-0.35663	0.257466	-1.38515	0.166006	0.557675
hsa-miR-5010-5p_chr17(+)	23.3829	-0.425206	0.306936	-1.38532	0.165954	0.557675
hsa-miR-140-3p_nont_0_+3_AAT	23.5671	-0.214408	0.154968	-1.38357	0.166491	0.55832
hsa-miR-330-5p_chr19(-)_t_0_-1_nont_0_+1_A	12.6908	0.290926	0.210201	1.38404	0.166347	0.55832
hsa-miR-151b_chr14(-)_t_0_+3	31.2709	-0.242965	0.175598	-1.38365	0.166466	0.55832
hsa-miR-1296-5p_chr10(-)_t_0_+1	29.0441	-0.262976	0.190277	-1.38207	0.16695	0.559533
hsa-miR-140-3p_chr16(+)_t_+1_+1_nont_0_+1_A	28.4278	0.266526	0.193229	1.37933	0.167793	0.561573
hsa-miR-146a-5p_nont_0_+3_TTT	29.094	-0.264832	0.192048	-1.37899	0.167898	0.561573
hsa-miR-28-3p_nont_0_+3_TTT	7.49659	0.344179	0.249484	1.37957	0.16772	0.561573
hsa-miR-331-3p_chr12(+)_t_+1_0_nont_0_+2_TT	14.1992	0.342582	0.248505	1.37857	0.168027	0.561573
hsa-miR-196b-5p_chr7(-)_t_0_-1	8.51157	-0.390031	0.28294	-1.3785	0.16805	0.561573
hsa-miR-4433b-5p_chr2(-)_t_-1_+2	5.37107	0.500818	0.363508	1.37774	0.168285	0.56203
hsa-miR-142-3p_nont_0_+1_C	18.0959	-0.295133	0.214296	-1.37722	0.168443	0.562231
hsa-miR-155-5p_chr21(+)_t_0_-2_nont_0_+3_ATT	8.32892	0.334435	0.242926	1.37669	0.168607	0.562448
hsa-miR-1273h-3p_chr16(+)_t_0_-1_nont_0_+1_A	11.0363	0.309835	0.225418	1.37449	0.169289	0.563131
hsa-miR-181a-5p_chr1(-)_chr9(+)_t_0_-2_nont_0_+1_C	1266.37	0.440079	0.320546	1.3729	0.169782	0.563131
hsa-miR-28-3p_chr3(+)_t_+1_+1_nont_0_+2_AT	4.45832	-0.406202	0.29568	-1.37379	0.169507	0.563131
hsa-miR-423-5p_chr17(+)_t_0_-4_nont_0_+3_AAA	10.2779	-0.305313	0.222049	-1.37498	0.169138	0.563131
hsa-miR-432-5p_chr14(+)_t_0_-1_nont_0_+3_TTT	26.1126	0.409033	0.297629	1.37431	0.169347	0.563131
hsa-miR-486-5p_chr8(-)_chr8(+)_t_0_-1_nont_0_+3_TAG	8.97615	-0.335399	0.244261	-1.37312	0.169716	0.563131
hsa-let-7d-5p_chr9(+)_t_0_-2	83.663	0.143535	0.104464	1.37402	0.169435	0.563131
hsa-miR-144-3p_chr17(-)_t_-1_0	25.4021	0.47657	0.346579	1.37507	0.169109	0.563131
hsa-miR-221-3p_chrX(-)_t_0_-2	637.968	0.155136	0.113002	1.37286	0.169796	0.563131
hsa-miR-409-3p_chr14(+)_t_-1_+2	60.6528	0.395809	0.287974	1.37446	0.169298	0.563131
hsa-miR-6721-5p_chr6(-)_t_0_+1	8.38996	-0.394354	0.287559	-1.37138	0.170256	0.56433
hsa-miR-423-3p_chr17(+)_t_0_+1	46.6541	0.204364	0.149113	1.37054	0.17052	0.564877
hsa-miR-363-3p_nont_0_+1_G	18.9211	0.314209	0.22949	1.36916	0.170948	0.56564
hsa-miR-6515-5p_chr19(+)	10.8694	-0.395899	0.289126	-1.3693	0.170907	0.56564
hsa-miR-2355-5p_nont_0_+2_TT	7.74185	-0.357509	0.261268	-1.36836	0.171199	0.566124
hsa-miR-92b-3p_chr1(+)_t_0_-3_nont_0_+3_AAT	4.68103	0.416767	0.30464	1.36806	0.171292	0.566124
hsa-miR-181b-5p_chr1(-)_chr9(+)_t_0_-2_nont_0_+3_TAA	8.14863	0.414562	0.303429	1.36626	0.171858	0.566364
hsa-miR-28-3p_chr3(+)_t_+2_+1_nont_0_+1_A	61.5599	-0.161763	0.118386	-1.3664	0.171813	0.566364
hsa-miR-584-5p_chr5(-)_t_0_-1_nont_0_+3_AAT	36.6715	0.248896	0.182032	1.36732	0.171525	0.566364
hsa-miR-223-3p_chrX(+)	1273.78	0.215555	0.157704	1.36683	0.171677	0.566364
hsa-miR-877-5p_chr6(+)	10.5447	-0.372266	0.272472	-1.36625	0.17186	0.566364
hsa-miR-1908-5p_nont_0_+3_ATT	5.46611	-0.417832	0.306134	-1.36487	0.172294	0.567471
hsa-miR-584-5p_chr5(-)_t_-1_-2_nont_0_+1_G	4.14936	-0.437341	0.320616	-1.36406	0.172547	0.567605
hsa-miR-652-3p_nont_0_+3_TTT	24.6109	-0.263136	0.192945	-1.36379	0.172633	0.567605
hsa-miR-574-5p_chr4(+)_t_0_-1	8.14099	-0.355051	0.26034	-1.3638	0.17263	0.567605
hsa-miR-127-3p_nont_0_+2_GT	34.0863	0.373814	0.274339	1.3626	0.173009	0.568098
hsa-miR-301a-3p_chr17(-)_t_0_-3_nont_0_+3_CGC	5.1907	-0.48186	0.353774	-1.36206	0.17318	0.568098
hsa-miR-423-5p_nont_0_+2_AT	563.674	-0.298285	0.218913	-1.36257	0.173018	0.568098
hsa-miR-342-3p_chr14(+)_t_0_-3	6.36756	0.495135	0.363444	1.36234	0.17309	0.568098
hsa-miR-199a-3p_chr19(-)_chr1(-)_t_-1_0_nont_0_+2_AA/hsa-miR-199b-3p_chr9(-)_t_-1_0_nont_0_+2_AA	7.20511	-0.349406	0.256714	-1.36107	0.17349	0.56879
hsa-miR-4433b-5p_nont_0_+3_TAT	29.7144	0.414903	0.304907	1.36075	0.173591	0.568795
hsa-miR-320a-3p_nont_0_+1_C/hsa-miR-320b_chr1(-)_chr1(+)_t_0_-2_nont_0_+3_GAC	7.55591	-0.368945	0.271276	-1.36004	0.173818	0.569213
hsa-miR-127-3p_chr14(+)_t_0_-1_nont_0_+1_G	104.962	-0.321566	0.236498	-1.3597	0.173926	0.569238
hsa-miR-185-3p_chr22(+)_t_-1_-1	74.2045	-0.222023	0.163439	-1.35845	0.174321	0.569881
hsa-miR-98-5p_chrX(-)	29089.9	0.147854	0.108817	1.35873	0.174232	0.569881
hsa-miR-423-5p_chr17(+)	35903.4	-0.32326	0.238046	-1.35798	0.174471	0.570046
hsa-miR-92b-3p_chr1(+)_t_0_-3_nont_0_+3_AAA	6.79973	0.414045	0.305143	1.35689	0.174817	0.570848
hsa-let-7b-5p_nont_0_+1_C	37.4937	-0.24427	0.180186	-1.35566	0.175207	0.571166
hsa-miR-100-5p_nont_0_+1_T	12.2923	0.489094	0.360833	1.35546	0.175272	0.571166
hsa-miR-134-5p_nont_0_+3_ATT	4.32437	0.440706	0.325316	1.3547	0.175513	0.571166
hsa-miR-1307-3p_chr10(-)	102.115	-0.152236	0.112362	-1.35487	0.17546	0.571166
hsa-miR-584-5p_chr5(-)_t_+1_-1	43.369	0.202422	0.149322	1.35561	0.175223	0.571166
hsa-miR-628-5p_chr15(-)	92.3238	0.24107	0.177935	1.35482	0.175476	0.571166
hsa-miR-1296-5p_chr10(-)_t_0_-1_nont_0_+1_T	4.85193	-0.409967	0.302858	-1.35366	0.175845	0.571272
hsa-let-7i-5p_chr12(+)_t_+1_0	78.2263	0.198873	0.146851	1.35426	0.175654	0.571272
hsa-miR-152-3p_chr17(-)_t_0_-3	16.2536	0.308396	0.227776	1.35395	0.175754	0.571272
hsa-miR-127-3p_nont_0_+3_TGT	19.3526	0.389003	0.288093	1.35027	0.17693	0.571748
hsa-miR-151a-3p_chr8(-)_t_-2_+1_nont_0_+1_T	72.8593	-0.142781	0.105747	-1.35021	0.176949	0.571748
hsa-miR-221-3p_chrX(-)_t_0_-3_nont_0_+1_A	4.50695	0.442396	0.327105	1.35246	0.176229	0.571748
hsa-miR-27b-3p_chr9(+)_t_0_-1_nont_0_+3_AAA	5.69827	0.384693	0.284736	1.35105	0.176679	0.571748
hsa-miR-320a-3p_chr8(-)_t_+2_0_nont_0_+3_TTT	4.07835	-0.412331	0.305484	-1.34977	0.177091	0.571748
hsa-miR-320a-3p_chr8(-)_t_0_-1_nont_0_+3_TAA	9.63171	-0.36275	0.268595	-1.35054	0.176842	0.571748
hsa-miR-423-5p_chr17(+)_t_0_-1_nont_0_+1_A	215.591	-0.276666	0.204808	-1.35085	0.176743	0.571748
hsa-miR-92a-3p_chr13(+)_chrX(-)_t_0_-1_nont_0_+3_AAT	801.384	0.217164	0.160748	1.35096	0.176709	0.571748
hsa-miR-197-3p_chr1(+)_t_0_+1	20.3097	0.351918	0.26024	1.35228	0.176285	0.571748
hsa-miR-21-5p_chr17(+)_t_-1_+1	66.4921	0.275419	0.204018	1.34997	0.177024	0.571748
hsa-miR-22-5p_chr17(-)_t_0_-1	20.2781	0.257663	0.190672	1.35134	0.176586	0.571748
hsa-miR-487b-3p_chr14(+)_t_+2_0	5.74647	0.425386	0.315401	1.34872	0.177428	0.572515
hsa-miR-30e-5p_nont_0_+3_CTA	22.3312	-0.256876	0.190647	-1.34739	0.177854	0.573243
hsa-miR-221-5p_chrX(-)_t_+6_+4	4.47919	0.413333	0.306752	1.34745	0.177836	0.573243
hsa-miR-328-3p_chr16(-)_t_0_-2_nont_0_+1_T	17.4053	-0.296334	0.220148	-1.34607	0.17828	0.573644
hsa-miR-5010-3p_nont_0_+1_T	11.9989	-0.323227	0.24007	-1.34639	0.178178	0.573644
hsa-miR-30e-5p_chr1(+)_t_+1_+4	105.196	-0.19777	0.146893	-1.34636	0.178188	0.573644
hsa-let-7f-5p_chrX(-)_t_-1_0	115.321	0.211971	0.157568	1.34527	0.178539	0.574155
hsa-miR-320a-3p_chr8(-)_t_0_-1_nont_0_+1_C/hsa-miR-320c-{2}_chr18(+)_t_0_-1_nont_0_+3_CGC/hsa-miR-320c-{1}_chr18(+)_t_0_-1_nont_0_+3_CGC/hsa-miR-320b_chr1(-)_chr1(+)_t_0_-2_nont_0_+2_GC	4.10749	-0.396153	0.294683	-1.34434	0.178839	0.574796
hsa-miR-132-3p_chr17(-)_t_0_-1	6.25882	0.364286	0.271263	1.34292	0.179297	0.575621
hsa-miR-320a-3p_chr8(-)_t_-1_0	59.2309	-0.196594	0.14639	-1.34295	0.179289	0.575621
hsa-miR-186-5p_chr1(-)_t_0_-1_nont_0_+2_CA	7.5371	-0.403373	0.300511	-1.34229	0.179503	0.575739
hsa-miR-23a-3p_chr19(-)_t_0_-2	7.70173	0.42547	0.316997	1.34219	0.179535	0.575739
hsa-miR-186-5p_chr1(-)_t_0_-1_nont_0_+2_GT	4.24675	0.40603	0.302883	1.34055	0.180067	0.575831
hsa-miR-21-3p_chr17(+)_t_0_-1_nont_0_+1_C	12.8391	-0.399561	0.298006	-1.34078	0.179991	0.575831
hsa-miR-485-5p_nont_0_+1_T	9.92861	0.385551	0.28751	1.341	0.17992	0.575831
hsa-miR-625-3p_chr14(+)_t_+1_0_nont_0_+2_AA	7.00229	0.419007	0.312314	1.34162	0.179719	0.575831
hsa-miR-370-3p_chr14(+)_t_0_+2	8.37651	0.414846	0.309393	1.34084	0.179973	0.575831
hsa-miR-320a-3p_chr8(-)_t_+1_0_nont_0_+2_TT	35.3217	-0.368569	0.275164	-1.33945	0.180424	0.576007
hsa-miR-186-5p_chr1(-)_t_0_-3	13.593	0.284688	0.212514	1.33962	0.180368	0.576007
hsa-miR-199a-5p_chr19(-)_chr1(-)_t_0_-4	39.2414	0.312062	0.232949	1.33961	0.180371	0.576007
hsa-miR-381-3p_chr14(+)_t_-1_-2	10.3232	0.415636	0.310547	1.3384	0.180766	0.576778
hsa-miR-451a_chr17(-)	342.774	0.480146	0.358857	1.33799	0.1809	0.576885
hsa-miR-625-3p_chr14(+)_t_+1_0_nont_0_+2_AT	5.11294	0.398874	0.298289	1.33721	0.181155	0.577376
hsa-miR-10a-5p_chr17(-)_t_0_-2_nont_0_+1_C	12.3917	0.327059	0.245359	1.33298	0.182538	0.578119
hsa-miR-127-3p_chr14(+)_t_0_-2_nont_0_+2_TT	110.624	0.379354	0.284338	1.33417	0.18215	0.578119
hsa-miR-191-5p_nont_0_+3_AAC	6.93649	-0.372912	0.27935	-1.33493	0.1819	0.578119
hsa-miR-28-3p_chr3(+)_t_+1_+1_nont_0_+1_A	169.672	-0.200183	0.15025	-1.33233	0.182752	0.578119
hsa-miR-320a-3p_chr8(-)_t_0_-2_nont_0_+1_T/hsa-miR-320d_chr13(-)_chrX(-)_t_0_-1_nont_0_+3_GCT/hsa-miR-320c-{2}_chr18(+)_t_0_-1_nont_0_+2_CT/hsa-miR-320c-{1}_chr18(+)_t_0_-1_nont_0_+2_CT/hsa-miR-320b_chr1(-)_chr1(+)_t_0_-2_nont_0_+1_T	10.4514	-0.33967	0.255114	-1.33144	0.183043	0.578119
hsa-miR-361-3p_nont_0_+2_GT	43.4501	0.213621	0.160233	1.33319	0.182468	0.578119
hsa-miR-409-3p_chr14(+)_t_0_-1_nont_0_+1_C	19.1449	0.433896	0.325214	1.33419	0.182142	0.578119
hsa-miR-486-5p_chr8(-)_chr8(+)_t_0_-2_nont_0_+3_CGA	78.2343	-0.41765	0.313238	-1.33333	0.182424	0.578119
hsa-miR-7706_nont_0_+1_T	5.11413	-0.402132	0.302059	-1.3313	0.183091	0.578119
hsa-miR-92a-3p_chr13(+)_chrX(-)_t_0_-1_nont_0_+2_AG	44.9047	0.274852	0.206461	1.33125	0.183106	0.578119
hsa-miR-125a-5p_chr19(+)_t_+1_-1	9.0318	0.465699	0.349199	1.33362	0.182328	0.578119
hsa-miR-142-5p_chr17(-)_t_-2_0	2211.83	-0.275914	0.207135	-1.33205	0.182845	0.578119
hsa-miR-146b-3p_chr10(+)_t_0_-1	89.5847	0.312758	0.234487	1.3338	0.18227	0.578119
hsa-miR-4433b-5p_chr2(-)_t_-2_-2	17.9799	-0.309537	0.232512	-1.33127	0.183099	0.578119
hsa-miR-4659b-3p_chr8(-)_t_-1_-1	4.62616	0.376518	0.281844	1.33591	0.181579	0.578119
hsa-miR-664a-3p_chr1(-)_t_0_+1	46.4432	0.241418	0.181019	1.33366	0.182314	0.578119
hsa-miR-7-5p_chr9(-)_chr15(+)_chr19(+)_t_0_-1	5.05906	0.386729	0.289667	1.33508	0.181849	0.578119
hsa-miR-654-3p_chr14(+)_t_0_-2_nont_0_+1_C	8.1673	0.377595	0.283875	1.33015	0.18347	0.578756
hsa-miR-125a-5p_chr19(+)_t_+1_-2	6.33567	0.453568	0.341023	1.33002	0.18351	0.578756
hsa-miR-328-3p_chr16(-)_t_0_+1	4.85733	-0.373586	0.280966	-1.32965	0.183634	0.578827
hsa-miR-425-5p_chr3(-)_t_0_+1	855.323	-0.120745	0.0908806	-1.32861	0.183975	0.579583
hsa-miR-452-5p_chrX(-)_t_+3_+2	6.05334	-0.427276	0.321746	-1.32799	0.184181	0.579912
hsa-miR-766-3p_chrX(-)_t_+1_-1_nont_0_+1_T	4.58847	-0.398415	0.300199	-1.32717	0.184453	0.58027
hsa-miR-199a-3p_chr19(-)_chr1(-)_t_+1_-1/hsa-miR-199b-3p_chr9(-)_t_+1_-1	248.828	0.265011	0.199702	1.32703	0.184498	0.58027
hsa-miR-181d-5p_chr19(+)_t_0_-2_nont_0_+1_A	19.1459	0.289135	0.218039	1.32607	0.184817	0.580635
hsa-miR-328-3p_nont_0_+2_CT	10.6092	-0.35804	0.269972	-1.32621	0.184769	0.580635
hsa-miR-92a-3p_nont_0_+2_GA	185.655	-0.171769	0.129592	-1.32546	0.185019	0.580952
hsa-miR-185-3p_chr22(+)_t_-1_-1_nont_0_+1_T	4.20879	0.39875	0.301054	1.32451	0.185333	0.581446
hsa-miR-378a-3p_nont_0_+1_A/hsa-miR-378c_chr10(-)_t_0_-5_nont_0_+3_GCA	220.915	0.231673	0.174938	1.32432	0.185398	0.581446
hsa-miR-107_chr10(-)_t_0_-1	789.372	0.134356	0.101472	1.32407	0.185481	0.581446
hsa-miR-20a-5p_chr13(+)_t_+1_0	29.6757	0.214976	0.162506	1.32288	0.185876	0.582363
hsa-let-7f-5p_nont_0_+2_AA	281.096	0.236027	0.178828	1.31986	0.186883	0.582734
hsa-let-7g-5p_nont_0_+2_AT	171.818	-0.1633	0.123734	-1.31976	0.186915	0.582734
hsa-miR-127-3p_nont_0_+3_TTA	60.5972	0.40266	0.304676	1.3216	0.186301	0.582734
hsa-miR-1273h-3p_nont_0_+2_AT	12.5386	0.291157	0.220245	1.32197	0.186179	0.582734
hsa-miR-1908-5p_nont_0_+2_AT	8.32628	-0.377663	0.286223	-1.31947	0.187013	0.582734
hsa-miR-23a-3p_nont_0_+1_G	8.96608	-0.360097	0.272884	-1.3196	0.186969	0.582734
hsa-miR-423-3p_chr17(+)_t_0_-2_nont_0_+2_AT	20.7453	0.262095	0.198515	1.32027	0.186744	0.582734
hsa-miR-10a-5p_chr17(-)_t_+2_0	8.08731	0.309652	0.234564	1.32012	0.186796	0.582734
hsa-miR-181b-5p_chr1(-)_chr9(+)	840.752	0.297576	0.225344	1.32054	0.186654	0.582734
hsa-miR-382-3p_chr14(+)_t_0_+1	6.88944	0.456465	0.345327	1.32183	0.186223	0.582734
hsa-let-7e-5p_nont_0_+2_GT	73.7259	0.248885	0.188687	1.31904	0.187156	0.582863
hsa-miR-127-3p_chr14(+)_t_-1_-2_nont_0_+2_TA	7.72823	0.422942	0.321264	1.3165	0.188008	0.584561
hsa-miR-423-5p_chr17(+)_t_0_-2_nont_0_+3_AAT	7.17567	-0.426351	0.323835	-1.31657	0.187983	0.584561
hsa-miR-584-5p_chr5(-)_t_-1_-1_nont_0_+2_TT	8.00134	-0.385444	0.292677	-1.31696	0.187852	0.584561
hsa-let-7a-5p_chr11(-)_chr9(+)_chr22(+)_t_0_-2_nont_0_+1_A/hsa-let-7c-5p_chr21(+)_t_0_-4_nont_0_+3_AGA	55.3962	0.358511	0.272779	1.31429	0.188748	0.584686
hsa-miR-1249-3p_nont_0_+1_T	4.89207	-0.424989	0.323033	-1.31562	0.188302	0.584686
hsa-miR-151a-5p_chr8(-)_t_0_-2_nont_0_+3_TTA/hsa-miR-151b_chr14(-)_t_0_+1_nont_0_+3_TTA	5.5029	-0.36873	0.280517	-1.31446	0.188691	0.584686
hsa-miR-199a-3p_chr19(-)_chr1(-)_t_0_-2_nont_0_+1_A/hsa-miR-199b-3p_chr9(-)_t_0_-2_nont_0_+1_A	12.4349	0.293946	0.223524	1.31505	0.188493	0.584686
hsa-miR-221-3p_chrX(-)_t_0_-1_nont_0_+2_AA	13.3877	0.281213	0.213968	1.31428	0.188754	0.584686
hsa-miR-320a-3p_chr8(-)_t_0_-1	218.631	-0.234001	0.17805	-1.31425	0.188763	0.584686
hsa-miR-450a-5p-{1}_chrX(-)_t_0_-2/hsa-miR-450a-5p-{2}_chrX(-)_t_0_-2	7.70856	0.415703	0.315912	1.31588	0.188213	0.584686
hsa-miR-125b-5p_nont_0_+2_AA	6.01312	0.399599	0.304189	1.31365	0.188962	0.584986
hsa-miR-3605-3p_chr1(-)_t_+2_0_nont_0_+1_T	4.72671	0.391523	0.298262	1.31268	0.18929	0.585684
hsa-miR-140-3p_chr16(+)_t_+1_+1	56.4519	0.249278	0.190091	1.31136	0.189735	0.586744
hsa-let-7b-5p_nont_0_+3_TCT	11.0977	-0.319856	0.244012	-1.31082	0.189918	0.58699
hsa-miR-134-5p_chr14(+)_t_0_-1_nont_0_+1_T	29.9643	0.369994	0.282486	1.30978	0.190271	0.587765
hsa-miR-28-3p_chr3(+)_t_+1_0	312.31	-0.108745	0.0830798	-1.30892	0.19056	0.588341
hsa-miR-181b-5p_chr1(-)_chr9(+)_t_+1_-1_nont_0_+2_AA	4.34266	0.447068	0.341789	1.30802	0.190866	0.588966
hsa-miR-320a-3p_chr8(-)_t_0_-3_nont_0_+3_TGA/hsa-miR-320c_nont_0_+2_GA/hsa-miR-320c-{2}_chr18(+)_t_0_-1_nont_0_+3_TGA/hsa-miR-320c-{1}_chr18(+)_t_0_-1_nont_0_+3_TGA/hsa-miR-320b_chr1(-)_chr1(+)_t_0_-3_nont_0_+3_TGA	4.20366	-0.446771	0.341868	-1.30685	0.191263	0.58952
hsa-miR-186-5p_chr1(-)_t_-1_0	21.158	-0.270703	0.207184	-1.30658	0.191354	0.58952
hsa-miR-6516-5p_chr17(+)	11.4908	-0.29035	0.22215	-1.307	0.191213	0.58952
hsa-let-7f-5p_chr9(+)_chrX(-)_t_0_-1_nont_0_+1_A	364.094	0.238361	0.182493	1.30614	0.191505	0.589666
hsa-miR-584-5p_chr5(-)_t_0_-1_nont_0_+2_AA	227.348	0.179836	0.137876	1.30433	0.192122	0.590661
hsa-miR-628-3p_nont_0_+3_AGT	17.429	0.314875	0.241399	1.30438	0.192105	0.590661
hsa-miR-374b-5p_chrX(-)	262.127	0.274916	0.21078	1.30428	0.192138	0.590661
hsa-miR-142-5p_chr17(-)_t_-2_-4_nont_0_+1_A	11.9677	-0.380075	0.291853	-1.30228	0.192819	0.590851
hsa-miR-151a-3p_chr8(-)_t_-1_+1_nont_0_+1_A	11.4811	-0.290317	0.222815	-1.30295	0.192592	0.590851
hsa-miR-19b-3p_chr13(+)_chrX(-)_t_0_-1_nont_0_+1_G	12.421	-0.297672	0.228503	-1.30271	0.192675	0.590851
hsa-miR-29a-3p_nont_0_+2_AG	5.56908	0.400589	0.30756	1.30247	0.192755	0.590851
hsa-miR-378a-3p_chr5(+)_t_+1_-1_nont_0_+1_A/hsa-miR-378d_chr8(-)_chr4(-)_t_+1_-1_nont_0_+3_GGA/hsa-miR-378c_chr10(-)_t_+1_-5_nont_0_+2_GA	4.24366	0.418531	0.321197	1.30303	0.192563	0.590851
hsa-miR-130b-5p_chr22(+)_t_+1_+1	9.02752	0.332624	0.255148	1.30365	0.192353	0.590851
hsa-miR-101-3p_chr1(-)_chr9(+)_t_-1_-1_nont_0_+2_TT	4.66585	0.387598	0.29779	1.30158	0.19306	0.590956
hsa-let-7a-5p_chr11(-)_chr9(+)_chr22(+)_t_0_-3	164.335	0.214667	0.164907	1.30174	0.193005	0.590956
hsa-miR-16-5p_chr13(-)_chr3(+)_t_0_-3	27.1238	0.302651	0.232699	1.30062	0.19339	0.59165
hsa-miR-532-5p_chrX(+)_t_+1_0	6.22222	0.357236	0.274882	1.2996	0.193739	0.592401
hsa-miR-500a-3p_nont_0_+3_TTT	10.0056	-0.312542	0.240717	-1.29838	0.194158	0.592732
hsa-miR-15b-3p_chr3(+)	4.86784	0.378381	0.291392	1.29853	0.194106	0.592732
hsa-miR-6516-5p_chr17(+)_t_-1_-1	6.04663	-0.380781	0.293227	-1.29859	0.194085	0.592732
hsa-miR-486-5p_chr8(-)_chr8(+)_t_0_-1_nont_0_+3_AAC	4.04827	-0.387484	0.298891	-1.29641	0.194835	0.594482
hsa-miR-99b-3p_nont_0_+2_TT	7.83718	0.384618	0.296777	1.29599	0.19498	0.594607
hsa-miR-199a-3p_chr19(-)_chr1(-)_t_+1_0/hsa-miR-199b-3p_chr9(-)_t_+1_0	320.127	0.221455	0.170925	1.29563	0.195103	0.594664
hsa-miR-127-3p_nont_0_+2_AA	152.157	0.359319	0.277513	1.29478	0.195395	0.595236
hsa-miR-584-5p_chr5(-)_t_0_-1_nont_0_+1_T	1079.02	0.168897	0.130526	1.29397	0.195675	0.595456
hsa-miR-32-3p_chr9(-)_t_0_-1	41.8688	0.262424	0.202785	1.2941	0.195632	0.595456
hsa-miR-450b-5p_chrX(-)_t_0_-1	60.4812	0.336696	0.260318	1.2934	0.195872	0.595738
hsa-let-7e-5p_nont_0_+3_ATT	11.7419	0.33175	0.256695	1.29239	0.196221	0.596167
hsa-miR-148a-3p_chr7(-)_t_0_+1	19129.6	0.265123	0.205103	1.29263	0.196138	0.596167
hsa-miR-148a-5p_chr7(-)_t_-1_0	20.0516	0.271645	0.210254	1.29199	0.196362	0.596278
hsa-miR-433-3p_chr14(+)_t_0_+1	28.8048	0.378058	0.292762	1.29135	0.196583	0.596631
hsa-miR-362-5p_chrX(+)	119.029	-0.265456	0.205722	-1.29036	0.196925	0.597353
hsa-miR-26b-5p_nont_0_+3_TAG	8.34658	0.312916	0.242719	1.28921	0.197325	0.598249
hsa-miR-10a-5p_chr17(-)_t_0_-1_nont_0_+1_T	77.0466	0.231736	0.179865	1.28839	0.197611	0.598798
hsa-let-7c-5p_chr21(+)_t_0_-2	13.714	-0.310828	0.241394	-1.28764	0.197873	0.598958
hsa-miR-377-3p_chr14(+)	27.2473	0.403947	0.31369	1.28773	0.197841	0.598958
hsa-miR-146b-5p_chr10(+)_t_0_-2_nont_0_+1_A	16.5062	0.428033	0.333008	1.28536	0.198668	0.599244
hsa-miR-181a-5p_chr1(-)_chr9(+)_t_0_-1_nont_0_+2_GT	6.90405	0.31559	0.245615	1.28489	0.198829	0.599244
hsa-miR-197-3p_nont_0_+1_T	47.8439	0.36202	0.281711	1.28508	0.198765	0.599244
hsa-miR-361-5p_chrX(-)_t_0_-1_nont_0_+2_AT	4.38107	-0.448612	0.348849	-1.28598	0.198451	0.599244
hsa-miR-425-3p_chr3(-)_t_+1_-1_nont_0_+1_T	4.48274	-0.406856	0.316777	-1.28436	0.199015	0.599244
hsa-miR-4433b-5p_nont_0_+3_TGA	51.7567	0.398232	0.309713	1.28581	0.198508	0.599244
hsa-miR-486-5p_chr8(-)_chr8(+)_t_-1_0_nont_0_+1_A	4.94427	0.413672	0.321447	1.28691	0.198127	0.599244
hsa-miR-486-5p_chr8(-)_chr8(+)_t_0_-1_nont_0_+2_TC	26.2725	-0.217927	0.169462	-1.28599	0.198445	0.599244
hsa-miR-6852-5p_nont_0_+1_A	31.9038	-0.255744	0.198882	-1.28591	0.198476	0.599244
hsa-miR-92a-3p_chr13(+)_t_0_+1_nont_0_+3_TGT	19.7642	-0.256733	0.199866	-1.28453	0.198958	0.599244
hsa-miR-224-5p_chrX(-)_t_+1_+1	55.7299	-0.384169	0.299183	-1.28406	0.199121	0.599249
hsa-miR-652-3p_chrX(+)_t_+1_+1	5.25363	-0.380008	0.296111	-1.28333	0.199376	0.599702
hsa-miR-22-3p_chr17(-)_t_0_-2_nont_0_+1_T	4.06931	-0.373158	0.290907	-1.28274	0.199583	0.600009
hsa-miR-181a-2-3p_chr9(+)_t_0_-1_nont_0_+2_AA	5.17907	0.461492	0.359901	1.28227	0.199747	0.600185
hsa-miR-92a-3p_chr13(+)_chrX(-)_t_0_-1_nont_0_+3_ACA	4.88352	0.393834	0.30754	1.2806	0.200335	0.600906
hsa-miR-127-3p_chr14(+)	11477.1	0.348211	0.271936	1.28049	0.200373	0.600906
hsa-miR-150-3p_chr19(-)_t_0_-2	15.1686	0.462169	0.360802	1.28095	0.200212	0.600906
hsa-miR-221-3p_chrX(-)_t_0_+1	169.086	0.174922	0.136616	1.28039	0.200407	0.600906
hsa-miR-181a-5p_chr1(-)_chr9(+)_t_0_-2_nont_0_+2_AA	46.8743	0.363018	0.283665	1.27974	0.200636	0.601277
hsa-miR-140-3p_nont_0_+3_ACT	2463.12	-0.134504	0.105194	-1.27863	0.201028	0.601517
hsa-miR-423-5p_nont_0_+3_ACT	6.30955	-0.334639	0.261604	-1.27918	0.200832	0.601517
hsa-miR-106b-5p_chr7(-)_t_0_+1	48.4584	0.247924	0.19399	1.27802	0.201242	0.601517
hsa-miR-199a-3p_chr19(-)_chr1(-)_t_0_-1/hsa-miR-199b-3p_chr9(-)_t_0_-1	5106.84	0.238611	0.186689	1.27812	0.201208	0.601517
hsa-miR-27a-3p_chr19(-)_t_0_-2	529.415	0.197216	0.154302	1.27812	0.201208	0.601517
hsa-miR-210-3p_nont_0_+1_A	4.45763	0.420047	0.32894	1.27697	0.201613	0.602087
hsa-miR-320a-3p_nont_0_+3_ACT	10.9837	-0.337998	0.264705	-1.27689	0.201643	0.602087
hsa-miR-146b-5p_chr10(+)_t_0_-3_nont_0_+1_A	6.60639	0.431485	0.338042	1.27642	0.201806	0.602222
hsa-miR-421_nont_0_+1_T	31.8394	0.206133	0.161526	1.27616	0.201899	0.602222
hsa-miR-199a-5p_chr19(-)_chr1(-)_t_0_-2_nont_0_+1_G	8.07115	-0.397838	0.312005	-1.2751	0.202273	0.602786
hsa-miR-151a-5p_chr8(-)_t_-1_-1/hsa-miR-151b_chr14(-)_t_-1_+2	14.5042	0.258937	0.203083	1.27503	0.202299	0.602786
hsa-miR-486-5p_chr8(-)_chr8(+)_t_0_-4_nont_0_+3_TGG	4.17941	-0.403683	0.316682	-1.27473	0.202406	0.602793
hsa-miR-151a-3p_chr8(-)_t_-2_-2_nont_0_+1_C	4.19971	0.41846	0.328612	1.27341	0.202871	0.60294
hsa-miR-484_chr16(+)_t_0_-1_nont_0_+2_AC	11.4165	0.309736	0.243222	1.27347	0.202851	0.60294
hsa-miR-185-5p_chr22(+)_t_0_-2	14.848	0.328589	0.257893	1.27413	0.202617	0.60294
hsa-miR-222-3p_chrX(-)_t_0_-1	9.62688	0.311629	0.244722	1.2734	0.202877	0.60294
hsa-miR-127-3p_chr14(+)_t_0_-4	6.72109	0.407284	0.319947	1.27297	0.203028	0.603074
hsa-miR-134-5p_nont_0_+3_TTT	4.36949	0.402739	0.317267	1.2694	0.204298	0.605309
hsa-miR-146a-5p_chr5(+)_t_-1_-1_nont_0_+1_A	4.2627	0.389176	0.307078	1.26735	0.205029	0.605309
hsa-miR-146a-5p_chr5(+)_t_0_-1_nont_0_+1_A	37.9778	0.318025	0.251263	1.2657	0.205619	0.605309
hsa-miR-146a-5p_nont_0_+3_TTA	8.70328	-0.334491	0.26384	-1.26778	0.204877	0.605309
hsa-miR-146b-5p_chr10(+)_t_-1_+1_nont_0_+1_T	7.14453	-0.334548	0.263544	-1.26942	0.204292	0.605309
hsa-miR-181a-5p_chr1(-)_chr9(+)_t_0_-4_nont_0_+2_AA	11.4233	0.307087	0.242393	1.26689	0.205193	0.605309
hsa-miR-27a-3p_nont_0_+2_CT	13.5157	-0.29573	0.233846	-1.26464	0.206002	0.605309
hsa-miR-320a-3p_nont_0_+2_CT	16.6004	-0.279067	0.220185	-1.26742	0.205006	0.605309
hsa-miR-328-3p_chr16(-)_t_0_-1_nont_0_+1_C	7.28937	-0.365563	0.28835	-1.26778	0.204878	0.605309
hsa-miR-423-3p_chr17(+)_t_0_-2_nont_0_+3_AAT	6.95941	-0.330241	0.260903	-1.26576	0.205599	0.605309
hsa-miR-4446-3p_nont_0_+3_AAT	5.2006	-0.360626	0.28473	-1.26655	0.205315	0.605309
hsa-miR-486-5p_nont_0_+3_TCT	59.8413	-0.217183	0.171733	-1.26466	0.205994	0.605309
hsa-miR-744-5p_chr17(+)_t_0_-1_nont_0_+3_TTT	4.67053	-0.37579	0.296299	-1.26828	0.204698	0.605309
hsa-miR-760_chr1(+)_t_0_+1_nont_0_+3_TTT	5.28541	-0.393035	0.310439	-1.26606	0.205491	0.605309
hsa-miR-99b-5p_nont_0_+3_AAA	7.27624	0.362371	0.286521	1.26473	0.205969	0.605309
hsa-let-7b-5p_chr22(+)_t_0_-1	2585.5	-0.183293	0.144754	-1.26624	0.205428	0.605309
hsa-miR-127-3p_chr14(+)_t_0_+1	43.6946	-0.301222	0.237728	-1.26708	0.205125	0.605309
hsa-miR-1307-3p_chr10(-)_t_0_+3	4.89986	-0.395636	0.311674	-1.26939	0.204303	0.605309
hsa-miR-432-5p_chr14(+)_t_0_-1	93.1116	0.342426	0.270624	1.26532	0.205757	0.605309
hsa-miR-487b-3p_chr14(+)_t_+2_+1	7.41279	0.383959	0.303477	1.2652	0.205799	0.605309
hsa-miR-92a-3p_chr13(+)_chrX(-)_t_+1_-1	165.216	0.178623	0.141129	1.26567	0.205632	0.605309
hsa-miR-328-3p_nont_0_+2_TA	28.7574	-0.21885	0.173177	-1.26374	0.206324	0.605945
hsa-miR-486-5p_nont_0_+3_TGT	117.916	-0.181309	0.143539	-1.26313	0.206542	0.606272
hsa-miR-106b-3p_chr7(-)_t_-2_-2_nont_0_+1_T	5.5193	0.35048	0.277908	1.26114	0.20726	0.606874
hsa-miR-143-3p_chr5(+)_t_+1_0_nont_0_+1_T	13.0351	0.418387	0.331815	1.26091	0.207343	0.606874
hsa-miR-26a-5p_nont_0_+2_GC	4.19742	-0.388063	0.307734	-1.26103	0.207296	0.606874
hsa-miR-423-5p_chr17(+)_t_0_-1_nont_0_+2_GG	4.45632	-0.45292	0.359123	-1.26118	0.207243	0.606874
hsa-miR-486-5p_chr8(-)_chr8(+)_t_0_-1_nont_0_+2_AT	4830.53	-0.129423	0.102652	-1.26079	0.207383	0.606874
hsa-miR-6852-5p_chr9(-)_t_0_-1_nont_0_+1_T	18.4348	-0.280082	0.222016	-1.26154	0.207116	0.606874
hsa-let-7d-5p_nont_0_+2_TG	4.36829	-0.415074	0.329467	-1.25983	0.207729	0.607266
hsa-miR-320a-3p_chr8(-)_t_0_+3	15.3439	-0.3269	0.259422	-1.26011	0.207631	0.607266
hsa-miR-25-3p_chr7(-)_t_+1_0	68.908	0.185023	0.146966	1.25895	0.208048	0.607886
hsa-let-7a-5p_chr11(-)_chr9(+)_chr22(+)_t_0_-4/hsa-let-7c-5p_chr21(+)_t_0_-4	189.759	0.17134	0.136148	1.25848	0.208218	0.608072
hsa-miR-22-3p_chr17(-)_t_0_-3_nont_0_+2_GG	29.9123	-0.292529	0.232674	-1.25725	0.208664	0.608165
hsa-miR-423-5p_chr17(+)_t_0_-4_nont_0_+2_AT	25.375	-0.252755	0.201043	-1.25722	0.208675	0.608165
hsa-miR-92b-3p_chr1(+)_t_-1_-1_nont_0_+1_T	9.21527	0.342192	0.272162	1.25731	0.208642	0.608165
hsa-miR-92b-3p_chr1(+)_t_0_-1_nont_0_+3_AAT	156.851	-0.152958	0.121641	-1.25746	0.208588	0.608165
hsa-miR-26a-5p_chr12(-)_chr3(+)_t_0_-1_nont_0_+1_A	1002.64	0.178185	0.141881	1.25587	0.209162	0.608194
hsa-miR-370-3p_nont_0_+1_A	75.7588	0.40295	0.320693	1.2565	0.208936	0.608194
hsa-miR-484_chr16(+)_t_0_-1_nont_0_+2_AT	640.594	0.298617	0.23775	1.25601	0.209111	0.608194
hsa-miR-126-5p_chr9(+)_t_+2_0	4.97074	-0.455053	0.36212	-1.25663	0.208886	0.608194
hsa-miR-150-5p_chr19(-)	1863.1	0.451676	0.359694	1.25572	0.209216	0.608194
hsa-miR-146a-5p_nont_0_+2_AT	630.199	-0.201728	0.160887	-1.25385	0.209897	0.608516
hsa-miR-221-3p_chrX(-)_t_0_-2_nont_0_+1_A	46.0013	0.210034	0.167495	1.25397	0.209853	0.608516
hsa-miR-27a-3p_chr19(-)_t_0_-1_nont_0_+1_A/hsa-miR-27b-3p_chr9(+)_t_0_-3_nont_0_+3_CGA	16.8384	0.262088	0.208819	1.2551	0.209444	0.608516
hsa-miR-671-3p_nont_0_+1_A	31.9128	-0.176119	0.140519	-1.25335	0.210079	0.608516
hsa-miR-106b-5p_chr7(-)_t_0_-2	12.2585	0.289004	0.23054	1.2536	0.209988	0.608516
hsa-miR-26a-1-3p_chr3(+)	13.1062	0.305256	0.243402	1.25412	0.209797	0.608516
hsa-miR-335-3p_chr7(+)_t_0_+1	40.5455	0.222794	0.177797	1.25308	0.210178	0.608516
hsa-miR-6741-3p_chr1(-)_t_0_+1	73.6999	-0.185707	0.148011	-1.25468	0.209594	0.608516
hsa-miR-92a-3p_chr13(+)_t_0_+1_nont_0_+3_AAT	229.36	-0.129983	0.103772	-1.25258	0.210358	0.608728
hsa-miR-181a-5p_nont_0_+3_TGT	15.5293	-0.317352	0.253571	-1.25153	0.210742	0.609224
hsa-miR-199a-3p_chr19(-)_chr1(-)_t_0_-2/hsa-miR-199b-3p_chr9(-)_t_0_-2	139.592	0.233139	0.186281	1.25154	0.210736	0.609224
hsa-miR-99b-5p_chr19(+)_t_0_-1_nont_0_+2_AT	6.5775	0.362423	0.289681	1.25111	0.210893	0.609354
hsa-miR-151a-3p_chr8(-)_t_+1_0_nont_0_+1_G	4.94226	-0.425799	0.340689	-1.24982	0.211367	0.609854
hsa-miR-221-3p_nont_0_+3_TTT	31.4353	0.219902	0.175946	1.24983	0.211363	0.609854
hsa-miR-589-5p_nont_0_+2_CA	30.9157	-0.219851	0.175956	-1.24947	0.211493	0.609854
hsa-miR-22-3p_chr17(-)_t_+4_0	6.54668	0.342572	0.274151	1.24958	0.211454	0.609854
hsa-miR-151a-3p_chr8(-)_t_-2_-5	12.8387	-0.268017	0.214578	-1.24904	0.211649	0.609998
hsa-miR-106b-3p_nont_0_+3_ATT	26.1704	-0.226059	0.181097	-1.24828	0.21193	0.610182
hsa-miR-140-3p_nont_0_+3_ACC	19.3503	-0.261079	0.209199	-1.24799	0.212033	0.610182
hsa-miR-664a-5p_chr1(-)_t_0_-2	62.8878	-0.182209	0.14595	-1.24844	0.211871	0.610182
hsa-miR-143-3p_nont_0_+2_TA	19.9356	0.420877	0.337342	1.24763	0.212167	0.610261
hsa-miR-146b-5p_nont_0_+3_TTT	213.263	-0.176466	0.14148	-1.24728	0.212293	0.610317
hsa-miR-433-3p_chr14(+)_t_+1_0	5.75223	0.413133	0.331716	1.24544	0.212969	0.611952
hsa-let-7b-5p_chr22(+)_t_+1_0_nont_0_+2_AT	4.54323	-0.347756	0.279565	-1.24392	0.21353	0.612534
hsa-miR-103a-3p_chr5(-)_chr20(+)_t_0_-1_nont_0_+3_TAT	28.8838	0.23429	0.188417	1.24347	0.213696	0.612534
hsa-miR-127-3p_nont_0_+2_AC	12.0398	0.401156	0.322619	1.24344	0.213707	0.612534
hsa-miR-186-5p_nont_0_+3_TTT	209.914	-0.136786	0.109987	-1.24366	0.213624	0.612534
hsa-miR-4677-3p_chr1(+)	132.099	-0.223312	0.179465	-1.24432	0.213381	0.612534
hsa-miR-222-5p_chrX(-)_t_0_-1	9.16582	0.341127	0.274416	1.2431	0.21383	0.612579
hsa-miR-127-3p_chr14(+)_t_+1_0_nont_0_+3_TTT	11.4624	0.420466	0.338602	1.24177	0.214321	0.61368
hsa-let-7b-3p_chr22(+)_t_0_-1	7.65899	-0.355641	0.286656	-1.24065	0.214734	0.614553
[truncated: 50,893 more rows]
