# Supplementary material for: miRGalaxy: Galaxy-Based Framework for Interactive Analysis of microRNA and isomiR Sequencing Data
Source: Cancers (Basel). 2021 Nov 12;13(22):5663. doi: 10.3390/cancers13225663 (PMC8616193; doi:10.3390/cancers13225663)
Supplement: Supplementary file 1 [file cancers-13-05663-s001.zip › Supplementary Data/Table S3.xlsx]

## Sheet: Plasma vs Milk
GeneID	Base mean	log2(FC)	StdErr	Wald-Stats	P-value	P-adj
hsa-miR-30a-5p_chr6(-)_t_0_+2	13471.8	-5.40197	0.308589	-17.5054	1.30326e-68	1.06633e-64
hsa-miR-451a_chr17(-)_t_0_-1	15942.5	10.9057	0.669828	16.2814	1.33788e-59	5.47325e-56
hsa-miR-486-5p_chr8(-)_chr8(+)_t_0_-2	21515.3	13.5446	0.846275	16.0049	1.181e-57	3.22097e-54
hsa-miR-486-5p_nont_0_+1_A	51506.4	13.8238	0.867098	15.9426	3.20644e-57	6.55877e-54
hsa-miR-486-5p_chr8(-)_chr8(+)	124833	13.7427	0.878011	15.652	3.21734e-55	5.26486e-52
hsa-miR-30a-5p_nont_0_+1_A	1319.59	-6.29029	0.402391	-15.6323	4.38671e-55	5.98201e-52
hsa-miR-146b-5p_chr10(+)_t_0_-1_nont_0_+1_A	2416.27	-6.20705	0.400852	-15.4846	4.40519e-54	5.14904e-51
hsa-miR-486-5p_chr8(-)_chr8(+)_t_0_-1	71574.1	13.8681	0.906898	15.2918	8.67054e-53	8.86779e-50
hsa-miR-122-5p_chr18(+)	26171.9	14.3131	0.96547	14.8251	1.0089e-49	9.17202e-47
hsa-miR-451a_chr17(-)_t_0_-2_nont_0_+1_C	1893.46	10.9874	0.744468	14.7588	2.70154e-49	2.2104e-46
hsa-miR-451a_chr17(-)_t_0_-2	561.895	10.4171	0.715198	14.5653	4.66591e-48	3.47059e-45
hsa-miR-200b-3p_chr1(+)	2838.44	-9.29014	0.648838	-14.3181	1.686e-46	1.14957e-43
hsa-miR-122-5p_chr18(+)_t_0_-1	38999.5	12.7521	0.91042	14.0069	1.41487e-44	8.90499e-42
hsa-miR-451a_chr17(-)	378.56	8.50237	0.608796	13.9659	2.51734e-44	1.47121e-41
hsa-miR-486-5p_nont_0_+2_TT	292.042	12.4753	0.894588	13.9453	3.35853e-44	1.83196e-41
hsa-miR-451a_chr17(-)_t_0_+1	112.935	9.00254	0.648475	13.8826	8.07269e-44	4.12817e-41
hsa-miR-122-5p_chr18(+)_t_0_+1	3110.39	14.2213	1.03978	13.6773	1.38788e-42	6.6798e-40
hsa-miR-486-5p_nont_0_+1_T	30113	13.4293	0.994486	13.5038	1.4857e-41	6.75334e-39
hsa-miR-122-5p_nont_0_+1_A	9640.41	14.8948	1.10739	13.4504	3.06343e-41	1.31921e-38
hsa-miR-146b-5p_chr10(+)_t_0_-2_nont_0_+1_C	3557.42	-7.49297	0.559964	-13.3812	7.79199e-41	3.18771e-38
hsa-miR-146b-5p_chr10(+)_t_0_-1	15537	-6.51365	0.489465	-13.3077	2.08837e-40	8.13668e-38
hsa-miR-122-5p_chr18(+)_t_0_-2	2585.59	13.1548	1.00685	13.0653	5.19527e-39	1.93217e-36
hsa-miR-423-3p_chr17(+)_t_-1_-2	164.268	6.3258	0.484757	13.0494	6.40352e-39	2.27798e-36
hsa-miR-146b-5p_nont_0_+1_A	693.361	-6.8134	0.53607	-12.7099	5.21029e-37	1.77628e-34
hsa-miR-146b-5p_chr10(+)_t_0_-2	4260.98	-7.20145	0.568399	-12.6697	8.70324e-37	2.8484e-34
hsa-miR-127-3p_nont_0_+2_TT	158.633	10.0345	0.793369	12.648	1.14826e-36	3.61349e-34
hsa-miR-148a-3p_chr7(-)_t_0_-1	27314.3	-5.80794	0.460034	-12.625	1.53708e-36	4.65793e-34
hsa-miR-486-5p_chr8(+)_t_0_+1	4339.96	12.5359	0.994169	12.6094	1.87474e-36	5.47825e-34
hsa-miR-486-5p_chr8(-)_chr8(+)_t_0_-1_nont_0_+1_A	8502.06	12.6609	1.00469	12.6017	2.06608e-36	5.82919e-34
hsa-miR-30a-5p_chr6(-)_t_0_+1	3667.28	-4.58568	0.368179	-12.455	1.31313e-35	3.58135e-33
hsa-miR-200b-3p_chr1(+)_t_0_+1	5005.92	-7.8033	0.632694	-12.3335	5.98278e-35	1.57907e-32
hsa-miR-200a-3p_chr1(+)_t_0_-1_nont_0_+1_A	1010.76	-9.13924	0.74141	-12.3268	6.49501e-35	1.66069e-32
hsa-miR-30a-5p_chr6(-)	50651.6	-6.6757	0.54574	-12.2324	2.08696e-34	5.17439e-32
hsa-miR-126-3p_chr9(+)	633.366	10.7573	0.880114	12.2226	2.35497e-34	5.50525e-32
hsa-miR-150-5p_chr19(-)	367.366	5.96701	0.488118	12.2245	2.29924e-34	5.50525e-32
hsa-miR-193b-3p_chr16(+)	425.74	-6.75317	0.55537	-12.1598	5.09033e-34	1.15692e-31
hsa-miR-200c-3p_chr12(+)_t_0_-1_nont_0_+1_T	854.868	-8.80749	0.734172	-11.9965	3.70715e-33	8.19781e-31
hsa-miR-146b-5p_chr10(+)_t_0_-3_nont_0_+1_T	1113.89	-7.88226	0.666224	-11.8312	2.69138e-32	5.79498e-30
hsa-miR-200c-3p_chr12(+)_t_0_-2_nont_0_+1_A	638.232	-9.07412	0.769088	-11.7985	3.97133e-32	8.33164e-30
hsa-miR-146a-5p_chr5(+)_t_0_-1_nont_0_+1_A	576.157	-5.41207	0.463469	-11.6773	1.66482e-31	3.4054e-29
hsa-miR-200c-3p_chr12(+)_t_0_-1_nont_0_+1_G	689.174	-9.457	0.810646	-11.666	1.90156e-31	3.79477e-29
hsa-miR-200a-3p_chr1(+)_t_0_-1	40896.1	-6.97481	0.601447	-11.5967	4.28196e-31	8.34167e-29
hsa-miR-146b-5p_chr10(+)_t_0_+1	13500.2	-5.24337	0.452453	-11.5888	4.69799e-31	8.93929e-29
hsa-miR-486-5p_nont_0_+2_TG	33.6656	9.78255	0.847909	11.5373	8.56036e-31	1.59184e-28
hsa-miR-486-5p_nont_0_+2_AA	246.622	11.9608	1.03897	11.5122	1.14568e-30	2.0831e-28
hsa-miR-486-5p_nont_0_+2_TA	98.0818	11.1452	0.968442	11.5084	1.19647e-30	2.12815e-28
hsa-miR-146b-5p_chr10(+)	22835.5	-5.21784	0.455061	-11.4662	1.94953e-30	3.39385e-28
hsa-miR-200b-3p_chr1(+)_t_+1_+1_nont_0_+1_T	1267.51	-7.69968	0.672651	-11.4468	2.44065e-30	4.16029e-28
hsa-miR-486-5p_nont_0_+2_AT	351.798	12.5862	1.10187	11.4226	3.225e-30	5.38509e-28
hsa-miR-200a-3p_chr1(+)_t_0_-2_nont_0_+1_A	3846.77	-6.95598	0.613061	-11.3463	7.73622e-30	1.26596e-27
hsa-miR-486-5p_chr8(-)_chr8(+)_t_0_-1_nont_0_+1_T	1259.11	12.753	1.12586	11.3274	9.60217e-30	1.54049e-27
hsa-miR-200c-3p_chr12(+)	15597.5	-7.39827	0.657375	-11.2543	2.20678e-29	3.47229e-27
hsa-miR-146b-5p_chr10(+)_t_0_-3_nont_0_+1_A	502.456	-7.33093	0.657582	-11.1483	7.29768e-29	1.1266e-26
hsa-miR-486-5p_nont_0_+3_AGT	47.6359	10.2175	0.91801	11.13	8.96283e-29	1.35804e-26
hsa-miR-148a-3p_nont_0_+1_A	966.206	-6.14548	0.553661	-11.0997	1.25839e-28	1.87203e-26
hsa-miR-200b-3p_chr1(+)_t_+1_+1	358.908	-8.26455	0.745608	-11.0843	1.49497e-28	2.18426e-26
hsa-miR-200c-3p_nont_0_+1_A	531.504	-8.20745	0.744461	-11.0247	2.90523e-28	4.14899e-26
hsa-miR-424-3p_chrX(-)_t_0_-1	22.8553	8.88186	0.805714	11.0236	2.94111e-28	4.14899e-26
hsa-miR-486-5p_nont_0_+2_AG	92.3639	11.0433	1.00265	11.0141	3.26929e-28	4.53379e-26
hsa-miR-200b-3p_nont_0_+2_CT	1424.88	-8.24342	0.749414	-10.9998	3.82871e-28	5.22109e-26
hsa-miR-451a_chr17(-)_t_0_-2_nont_0_+1_A	231.602	8.98526	0.820609	10.9495	6.68054e-28	8.96069e-26
hsa-miR-200b-3p_chr1(+)_t_+1_+1_nont_0_+1_A	693.301	-8.48847	0.778307	-10.9063	1.07514e-27	1.41883e-25
hsa-miR-486-5p_chr8(-)_t_0_+1	2720.26	12.7993	1.18026	10.8444	2.11984e-27	2.7531e-25
hsa-miR-363-3p_chrX(-)_t_0_-1	66.4472	5.23992	0.484342	10.8186	2.80927e-27	3.59147e-25
hsa-miR-363-3p_chrX(-)_t_0_-2	77.3543	7.5008	0.694678	10.7975	3.53612e-27	4.45116e-25
hsa-miR-486-5p_nont_0_+2_GT	30.7184	9.4016	0.871848	10.7835	4.11795e-27	5.10501e-25
hsa-miR-200b-3p_chr1(+)_t_0_-1	6656.6	-7.18322	0.666464	-10.7781	4.36805e-27	5.28803e-25
hsa-miR-30a-5p_chr6(-)_t_+1_+2	364.731	-4.50473	0.417974	-10.7775	4.39484e-27	5.28803e-25
hsa-miR-1180-3p_chr17(-)_t_0_-1_nont_0_+1_A	43.8372	5.0575	0.469549	10.771	4.71973e-27	5.59665e-25
hsa-miR-486-5p_chr8(-)_chr8(+)_t_-1_-1	143.874	11.5852	1.08325	10.6949	1.07558e-26	1.2572e-24
hsa-miR-486-5p_chr8(-)_chr8(+)_t_0_-2_nont_0_+3_GGA	209.127	11.3642	1.06448	10.6758	1.32175e-26	1.52318e-24
hsa-miR-146a-5p_chr5(+)_t_0_-1	4489.82	-4.03535	0.378113	-10.6723	1.3712e-26	1.55822e-24
hsa-miR-134-5p_chr14(+)	268.448	8.94109	0.838588	10.6621	1.53133e-26	1.71635e-24
hsa-miR-200c-3p_nont_0_+1_T	724.364	-9.76005	0.915565	-10.6601	1.56365e-26	1.72889e-24
hsa-miR-122-5p_nont_0_+1_G	228.097	12.1672	1.14724	10.6057	2.80407e-26	3.05906e-24
hsa-miR-122-5p_chr18(+)_t_0_-1_nont_0_+1_A	1414.77	13.9363	1.31876	10.5678	4.20455e-26	4.52653e-24
hsa-miR-148a-3p_chr7(-)_t_0_+1	1279.31	-6.81296	0.645262	-10.5584	4.64324e-26	4.93389e-24
hsa-miR-486-5p_chr8(-)_chr8(+)_t_0_-2_nont_0_+2_TG	176.312	11.2948	1.07248	10.5315	6.18208e-26	6.48484e-24
hsa-miR-200b-3p_chr1(+)_t_0_-2_nont_0_+1_A	568.392	-8.69997	0.827867	-10.5089	7.86151e-26	8.14213e-24
hsa-miR-122-5p_chr18(+)_t_0_-2_nont_0_+1_A	1328.39	12.1353	1.15885	10.4718	1.16359e-25	1.19007e-23
hsa-miR-30b-5p_chr8(-)_t_0_-1	563.63	-6.51706	0.622449	-10.47	1.18604e-25	1.19805e-23
hsa-miR-486-5p_nont_0_+3_TTT	33.6638	9.68116	0.924991	10.4662	1.23473e-25	1.23202e-23
hsa-miR-486-5p_nont_0_+3_AGA	56.0016	10.3579	0.990533	10.4569	1.36236e-25	1.34299e-23
hsa-miR-148a-3p_nont_0_+1_T	2250.79	-8.32192	0.797193	-10.439	1.64494e-25	1.60225e-23
hsa-miR-200a-3p_chr1(+)_t_0_-2	1374.44	-6.69737	0.643193	-10.4127	2.16986e-25	2.08868e-23
hsa-miR-146b-5p_chr10(+)_t_0_-1_nont_0_+1_T	483.219	-6.2893	0.605304	-10.3903	2.74413e-25	2.61075e-23
hsa-miR-200c-3p_chr12(+)_t_0_-3_nont_0_+1_A	866.952	-7.74069	0.746325	-10.3717	3.3338e-25	3.1353e-23
hsa-miR-486-5p_chr8(-)_chr8(+)_t_0_-1_nont_0_+2_AG	55.0578	10.0873	0.972838	10.369	3.43249e-25	3.19143e-23
hsa-miR-30b-5p_chr8(-)	1295.89	-6.07456	0.586247	-10.3618	3.69968e-25	3.40121e-23
hsa-miR-486-5p_chr8(-)_chr8(+)_t_0_-1_nont_0_+2_TT	55.0636	10.3086	0.995018	10.3603	3.7593e-25	3.41762e-23
hsa-miR-122-5p_chr18(+)_t_0_-2_nont_0_+2_AA	416.492	12.3758	1.19711	10.3381	4.73955e-25	4.26143e-23
hsa-miR-200c-3p_chr12(+)_t_0_-1	3906.91	-7.91469	0.765719	-10.3363	4.82901e-25	4.29467e-23
hsa-miR-486-5p_nont_0_+3_TAT	48.8883	10.1424	0.981764	10.3307	5.11635e-25	4.50129e-23
hsa-miR-185-5p_chr22(+)_t_0_-1	924.366	6.64869	0.644078	10.3228	5.55723e-25	4.83716e-23
hsa-miR-429_chr1(+)	756.892	-7.6874	0.746327	-10.3003	7.0235e-25	6.04908e-23
hsa-miR-200b-3p_nont_0_+2_CC	331.612	-8.53987	0.829706	-10.2926	7.60571e-25	6.48228e-23
hsa-miR-30a-5p_chr6(-)_t_0_-1	6848.2	-6.38284	0.620442	-10.2876	8.01717e-25	6.76253e-23
hsa-miR-584-5p_chr5(-)_t_0_-1	61.6565	5.81463	0.56596	10.2739	9.23709e-25	7.71203e-23
hsa-miR-23b-3p_chr9(+)_t_0_-2	375.074	-5.8223	0.566843	-10.2714	9.47723e-25	7.8326e-23
hsa-miR-409-3p_chr14(+)	160.484	10.2616	1.00019	10.2596	1.07113e-24	8.764e-23
hsa-miR-30a-3p_chr6(-)_t_0_-2	655.955	-8.5869	0.841659	-10.2023	1.93541e-24	1.56787e-22
hsa-miR-200c-3p_chr12(+)_t_0_-1_nont_0_+1_C	256.349	-8.87832	0.873103	-10.1687	2.73545e-24	2.19426e-22
hsa-miR-374b-5p_chrX(-)	372.642	-7.0392	0.694212	-10.1398	3.67679e-24	2.92073e-22
hsa-miR-4732-3p_chr17(-)	94.2029	10.7811	1.0659	10.1146	4.75982e-24	3.74469e-22
hsa-miR-200b-3p_chr1(+)_t_+1_+1_nont_0_+1_C	276.255	-8.15817	0.808022	-10.0965	5.7265e-24	4.46231e-22
hsa-miR-486-3p_chr8(-)_chr8(+)	530.815	12.5499	1.24333	10.0938	5.88615e-24	4.54344e-22
hsa-miR-122-5p_nont_0_+1_C	391.033	12.0796	1.19805	10.0828	6.58339e-24	5.03414e-22
hsa-miR-30a-5p_nont_0_+2_CC	3297.89	-5.97608	0.592902	-10.0794	6.81562e-24	5.16346e-22
hsa-miR-486-3p_chr8(-)_chr8(+)_t_0_-1	230.036	11.9251	1.18479	10.0652	7.87053e-24	5.90795e-22
hsa-miR-486-5p_chr8(-)_chr8(+)_t_0_-1_nont_0_+2_AA	95.1146	9.86007	0.979712	10.0643	7.94881e-24	5.91247e-22
hsa-miR-486-5p_nont_0_+3_ATT	54.0508	10.2581	1.01954	10.0614	8.18194e-24	6.03105e-22
hsa-miR-486-5p_chr8(-)_chr8(+)_t_-1_-2	37.5497	9.80837	0.975782	10.0518	9.01921e-24	6.58886e-22
hsa-miR-141-3p_chr12(+)_t_0_-2	1737.78	-7.53739	0.750102	-10.0485	9.32925e-24	6.75504e-22
hsa-miR-486-5p_chr8(-)_chr8(+)_t_0_-1_nont_0_+2_CA	38.7179	9.59219	0.955016	10.044	9.76233e-24	7.00661e-22
hsa-miR-122-5p_chr18(+)_t_0_-2_nont_0_+1_C	5342.42	12.3012	1.22564	10.0366	1.05288e-23	7.49098e-22
hsa-miR-486-5p_chr8(-)_chr8(+)_t_0_-2_nont_0_+3_GGT	157.067	10.8659	1.08343	10.0292	1.13455e-23	8.00251e-22
hsa-miR-200c-3p_chr12(+)_t_0_-3	553.98	-7.55972	0.757632	-9.97808	1.90104e-23	1.32943e-21
hsa-miR-335-3p_chr7(+)_t_0_-1	150.268	-8.21025	0.82294	-9.97674	1.92699e-23	1.33615e-21
hsa-miR-425-5p_chr3(-)_t_0_-3	29.9626	4.1387	0.415091	9.9706	2.0499e-23	1.40943e-21
hsa-miR-200a-3p_chr1(+)_t_0_+1	4056.01	-8.04683	0.810002	-9.93432	2.95175e-23	2.0126e-21
hsa-miR-30a-5p_chr6(-)_t_0_-1_nont_0_+1_A	3590.99	-6.50029	0.655511	-9.91638	3.53348e-23	2.38933e-21
hsa-miR-486-5p_chr8(-)_chr8(+)_t_0_-2_nont_0_+2_GG	639.327	11.5024	1.16509	9.87252	5.47698e-23	3.67317e-21
hsa-miR-374b-5p_chrX(-)_t_0_-1	419.343	-6.9838	0.709004	-9.85015	6.84384e-23	4.55255e-21
hsa-miR-146b-5p_nont_0_+2_TA	168.746	-6.94829	0.705803	-9.84452	7.23873e-23	4.77639e-21
hsa-miR-146b-5p_nont_0_+1_C	2973.28	-5.89433	0.599993	-9.824	8.87471e-23	5.7869e-21
hsa-miR-30d-5p_nont_0_+1_A	511.764	-3.35822	0.341853	-9.82359	8.91163e-23	5.7869e-21
hsa-miR-486-5p_nont_0_+3_AAA	51.7021	10.2135	1.04092	9.81201	9.99585e-23	6.43985e-21
hsa-miR-30a-5p_chr6(-)_t_0_-2	3653.35	-5.7508	0.586199	-9.81032	1.01646e-22	6.49742e-21
hsa-miR-146a-5p_chr5(+)	10350.6	-4.49171	0.458994	-9.78599	1.29322e-22	8.2024e-21
hsa-miR-122-5p_chr18(+)_t_0_-2_nont_0_+1_G	442.679	11.4037	1.16672	9.77416	1.45352e-22	9.14826e-21
hsa-miR-200a-3p_chr1(+)	3598.13	-7.23227	0.740074	-9.77235	1.47978e-22	9.24243e-21
hsa-miR-4433b-3p_chr2(-)_t_-1_0	145.218	11.5125	1.18025	9.75432	1.76789e-22	1.09583e-20
hsa-miR-370-3p_chr14(+)	192.963	8.23643	0.84552	9.74126	2.01046e-22	1.23681e-20
hsa-miR-146a-5p_chr5(+)_t_0_-1_nont_0_+1_C	1971.44	-5.3993	0.555031	-9.72792	2.29229e-22	1.39966e-20
hsa-miR-200a-3p_chr1(+)_t_0_-1_nont_0_+1_C	846.055	-8.73074	0.898198	-9.72029	2.4708e-22	1.49749e-20
hsa-miR-486-5p_chr8(-)_chr8(+)_t_0_-2_nont_0_+1_T	1672.88	12.2421	1.261	9.70827	2.78029e-22	1.66046e-20
hsa-miR-126-3p_chr9(+)_t_0_-1	104.231	9.46278	0.974712	9.70828	2.78001e-22	1.66046e-20
hsa-miR-200b-3p_chr1(+)_t_0_+2	150.834	-7.75242	0.800266	-9.68731	3.41401e-22	2.02416e-20
hsa-miR-486-5p_nont_0_+3_AAT	54.3425	10.2382	1.05821	9.67505	3.84908e-22	2.26569e-20
hsa-miR-192-5p_chr11(-)_t_+1_+2_nont_0_+1_A	110.696	3.7209	0.384953	9.66584	4.21165e-22	2.46141e-20
hsa-miR-584-5p_chr5(-)_t_0_-2	76.1241	8.29817	0.864033	9.60399	7.6907e-22	4.46279e-20
hsa-miR-3158-3p_chr10(-)_chr10(+)_t_0_-1	490.387	6.46217	0.676201	9.55659	1.21696e-21	7.01207e-20
hsa-miR-200a-3p_chr1(+)_t_0_-2_nont_0_+1_C	211.689	-8.14465	0.853888	-9.53831	1.45178e-21	8.30664e-20
hsa-miR-148a-3p_chr7(-)_t_0_-2	7845.8	-6.03146	0.63459	-9.5045	2.01011e-21	1.14213e-19
hsa-miR-146b-5p_chr10(+)_t_0_-2_nont_0_+1_A	1809.98	-6.71671	0.707796	-9.48962	2.31888e-21	1.30849e-19
hsa-miR-205-5p_chr1(+)_t_0_-1	472.911	-6.70242	0.706584	-9.48567	2.40836e-21	1.34967e-19
hsa-miR-27b-3p_chr9(+)_t_0_-1_nont_0_+1_A	1667.01	-4.70123	0.495994	-9.4784	2.58219e-21	1.43724e-19
hsa-miR-30e-3p_chr1(+)_t_0_-2	329.951	-5.29892	0.561865	-9.43095	4.0639e-21	2.24668e-19
hsa-miR-451a_chr17(-)_t_0_-1_nont_0_+1_C	45.4261	7.56029	0.802563	9.42018	4.50327e-21	2.47287e-19
hsa-miR-451a_chr17(-)_t_0_-2_nont_0_+1_G	583.858	11.4645	1.22013	9.39619	5.65724e-21	3.08583e-19
hsa-miR-200b-3p_nont_0_+1_A	260.754	-7.99165	0.854935	-9.34767	8.95991e-21	4.85497e-19
hsa-miR-200b-3p_nont_0_+2_CA	881.826	-8.2385	0.883938	-9.32022	1.16097e-20	6.24937e-19
hsa-miR-30a-5p_chr6(-)_t_0_-1_nont_0_+1_T	167.101	-6.98063	0.749175	-9.31775	1.18829e-20	6.35464e-19
hsa-miR-146b-5p_nont_0_+1_G	674.003	-6.08558	0.654315	-9.3007	1.3953e-20	7.41322e-19
hsa-miR-146a-5p_chr5(+)_t_0_-2_nont_0_+1_A	429.161	-4.83057	0.520281	-9.28454	1.62411e-20	8.57319e-19
hsa-miR-2110_chr10(-)	333.186	6.62826	0.714197	9.28071	1.68351e-20	8.82981e-19
hsa-miR-423-3p_chr17(+)_t_0_-2	587.388	4.88154	0.526376	9.27385	1.79549e-20	9.35714e-19
hsa-miR-185-5p_chr22(+)	2344.76	5.76403	0.621935	9.2679	1.89854e-20	9.83155e-19
hsa-miR-335-5p_chr7(+)_t_0_-1	1146.07	-7.24371	0.782979	-9.25148	2.21415e-20	1.13938e-18
hsa-miR-200a-5p_chr1(+)	1400.77	-7.42349	0.804318	-9.22955	2.71781e-20	1.38982e-18
hsa-miR-200b-3p_chr1(+)_t_+2_+1_nont_0_+1_T	106.812	-7.71386	0.836419	-9.22248	2.90295e-20	1.47527e-18
hsa-miR-200b-3p_chr1(+)_t_0_-2	268.425	-7.64663	0.829432	-9.21911	2.99576e-20	1.51304e-18
hsa-miR-30a-5p_nont_0_+1_T	1031.1	-4.40686	0.478557	-9.20864	3.30274e-20	1.65785e-18
hsa-miR-200c-3p_chr12(+)_t_0_-2	7485.76	-6.40537	0.696033	-9.20267	3.49152e-20	1.74193e-18
hsa-miR-126-3p_chr9(+)_t_0_-2	104.134	9.62834	1.04923	9.17657	4.45052e-20	2.20692e-18
hsa-miR-146b-5p_chr10(+)_t_0_-2_nont_0_+2_GG	516.329	-8.41846	0.917597	-9.17446	4.53843e-20	2.23695e-18
hsa-miR-200a-5p_chr1(+)_t_0_-1	123.094	-7.87209	0.862153	-9.13074	6.80343e-20	3.33327e-18
hsa-miR-30a-5p_chr6(-)_t_0_-2_nont_0_+1_G	339.681	-8.33238	0.914688	-9.10953	8.27424e-20	4.02975e-18
hsa-miR-200a-5p_nont_0_+1_A	264.404	-8.77686	0.963967	-9.10494	8.63137e-20	4.17881e-18
hsa-miR-205-5p_chr1(+)_t_0_+1	197.641	-7.49478	0.824225	-9.09313	9.62287e-20	4.63143e-18
hsa-miR-328-3p_chr16(-)	73.9756	5.32447	0.585779	9.08956	9.94425e-20	4.75812e-18
hsa-miR-486-5p_chr8(-)_chr8(+)_t_0_-1_nont_0_+2_CT	32.4334	9.50311	1.04641	9.08165	1.06936e-19	5.08694e-18
hsa-miR-27b-3p_chr9(+)_t_0_-1_nont_0_+2_AA	218.91	-5.65318	0.623953	-9.06026	1.30138e-19	6.15485e-18
hsa-miR-140-3p_chr16(+)_t_+1_0	261.371	4.288	0.474417	9.03846	1.58895e-19	7.47174e-18
hsa-miR-3615_chr17(+)_t_0_+1	1578.23	5.26096	0.582646	9.02944	1.72555e-19	8.0677e-18
hsa-miR-144-3p_chr17(-)	127.321	10.987	1.21738	9.02512	1.79498e-19	8.34463e-18
hsa-miR-200b-3p_chr1(+)_t_+1_+2	101.544	-7.62908	0.845614	-9.02194	1.84787e-19	8.54198e-18
hsa-miR-221-3p_nont_0_+1_T	98.6758	5.85078	0.648965	9.01555	1.95877e-19	9.00376e-18
hsa-miR-139-3p_chr11(-)	66.057	9.63224	1.07045	8.99829	2.29255e-19	1.04791e-17
hsa-miR-146b-5p_nont_0_+2_TT	460.584	-5.64133	0.627104	-8.99584	2.34422e-19	1.06558e-17
hsa-miR-486-5p_chr8(-)_chr8(+)_t_0_-1_nont_0_+2_AT	93.139	10.8465	1.20797	8.97912	2.72942e-19	1.23382e-17
hsa-miR-382-5p_chr14(+)	50.4297	6.87248	0.767262	8.95715	3.33193e-19	1.4979e-17
hsa-miR-550a-5p-{1}_chr7(+)_t_0_-2/hsa-miR-550a-5p-{2}_chr7(+)_t_0_-2	36.2966	5.82004	0.651117	8.93854	3.94329e-19	1.76306e-17
hsa-miR-486-5p_nont_0_+2_TC	55.9435	9.91508	1.10966	8.93523	4.06342e-19	1.8069e-17
hsa-miR-10b-5p_chr2(+)_t_+1_-1	47.5372	7.76441	0.869648	8.92823	4.32888e-19	1.91454e-17
hsa-miR-200b-3p_chr1(+)_t_0_-1_nont_0_+1_T	129.699	-6.88382	0.773205	-8.90298	5.43678e-19	2.3916e-17
hsa-miR-192-5p_chr11(-)_t_+1_+2	140.51	4.35312	0.489759	8.88828	6.20614e-19	2.71543e-17
hsa-miR-27b-3p_chr9(+)_t_0_-1_nont_0_+3_AAA	141.507	-5.81718	0.65638	-8.86251	7.82308e-19	3.39151e-17
hsa-miR-148a-5p_chr7(-)_t_0_-2	291.864	-5.52362	0.623268	-8.86235	7.83422e-19	3.39151e-17
hsa-miR-126-3p_chr9(+)_t_0_-1_nont_0_+1_A	57.3043	9.49689	1.07503	8.83408	1.00928e-18	4.34628e-17
hsa-miR-200a-5p_chr1(+)_t_+1_0	138.493	-7.31487	0.828143	-8.83286	1.02036e-18	4.37099e-17
hsa-miR-146b-5p_chr10(+)_t_0_-1_nont_0_+1_C	226.441	-6.69308	0.758083	-8.82896	1.05652e-18	4.5023e-17
hsa-miR-122-5p_chr18(+)_t_0_-1_nont_0_+2_AA	118.962	11.1468	1.26357	8.82167	1.12762e-18	4.78039e-17
hsa-miR-193b-3p_chr16(+)_t_0_-1_nont_0_+1_C	100.556	-6.6367	0.752974	-8.81398	1.20776e-18	5.09377e-17
hsa-miR-27b-3p_nont_0_+1_T	571.449	-5.66059	0.642476	-8.81058	1.24499e-18	5.22384e-17
hsa-miR-146a-5p_chr5(+)_t_0_-2_nont_0_+1_C	1041.23	-4.58174	0.520668	-8.79973	1.37146e-18	5.72514e-17
hsa-miR-1228-5p_chr12(+)	185.616	9.32813	1.06084	8.79317	1.45404e-18	6.02379e-17
hsa-miR-125b-5p_chr11(-)_chr21(+)_t_0_-1	903.374	-4.8093	0.546954	-8.79288	1.45772e-18	6.02379e-17
hsa-miR-486-5p_chr8(-)_chr8(+)_t_+2_0	35.4536	9.60591	1.09277	8.79039	1.49036e-18	6.12772e-17
hsa-miR-146b-5p_chr10(+)_t_0_-3	1136.72	-7.64276	0.870306	-8.7817	1.61023e-18	6.58747e-17
hsa-miR-4433b-3p_chr2(-)	40.2021	9.81866	1.11817	8.78103	1.6198e-18	6.59363e-17
hsa-miR-26a-5p_chr12(-)_chr3(+)_t_0_-2	6571.74	-7.65069	0.873394	-8.75973	1.95726e-18	7.92788e-17
hsa-miR-126-3p_chr9(+)_t_-1_0	48.4738	10.0625	1.14894	8.7581	1.98567e-18	8.00334e-17
hsa-miR-134-5p_nont_0_+1_T	49.6933	9.11186	1.04074	8.75518	2.03775e-18	8.1331e-17
hsa-miR-486-3p_nont_0_+1_T	168.699	11.5524	1.31945	8.75544	2.03304e-18	8.1331e-17
hsa-miR-423-3p_chr17(+)_t_-1_-3	92.6104	5.18337	0.593261	8.73708	2.39222e-18	9.50151e-17
hsa-miR-486-5p_chr8(-)_chr8(+)_t_0_-2_nont_0_+2_TT	21.7654	8.93274	1.023	8.73187	2.50501e-18	9.90144e-17
hsa-miR-486-3p_chr8(-)_t_0_+1	35.1592	9.64383	1.10706	8.71121	3.00656e-18	1.18268e-16
hsa-miR-122-5p_chr18(+)_t_0_-2_nont_0_+2_AT	46.4862	9.78803	1.12511	8.69959	3.33089e-18	1.30399e-16
hsa-miR-451a_chr17(-)_t_0_+3	17.667	8.54084	0.982126	8.69628	3.42936e-18	1.33614e-16
hsa-miR-126-3p_chr9(+)_t_+1_0	67.6185	9.7627	1.12286	8.69446	3.48469e-18	1.35127e-16
hsa-miR-744-5p_chr17(+)_t_0_-2_nont_0_+1_T	71.0214	3.74913	0.431656	8.68547	3.77178e-18	1.45569e-16
hsa-miR-370-3p_chr14(+)_t_0_-1_nont_0_+1_A	12.5203	7.99941	0.921521	8.68066	3.93492e-18	1.51153e-16
hsa-miR-30a-5p_chr6(-)_t_+1_0	189.76	-6.18749	0.715093	-8.6527	5.02952e-18	1.92297e-16
hsa-miR-206_chr6(+)	92.5309	9.10909	1.05318	8.64912	5.18962e-18	1.97495e-16
hsa-miR-423-5p_chr17(+)_t_0_-1	6841.85	6.36508	0.736089	8.64717	5.27935e-18	1.9998e-16
hsa-miR-7976_chr3(-)_t_0_+1	19.282	7.5784	0.87842	8.62731	6.28111e-18	2.3683e-16
hsa-miR-122-5p_chr18(+)_t_0_-2_nont_0_+2_CG	71.8058	10.507	1.2213	8.60316	7.755e-18	2.91061e-16
hsa-miR-127-3p_nont_0_+1_T	155.752	8.8955	1.03446	8.59914	8.03163e-18	3.00067e-16
hsa-miR-99a-5p_chr21(+)	2827.8	-5.45693	0.63497	-8.59399	8.4002e-18	3.12411e-16
hsa-miR-146a-5p_chr5(+)_t_0_-2_nont_0_+2_CT	157.853	-6.00626	0.699714	-8.58388	9.17244e-18	3.39588e-16
hsa-miR-423-5p_nont_0_+1_G	102.264	6.03382	0.704294	8.56719	1.06043e-17	3.90829e-16
hsa-miR-200b-5p_chr1(+)	81.5734	-7.30843	0.853591	-8.56198	1.10947e-17	4.0707e-16
hsa-miR-26a-5p_chr12(-)_chr3(+)_t_0_-1	1662.05	-5.55424	0.649503	-8.55153	1.2147e-17	4.43692e-16
hsa-miR-140-3p_chr16(+)_t_+1_+1	1208.58	3.88751	0.454629	8.55095	1.22077e-17	4.43925e-16
hsa-miR-744-5p_chr17(+)_t_0_-2	46.8924	4.16387	0.487226	8.54608	1.27337e-17	4.61006e-16
hsa-miR-486-5p_chr8(-)_chr8(+)_t_0_-2_nont_0_+2_TA	40.193	9.51908	1.11441	8.54183	1.32112e-17	4.76184e-16
hsa-miR-99a-5p_chr21(+)_t_0_-1_nont_0_+1_A	351.651	-5.63565	0.661111	-8.52451	1.53461e-17	5.50709e-16
hsa-miR-652-3p_nont_0_+1_T	170.415	-2.86068	0.335752	-8.52022	1.59245e-17	5.6897e-16
hsa-miR-148a-3p_chr7(-)	397111	-5.09954	0.598861	-8.5154	1.66019e-17	5.90596e-16
hsa-miR-205-5p_chr1(+)_t_0_-2	86.5324	-7.37633	0.866486	-8.51292	1.69602e-17	6.00727e-16
hsa-miR-486-5p_chr8(-)_chr8(+)_t_+2_0_nont_0_+1_T	27.3825	9.21639	1.08591	8.48725	2.11588e-17	7.46211e-16
hsa-miR-200c-3p_chr12(+)_t_0_-2_nont_0_+1_C	173.577	-7.67078	0.904619	-8.47957	2.26029e-17	7.9372e-16
hsa-miR-200a-5p_chr1(+)_t_+1_+1	116.322	-6.56763	0.77536	-8.47042	2.44502e-17	8.54923e-16
hsa-miR-423-3p_nont_0_+2_TT	11.8423	5.24323	0.621187	8.44067	3.15527e-17	1.09857e-15
hsa-miR-200a-3p_nont_0_+2_TT	247.157	-8.59207	1.0223	-8.40464	4.29177e-17	1.48793e-15
hsa-miR-181b-5p_chr1(-)_chr9(+)	258.975	-4.10741	0.489497	-8.39107	4.81741e-17	1.66313e-15
hsa-miR-7706_chr15(+)_t_0_-1	65.4106	5.45885	0.651112	8.38389	5.12079e-17	1.76043e-15
hsa-miR-501-3p_chrX(+)_t_0_-2	123.587	3.64981	0.437219	8.34778	6.95582e-17	2.38128e-15
hsa-miR-146b-5p_nont_0_+2_TC	86.1503	-7.35281	0.881111	-8.34494	7.12527e-17	2.42692e-15
hsa-miR-486-5p_chr8(-)_chr8(+)_t_0_-1_nont_0_+3_AGA	30.1457	9.35458	1.12104	8.34455	7.14847e-17	2.42692e-15
hsa-miR-146b-3p_chr10(+)	305.855	-6.42595	0.770987	-8.33471	7.76864e-17	2.62657e-15
hsa-miR-1908-5p_chr11(-)_t_0_-1	19.5274	8.90714	1.06927	8.33013	8.07505e-17	2.71893e-15
hsa-miR-199a-5p_chr19(-)_chr1(-)	45.0506	9.36643	1.12469	8.32799	8.22258e-17	2.75726e-15
hsa-miR-374b-5p_chrX(-)_t_0_-2	147.418	-6.44438	0.77431	-8.32273	8.59584e-17	2.86945e-15
hsa-miR-744-5p_chr17(+)_t_0_-1	674.864	5.08461	0.610962	8.3223	8.62729e-17	2.86945e-15
hsa-miR-200b-3p_nont_0_+1_T	861.685	-7.72362	0.928514	-8.31826	8.92634e-17	2.95689e-15
hsa-miR-200b-3p_chr1(+)_t_+1_0	92.4657	-7.42875	0.894765	-8.30246	1.01978e-16	3.36444e-15
hsa-miR-27b-3p_chr9(+)_t_0_+1	1195.67	-5.17749	0.623692	-8.30135	1.02932e-16	3.38228e-15
hsa-miR-195-5p_chr17(-)_t_0_+1	223.386	-8.049	0.972404	-8.27743	1.25863e-16	4.11925e-15
hsa-miR-486-5p_chr8(-)_chr8(+)_t_0_-2_nont_0_+3_TGT	20.7597	8.6133	1.04637	8.23161	1.84709e-16	6.02106e-15
hsa-miR-224-5p_chrX(-)_t_+1_-3	252.129	-5.65184	0.687793	-8.21735	2.08042e-16	6.75478e-15
hsa-miR-499a-5p_chr20(+)_t_0_-1	388.963	-6.57988	0.802451	-8.19973	2.4093e-16	7.79165e-15
hsa-miR-200c-3p_chr12(+)_t_0_-2_nont_0_+1_T	242.929	-6.82073	0.831943	-8.19856	2.43289e-16	7.83699e-15
hsa-miR-16-2-3p_chr3(+)_t_-1_-2	75.7992	4.14541	0.506338	8.18704	2.67735e-16	8.59061e-15
hsa-miR-146b-5p_chr10(+)_t_0_-2_nont_0_+2_CG	189.707	-6.83216	0.834718	-8.18499	2.72324e-16	8.70375e-15
hsa-miR-148a-3p_chr7(-)_t_0_-1_nont_0_+1_A	19908.8	-5.77343	0.706007	-8.17757	2.89623e-16	9.21411e-15
hsa-miR-222-3p_chrX(-)_t_0_+4	91.7325	4.24814	0.519511	8.17719	2.90545e-16	9.21411e-15
hsa-miR-30b-5p_chr8(-)_t_0_-1_nont_0_+1_C	296.701	-6.20119	0.759551	-8.16428	3.23351e-16	1.02149e-14
hsa-miR-30a-5p_chr6(-)_t_0_-2_nont_0_+2_GG	792.592	-7.43239	0.91101	-8.15841	3.39464e-16	1.06827e-14
hsa-miR-1301-3p_nont_0_+1_T	10.1139	6.49431	0.796308	8.15553	3.47658e-16	1.08986e-14
hsa-miR-200b-3p_chr1(+)_t_0_-1_nont_0_+1_G	118.218	-7.27724	0.892967	-8.1495	3.65419e-16	1.14117e-14
hsa-miR-4732-5p_chr17(-)	12.2165	8.31412	1.0217	8.13754	4.03394e-16	1.25497e-14
hsa-miR-486-5p_nont_0_+3_AAG	20.432	8.84636	1.0888	8.12489	4.47752e-16	1.38769e-14
hsa-miR-429_chr1(+)_t_0_-1_nont_0_+1_C	150.76	-7.56303	0.930981	-8.12373	4.52085e-16	1.39583e-14
hsa-miR-10b-5p_chr2(+)_t_0_-1	961.023	8.16728	1.00879	8.09609	5.67548e-16	1.74574e-14
hsa-miR-185-5p_nont_0_+1_G	39.8963	5.44427	0.673852	8.07932	6.51268e-16	1.99576e-14
hsa-miR-30d-5p_chr8(-)	9139.96	-2.73355	0.339342	-8.05545	7.91869e-16	2.41756e-14
hsa-miR-30a-5p_nont_0_+2_CG	788.056	-5.96877	0.741846	-8.04584	8.5659e-16	2.60543e-14
hsa-miR-486-5p_chr8(-)_chr8(+)_t_0_-2_nont_0_+3_TGA	35.5857	9.51451	1.18391	8.03649	9.24505e-16	2.79125e-14
hsa-miR-486-5p_nont_0_+2_AC	77.6467	10.4909	1.30538	8.03672	9.22787e-16	2.79125e-14
hsa-miR-485-5p_chr14(+)_t_0_+1	42.0984	9.50244	1.18264	8.03493	9.3633e-16	2.81656e-14
hsa-miR-30d-5p_chr8(-)_t_0_-1_nont_0_+1_A	825.285	-3.50025	0.435656	-8.03445	9.39971e-16	2.81716e-14
hsa-miR-486-5p_chr8(-)_chr8(+)_t_-1_0	23.8823	9.02091	1.1241	8.02499	1.01537e-15	3.03202e-14
hsa-miR-30b-5p_chr8(-)_t_0_-2_nont_0_+1_T	122.175	-6.09238	0.759345	-8.02321	1.03017e-15	3.06504e-14
hsa-miR-2110_chr10(-)_t_0_+1	85.0738	6.41246	0.800845	8.00711	1.17438e-15	3.46408e-14
hsa-miR-27b-3p_chr9(+)_t_0_-1	6484.46	-4.14677	0.517904	-8.00683	1.17699e-15	3.46408e-14
hsa-miR-365a-3p_chr16(+)_t_0_-1/hsa-miR-365b-3p_chr17(+)_t_0_-1	148.57	-6.55579	0.818739	-8.00719	1.17362e-15	3.46408e-14
hsa-miR-127-3p_nont_0_+2_TC	16.6493	8.3258	1.04029	8.00335	1.21079e-15	3.55078e-14
hsa-miR-193b-3p_chr16(+)_t_0_-2	85.2441	-6.92635	0.866787	-7.99084	1.34024e-15	3.91638e-14
hsa-miR-125b-2-3p_chr21(+)_t_+2_0	78.3294	-4.50231	0.563488	-7.99007	1.34866e-15	3.92695e-14
hsa-miR-370-3p_chr14(+)_t_0_-1_nont_0_+1_C	13.98	7.76079	0.972436	7.98077	1.45419e-15	4.21922e-14
hsa-miR-365a-3p_chr16(+)_t_0_-2/hsa-miR-365b-3p_chr17(+)_t_0_-2	91.1044	-6.60115	0.827259	-7.97954	1.46884e-15	4.24665e-14
hsa-miR-335-3p_chr7(+)_t_0_-1_nont_0_+1_A	95.4182	-6.46771	0.810758	-7.97735	1.49504e-15	4.3072e-14
hsa-miR-200c-3p_nont_0_+1_C	160.022	-8.01769	1.00866	-7.94887	1.88222e-15	5.40362e-14
hsa-miR-191-5p_chr3(-)_t_+1_0	275.291	3.3608	0.422873	7.94756	1.90224e-15	5.44201e-14
hsa-miR-122-5p_chr18(+)_t_0_-2_nont_0_+2_GA	24.6363	9.12335	1.1493	7.93816	2.05197e-15	5.84991e-14
hsa-miR-203a-3p_chr14(+)_t_+1_0_nont_0_+1_T	60.843	-4.25794	0.536745	-7.9329	2.1409e-15	6.08223e-14
hsa-miR-433-3p_chr14(+)	19.2983	8.52954	1.07531	7.93214	2.15407e-15	6.09847e-14
hsa-miR-409-3p_chr14(+)_t_-1_0	67.9756	10.3376	1.30692	7.9099	2.57605e-15	7.26802e-14
hsa-miR-370-3p_nont_0_+1_T	18.5114	8.78266	1.11188	7.8989	2.8138e-15	7.91151e-14
hsa-miR-486-5p_nont_0_+2_GA	11.7781	8.07747	1.02332	7.89342	2.94005e-15	8.23818e-14
hsa-miR-654-5p_chr14(+)	29.7691	8.78797	1.11414	7.88764	3.07949e-15	8.59945e-14
hsa-miR-127-3p_nont_0_+3_TTT	33.2847	8.91059	1.13197	7.87173	3.4978e-15	9.73435e-14
hsa-miR-205-5p_chr1(+)_t_0_-2_nont_0_+1_C	120.16	-6.99443	0.889013	-7.86764	3.61388e-15	1.00233e-13
hsa-miR-30a-3p_chr6(-)_t_0_-1	564.76	-5.58457	0.710772	-7.85704	3.93307e-15	1.08718e-13
hsa-miR-374a-3p_chrX(-)	103.776	-7.08355	0.902228	-7.85117	4.12169e-15	1.13548e-13
hsa-miR-484_chr16(+)_t_0_-2	107.687	4.72796	0.602561	7.84645	4.27991e-15	1.17511e-13
hsa-miR-135a-5p_chr3(-)_chr12(+)_t_0_-1	117.427	-6.89387	0.879352	-7.83971	4.5158e-15	1.23573e-13
hsa-miR-146b-3p_chr10(+)_t_0_-1_nont_0_+1_C	61.2634	-5.93098	0.756964	-7.83521	4.68052e-15	1.27653e-13
hsa-miR-140-3p_chr16(+)_t_+1_+2_nont_0_+1_G	97.4748	5.02007	0.641332	7.82757	4.97394e-15	1.35205e-13
hsa-miR-11401_chr16(+)_t_0_+1	18.7023	7.97014	1.01913	7.82055	5.25913e-15	1.42484e-13
hsa-miR-92b-5p_chr1(+)_t_0_-2	92.1039	8.77468	1.12234	7.81819	5.35897e-15	1.4471e-13
hsa-miR-92a-3p_chr13(+)_chrX(-)_t_+1_0	575.593	3.78137	0.484034	7.81219	5.62046e-15	1.51272e-13
hsa-miR-200a-3p_nont_0_+1_A	265.769	-7.28498	0.933298	-7.80563	5.92053e-15	1.58825e-13
hsa-miR-148a-3p_chr7(-)_t_0_-1_nont_0_+1_C	83558.5	-5.55311	0.713028	-7.78806	6.8047e-15	1.81948e-13
hsa-miR-1273h-3p_chr16(+)	25.687	6.31589	0.812804	7.77049	7.81825e-15	2.08368e-13
hsa-miR-146a-5p_chr5(+)_t_0_-2_nont_0_+2_GT	188.35	-7.10258	0.914842	-7.76372	8.2474e-15	2.19092e-13
hsa-miR-148a-3p_chr7(-)_t_0_-2_nont_0_+1_A	1689.9	-6.31215	0.813571	-7.75857	8.58912e-15	2.27431e-13
hsa-miR-200b-3p_chr1(+)_t_+2_+2	41.27	-6.39684	0.824899	-7.7547	8.85535e-15	2.33724e-13
hsa-miR-30a-5p_chr6(-)_t_0_-1_nont_0_+1_C	388.816	-6.77262	0.873752	-7.75119	9.10379e-15	2.39509e-13
hsa-miR-192-5p_chr11(-)	487.474	3.02721	0.391041	7.74143	9.83067e-15	2.57803e-13
hsa-miR-200b-3p_chr1(+)_t_+1_-1	80.7307	-7.1917	0.929634	-7.73605	1.0255e-14	2.68072e-13
hsa-miR-134-5p_nont_0_+1_A	17.3359	7.78288	1.00814	7.72006	1.16272e-14	3.02973e-13
hsa-miR-939-5p_chr8(-)	75.0949	8.33034	1.07958	7.7163	1.19755e-14	3.1106e-13
hsa-miR-939-5p_nont_0_+1_T	30.1217	7.94857	1.03062	7.71238	1.23496e-14	3.1976e-13
hsa-miR-3615_chr17(+)_t_0_+2	26.7547	5.07809	0.658487	7.71175	1.24101e-14	3.20314e-13
hsa-miR-483-5p_chr11(-)_t_0_-1	75.6541	9.85238	1.27829	7.70749	1.28321e-14	3.30165e-13
hsa-miR-361-5p_chrX(-)_t_0_-1	53.0265	-6.22378	0.807723	-7.70534	1.30496e-14	3.34708e-13
hsa-let-7b-5p_chr22(+)_t_0_-1_nont_0_+2_AT	381.372	-5.15097	0.669931	-7.68881	1.48508e-14	3.79716e-13
hsa-miR-206_chr6(+)_t_0_-2	34.2045	6.17222	0.803488	7.68178	1.56893e-14	3.99905e-13
hsa-miR-146b-5p_chr10(+)_t_0_-2_nont_0_+3_CGT	50.7652	-5.31125	0.691448	-7.68135	1.57425e-14	4.00016e-13
hsa-miR-185-3p_chr22(+)_t_0_-2	73.0946	7.02271	0.914404	7.68009	1.58971e-14	4.02694e-13
hsa-miR-27b-3p_nont_0_+1_C	137.217	-7.25923	0.948636	-7.65228	1.9745e-14	4.98621e-13
hsa-let-7c-5p_chr21(+)_t_0_-2	197.45	-3.56915	0.46826	-7.62216	2.49457e-14	6.28018e-13
hsa-miR-30a-3p_chr6(-)_t_0_-1_nont_0_+1_T	1015.03	-7.75425	1.01862	-7.6125	2.68843e-14	6.74747e-13
hsa-miR-203a-3p_chr14(+)_t_0_-2	105.646	-6.33723	0.832638	-7.61102	2.71936e-14	6.80421e-13
hsa-miR-122-5p_chr18(+)_t_0_-1_nont_0_+2_AT	25.276	9.10498	1.1969	7.60712	2.8028e-14	6.97136e-13
hsa-miR-4746-5p_chr19(+)_t_0_-1	15.3053	7.76051	1.02017	7.6071	2.8032e-14	6.97136e-13
hsa-miR-486-5p_chr8(-)_chr8(+)_t_+2_0_nont_0_+1_A	16.1844	8.49004	1.11666	7.60306	2.89208e-14	7.1706e-13
hsa-miR-335-5p_chr7(+)	100.585	-7.01217	0.923154	-7.59588	3.05697e-14	7.55653e-13
hsa-miR-148a-3p_nont_0_+1_G	111.852	-6.80455	0.897649	-7.58041	3.44467e-14	8.48924e-13
hsa-miR-429_chr1(+)_t_0_-2	123.23	-7.6571	1.01137	-7.57105	3.70229e-14	9.09673e-13
hsa-let-7f-5p_chr9(+)_chrX(-)_t_0_-2_nont_0_+2_GT	202.864	-6.87507	0.911582	-7.54191	4.63134e-14	1.13344e-12
hsa-miR-423-5p_chr17(+)_t_0_-2	45954.4	5.8757	0.7791	7.54165	4.64072e-14	1.13344e-12
hsa-miR-193b-3p_chr16(+)_t_0_-1	49.9091	-5.90797	0.784248	-7.53329	4.94766e-14	1.20481e-12
hsa-miR-584-5p_chr5(-)	11.262	6.33912	0.842978	7.51992	5.48094e-14	1.33071e-12
hsa-miR-192-5p_chr11(-)_t_+1_0	97.87	3.11389	0.415246	7.4989	6.43554e-14	1.55786e-12
hsa-miR-30a-5p_nont_0_+2_CA	1209.52	-5.64817	0.754069	-7.49025	6.87416e-14	1.65913e-12
hsa-miR-200b-5p_chr1(+)_t_0_-1	43.3785	-4.85935	0.648961	-7.48789	6.99909e-14	1.68431e-12
hsa-miR-122-5p_chr18(+)_t_0_-1_nont_0_+1_C	56.0937	10.0402	1.34275	7.47732	7.5854e-14	1.82005e-12
hsa-miR-200c-3p_chr12(+)_t_0_-2_nont_0_+2_AA	49.8098	-6.58123	0.881833	-7.46312	8.44956e-14	2.02147e-12
hsa-miR-3615_nont_0_+2_GA	41.6905	5.7065	0.766652	7.4434	9.81246e-14	2.34069e-12
hsa-miR-148a-3p_chr7(-)_t_0_-2_nont_0_+2_AT	350.059	-6.06481	0.814893	-7.44246	9.88253e-14	2.35055e-12
hsa-miR-30e-3p_chr1(+)_t_0_-1	291.263	-3.98597	0.535639	-7.44152	9.95304e-14	2.35364e-12
hsa-miR-423-5p_chr17(+)	12837.8	5.25474	0.70613	7.44161	9.94672e-14	2.35364e-12
hsa-miR-21-5p_nont_0_+2_AA	120.38	-4.28841	0.576427	-7.43964	1.00958e-13	2.38052e-12
hsa-miR-150-5p_nont_0_+1_T	49.7705	6.26407	0.842198	7.43776	1.02406e-13	2.40772e-12
hsa-miR-1255b-5p_chr4(-)_chr1(+)	6.78484	5.82629	0.783517	7.43608	1.03719e-13	2.4316e-12
hsa-miR-200b-3p_chr1(+)_t_+2_+1_nont_0_+1_A	43.0129	-6.41354	0.862878	-7.43273	1.06375e-13	2.48676e-12
hsa-miR-328-3p_chr16(-)_t_0_-1	36.6558	4.71097	0.634211	7.42809	1.10178e-13	2.56831e-12
hsa-miR-200a-3p_chr1(+)_t_+1_-1	73.9956	-5.75562	0.775046	-7.42616	1.11794e-13	2.59858e-12
hsa-miR-191-5p_nont_0_+1_A	103.218	3.0148	0.406525	7.41603	1.20687e-13	2.79734e-12
hsa-miR-122-5p_chr18(+)_t_0_-2_nont_0_+2_AG	29.9185	9.28779	1.2532	7.41129	1.25079e-13	2.89095e-12
hsa-miR-122-5p_nont_0_+2_AA	52.7757	9.95238	1.3448	7.40065	1.35522e-13	3.12349e-12
hsa-miR-92a-3p_chr13(+)_chrX(-)_t_+1_0_nont_0_+1_A	130.862	4.26009	0.575781	7.39879	1.37428e-13	3.15853e-12
hsa-miR-200a-3p_nont_0_+1_C	733.992	-6.64643	0.898926	-7.39375	1.4275e-13	3.26251e-12
hsa-miR-140-3p_chr16(+)_t_0_+1	919.381	2.82249	0.38174	7.39375	1.42749e-13	3.26251e-12
hsa-miR-7706_chr15(+)_t_0_-3	14.1804	5.48079	0.741728	7.38922	1.47696e-13	3.36616e-12
hsa-miR-200a-3p_chr1(+)_t_0_-1_nont_0_+2_AA	39.0211	-6.28515	0.851649	-7.37997	1.5832e-13	3.59826e-12
hsa-miR-182-5p_chr7(-)_t_0_+1	229.353	-4.8464	0.657068	-7.3758	1.63362e-13	3.70256e-12
hsa-miR-432-5p_chr14(+)_t_0_-1_nont_0_+1_T	21.2778	8.45006	1.14656	7.36989	1.70763e-13	3.85963e-12
hsa-miR-486-5p_chr8(-)_chr8(+)_t_0_-1_nont_0_+3_AGT	16.713	8.45773	1.14791	7.36796	1.73259e-13	3.90526e-12
hsa-miR-361-3p_chrX(-)_t_0_-2_nont_0_+1_A	160.211	-5.35107	0.727582	-7.35459	1.91512e-13	4.30481e-12
hsa-miR-129-5p_chr7(+)_chr11(+)	24.6768	7.89419	1.07471	7.34541	2.05131e-13	4.59832e-12
hsa-miR-23b-3p_chr9(+)_t_0_-3_nont_0_+1_T	107.349	-6.07641	0.827351	-7.34441	2.06674e-13	4.62024e-12
hsa-miR-335-3p_chr7(+)	263.63	-4.85052	0.661009	-7.33804	2.16739e-13	4.83205e-12
hsa-miR-134-5p_chr14(+)_t_0_-1_nont_0_+1_A	18.7922	7.66587	1.04511	7.33502	2.21683e-13	4.92882e-12
hsa-miR-200a-3p_chr1(+)_t_0_-1_nont_0_+1_G	253.187	-7.54656	1.02971	-7.32881	2.32211e-13	5.14891e-12
hsa-miR-181b-5p_chr1(-)_chr9(+)_t_0_-3	337.622	-4.10597	0.560672	-7.3233	2.4195e-13	5.35037e-12
hsa-let-7c-5p_chr21(+)_t_0_-2_nont_0_+1_A	91.3498	-6.75096	0.92193	-7.32264	2.43148e-13	5.35187e-12
hsa-miR-320a-3p_nont_0_+2_AG	553.569	5.22091	0.712992	7.32254	2.43326e-13	5.35187e-12
hsa-miR-30a-3p_chr6(-)_t_0_-1_nont_0_+1_A	310.177	-7.18289	0.981346	-7.31942	2.4904e-13	5.46285e-12
hsa-miR-30a-3p_chr6(-)_t_+1_-1_nont_0_+2_TT	118.982	-7.57221	1.03562	-7.31175	2.63684e-13	5.76861e-12
hsa-miR-99b-3p_chr19(+)_t_0_-2	70.2837	-5.34638	0.731301	-7.31079	2.65581e-13	5.79463e-12
hsa-miR-224-5p_chrX(-)_t_+1_-2	305.521	-4.36848	0.597841	-7.3071	2.72969e-13	5.93997e-12
hsa-miR-200c-3p_chr12(+)_t_0_-3_nont_0_+1_T	76.5326	-6.65005	0.910389	-7.30462	2.78046e-13	6.0344e-12
hsa-let-7i-5p_chr12(+)_t_0_-2_nont_0_+2_GT	207.71	-5.57311	0.764318	-7.29161	3.0628e-13	6.62958e-12
hsa-miR-181a-5p_chr1(-)_chr9(+)_t_0_-3_nont_0_+1_T	101.783	-3.49639	0.479894	-7.28576	3.19868e-13	6.90544e-12
hsa-miR-195-5p_chr17(-)_t_0_-1	117.204	-7.55096	1.03679	-7.28298	3.26516e-13	7.03041e-12
hsa-miR-150-5p_chr19(-)_t_0_-1	73.135	5.59125	0.76823	7.2781	3.38554e-13	7.27047e-12
hsa-miR-203a-3p_chr14(+)	101.623	-4.96244	0.682815	-7.26763	3.65862e-13	7.83634e-12
hsa-miR-26a-5p_chr12(-)_chr3(+)_t_0_-2_nont_0_+1_T	475.278	-5.39645	0.743041	-7.26266	3.79558e-13	8.10847e-12
hsa-miR-320a-3p_nont_0_+2_GA	503.012	5.51941	0.760605	7.2566	3.96928e-13	8.45746e-12
hsa-let-7f-5p_chr9(+)_chrX(-)_t_0_-1_nont_0_+1_A	659.25	-4.90626	0.676781	-7.24941	4.186e-13	8.89606e-12
hsa-miR-139-3p_chr11(-)_t_0_-1	65.4155	10.1752	1.40385	7.24801	4.22929e-13	8.96478e-12
hsa-miR-148a-3p_chr7(-)_t_0_-2_nont_0_+2_AC	253.09	-7.36887	1.01724	-7.24395	4.358e-13	9.21373e-12
hsa-miR-122-5p_chr18(+)_t_0_-2_nont_0_+2_GG	30.1849	9.26819	1.2807	7.23683	4.59308e-13	9.68572e-12
hsa-miR-30a-3p_chr6(-)_t_+1_-1_nont_0_+1_T	269.307	-7.27665	1.00618	-7.23192	4.76198e-13	1.00161e-11
hsa-miR-485-5p_chr14(+)	19.111	8.43484	1.1679	7.22225	5.1136e-13	1.07281e-11
hsa-miR-3615_nont_0_+2_GT	85.3112	5.25105	0.727239	7.22054	5.1782e-13	1.08358e-11
hsa-miR-30a-3p_chr6(-)_t_+1_0	189.501	-6.62352	0.917664	-7.2178	5.28339e-13	1.10277e-11
hsa-miR-16-2-3p_chr3(+)_t_-1_-1	62.0912	3.89758	0.540056	7.21699	5.31496e-13	1.10654e-11
hsa-miR-148b-3p_chr12(+)_t_0_-1_nont_0_+1_A	165.992	-4.32443	0.599396	-7.21465	5.4074e-13	1.12293e-11
hsa-miR-30a-5p_chr6(-)_t_0_-2_nont_0_+2_GA	58.4175	-6.73774	0.93454	-7.20969	5.60803e-13	1.16164e-11
hsa-miR-16-2-3p_chr3(+)_t_0_-1	10.4257	4.60154	0.638472	7.2071	5.7155e-13	1.18091e-11
hsa-miR-99a-5p_chr21(+)_t_0_-2_nont_0_+1_A	803.675	-3.44867	0.47872	-7.20394	5.84989e-13	1.20564e-11
hsa-miR-200a-5p_chr1(+)_t_0_+1	77.1741	-7.05483	0.981897	-7.1849	6.72588e-13	1.38269e-11
hsa-miR-6510-3p_nont_0_+1_T	46.147	-6.4564	0.899537	-7.17747	7.10155e-13	1.45626e-11
hsa-miR-146b-5p_chr10(+)_t_0_-2_nont_0_+2_AG	49.6136	-6.05884	0.844473	-7.17469	7.24691e-13	1.48236e-11
hsa-miR-361-3p_chrX(-)_t_0_-3_nont_0_+1_C	154.258	-5.97791	0.83333	-7.17352	7.30932e-13	1.49139e-11
hsa-miR-140-3p_chr16(+)_t_+1_+3	178.39	3.57708	0.498911	7.16978	7.51198e-13	1.52893e-11
hsa-miR-26b-5p_nont_0_+1_C	280.852	-4.45597	0.621799	-7.16626	7.70716e-13	1.56476e-11
hsa-miR-122-5p_chr18(+)_t_0_-2_nont_0_+3_CGA	18.3339	8.66697	1.20954	7.16554	7.74814e-13	1.56919e-11
hsa-miR-193b-3p_chr16(+)_t_0_-1_nont_0_+1_A	44.8768	-5.3575	0.748042	-7.16203	7.94908e-13	1.60591e-11
hsa-miR-486-5p_chr8(-)_chr8(+)_t_0_-2_nont_0_+3_GGG	22.5775	8.45029	1.18252	7.14602	8.9333e-13	1.8003e-11
hsa-miR-4732-5p_chr17(-)_t_0_-2	7.43945	7.50131	1.05071	7.13925	9.38395e-13	1.88647e-11
hsa-miR-483-5p_chr11(-)	81.4483	9.97737	1.40147	7.11919	1.08561e-12	2.17707e-11
hsa-miR-200c-3p_chr12(+)_t_0_+1	45.0754	-6.421	0.902351	-7.11585	1.11222e-12	2.22498e-11
hsa-miR-1228-5p_chr12(+)_t_0_-1	11.9108	7.72029	1.08611	7.10823	1.17538e-12	2.34561e-11
hsa-miR-10b-5p_chr2(+)_t_0_-2_nont_0_+1_C	122.255	6.9749	0.982584	7.09853	1.26092e-12	2.51017e-11
hsa-miR-429_chr1(+)_t_0_-1	698.57	-6.35871	0.895921	-7.0974	1.2713e-12	2.5247e-11
hsa-miR-191-5p_chr3(-)_t_+1_0_nont_0_+1_A	25.8598	3.5288	0.497584	7.09187	1.32312e-12	2.62124e-11
hsa-miR-30c-5p_chr6(-)_chr1(+)_t_0_-1	182.608	-5.26518	0.742573	-7.09046	1.33666e-12	2.64168e-11
hsa-miR-200a-3p_chr1(+)_t_-1_-1	34.8203	-6.11689	0.864151	-7.0785	1.45722e-12	2.873e-11
hsa-miR-423-5p_chr17(+)_t_0_-2_nont_0_+1_G	38.9238	4.29524	0.607182	7.07406	1.50467e-12	2.95942e-11
hsa-miR-486-5p_chr8(-)_chr8(+)_t_0_-1_nont_0_+2_CG	10.8414	8.02169	1.13414	7.07292	1.51706e-12	2.97663e-11
hsa-miR-140-3p_nont_0_+3_ACG	48.4994	4.41854	0.625279	7.06651	1.58877e-12	3.10989e-11
hsa-miR-6852-5p_chr9(-)	12.6354	6.66451	0.943853	7.06097	1.6535e-12	3.22886e-11
hsa-miR-148a-3p_chr7(-)_t_0_-2_nont_0_+2_CT	111.626	-6.09602	0.86352	-7.0595	1.67106e-12	3.25538e-11
hsa-miR-2110_chr10(-)_t_0_-1	209.594	4.003	0.567402	7.05497	1.72632e-12	3.35505e-11
hsa-miR-200c-3p_chr12(+)_t_0_-2_nont_0_+2_CA	60.1881	-6.74828	0.957623	-7.04691	1.82931e-12	3.54679e-11
hsa-miR-451a_chr17(-)_t_+1_-1	8.52797	7.48054	1.06173	7.0456	1.84669e-12	3.57201e-11
hsa-miR-10b-5p_chr2(+)_t_+1_0_nont_0_+1_A	9.11118	7.82568	1.11211	7.0368	1.96707e-12	3.7959e-11
hsa-miR-423-5p_nont_0_+2_TT	20.8332	4.08079	0.580517	7.02957	2.07173e-12	3.98845e-11
hsa-miR-374b-5p_chrX(-)_t_0_-1_nont_0_+1_A	44.4846	-6.39477	0.911004	-7.01947	2.22706e-12	4.27742e-11
hsa-miR-423-5p_chr17(+)_t_0_-2_nont_0_+1_C	211.748	3.6688	0.522867	7.0167	2.27174e-12	4.35302e-11
hsa-miR-148a-3p_chr7(-)_t_0_-2_nont_0_+1_T	112.55	-6.48586	0.924934	-7.01224	2.34532e-12	4.4835e-11
hsa-miR-215-5p_chr1(-)_t_0_-1	12.8554	4.2749	0.610324	7.00432	2.48196e-12	4.73365e-11
hsa-miR-744-5p_chr17(+)_t_0_-1_nont_0_+1_T	12.6778	4.55632	0.651163	6.9972	2.61131e-12	4.96877e-11
hsa-miR-203a-3p_chr14(+)_t_+1_+1	41.4027	-5.49008	0.785598	-6.98841	2.78028e-12	5.27803e-11
hsa-miR-23a-3p_chr19(-)_t_0_-1	285.08	-4.35281	0.62296	-6.9873	2.80219e-12	5.30729e-11
hsa-miR-27b-3p_chr9(+)_t_0_-1_nont_0_+2_TT	80.7802	-5.83396	0.835469	-6.98285	2.89249e-12	5.46567e-11
hsa-miR-486-3p_chr8(+)_t_0_+1	8.35666	7.68779	1.10133	6.98044	2.94259e-12	5.54753e-11
hsa-miR-452-5p_chrX(-)_t_+3_+2	134.416	-5.02724	0.72026	-6.97976	2.9569e-12	5.56168e-11
hsa-miR-134-5p_chr14(+)_t_0_-1_nont_0_+1_T	11.4677	6.99548	1.00281	6.97591	3.03906e-12	5.70312e-11
hsa-miR-29a-3p_chr7(-)_t_0_-1	1165.44	-4.8332	0.693107	-6.97324	3.09728e-12	5.79907e-11
hsa-miR-125b-2-3p_chr21(+)_t_+2_+1	84.0464	-4.11191	0.589841	-6.97123	3.14191e-12	5.8692e-11
hsa-miR-486-5p_nont_0_+3_TAA	13.9893	8.16823	1.17177	6.97084	3.15059e-12	5.87201e-11
hsa-miR-30a-5p_chr6(-)_t_0_-2_nont_0_+2_TG	37.4409	-6.18119	0.886908	-6.96936	3.18378e-12	5.92038e-11
hsa-miR-486-5p_chr8(-)_chr8(+)_t_+1_0_nont_0_+1_A	11.7483	7.93274	1.13842	6.96823	3.20945e-12	5.95458e-11
hsa-miR-30a-5p_chr6(-)_t_0_-2_nont_0_+2_GC	99.2444	-7.30493	1.0488	-6.96502	3.28357e-12	6.07833e-11
hsa-let-7b-5p_chr22(+)_t_0_-1_nont_0_+2_AC	81.8481	-6.55992	0.942005	-6.96379	3.3125e-12	6.11802e-11
hsa-miR-939-5p_chr8(-)_t_0_-2	15.6191	7.92882	1.13894	6.96155	3.3654e-12	6.20173e-11
hsa-miR-27b-3p_chr9(+)	1432.65	-3.59691	0.51693	-6.95821	3.44614e-12	6.33626e-11
hsa-miR-200a-5p_chr1(+)_t_0_-1_nont_0_+1_G	63.7412	-6.79744	0.977967	-6.95059	3.63768e-12	6.67343e-11
hsa-miR-1180-3p_chr17(-)_t_0_-1	74.2315	5.3195	0.765394	6.95002	3.65238e-12	6.68541e-11
hsa-miR-185-3p_chr22(+)_t_0_-1	51.9222	4.24124	0.610479	6.9474	3.7208e-12	6.79545e-11
hsa-miR-23b-3p_chr9(+)_t_0_-3_nont_0_+1_A	47.2478	-6.03078	0.868651	-6.9427	3.84669e-12	7.00972e-11
hsa-miR-6510-3p_chr17(-)	49.3132	-6.50032	0.936485	-6.94119	3.88815e-12	7.06952e-11
hsa-miR-29a-3p_chr7(-)_t_-1_-2	60.607	-4.69866	0.677564	-6.93464	4.07247e-12	7.38823e-11
hsa-miR-195-5p_chr17(-)_t_0_-1_nont_0_+1_T	51.1221	-6.54317	0.943767	-6.93303	4.11925e-12	7.45657e-11
hsa-miR-203a-3p_chr14(+)_t_+1_0	85.3583	-4.52111	0.652488	-6.92903	4.23732e-12	7.65336e-11
hsa-miR-363-3p_chrX(-)	103.427	4.75843	0.687131	6.92508	4.35743e-12	7.85297e-11
hsa-miR-200c-3p_chr12(+)_t_0_-3_nont_0_+1_C	40.3673	-6.26534	0.905198	-6.92152	4.46838e-12	8.03523e-11
hsa-miR-7706_chr15(+)	26.2388	5.93326	0.857779	6.917	4.61302e-12	8.27713e-11
hsa-miR-485-5p_chr14(+)_t_0_-2	22.4228	7.76396	1.1231	6.91295	4.74682e-12	8.48466e-11
hsa-miR-98-5p_chrX(-)	542.433	-4.81502	0.696529	-6.91287	4.74942e-12	8.48466e-11
hsa-miR-139-5p_chr11(-)	19.3735	6.80357	0.987417	6.89027	5.56872e-12	9.92664e-11
hsa-miR-10b-5p_chr2(+)_t_0_-2	113.844	6.09168	0.88425	6.8891	5.61481e-12	9.98704e-11
hsa-miR-10b-5p_chr2(+)_t_0_-2_nont_0_+1_A	37.8259	7.21095	1.04693	6.88772	5.66943e-12	1.00623e-10
hsa-miR-148a-5p_chr7(-)_t_0_-1_nont_0_+1_A	94.5444	-6.1491	0.894218	-6.87651	6.13368e-12	1.08627e-10
hsa-miR-148a-3p_chr7(-)_t_0_-1_nont_0_+1_G	15816	-5.46531	0.795162	-6.8732	6.27778e-12	1.10939e-10
hsa-miR-429_chr1(+)_t_0_-1_nont_0_+1_A	59.9589	-6.71793	0.977704	-6.87113	6.3697e-12	1.12321e-10
hsa-miR-200a-5p_chr1(+)_t_+1_0_nont_0_+1_A	39.6083	-5.46581	0.795698	-6.8692	6.45651e-12	1.13607e-10
hsa-miR-125b-5p_chr11(-)_chr21(+)_t_0_-2_nont_0_+1_A	99.7026	-5.85483	0.852826	-6.86521	6.63929e-12	1.16572e-10
hsa-miR-148b-3p_chr12(+)_t_0_-2	202.915	-4.49926	0.65548	-6.86406	6.69285e-12	1.17261e-10
hsa-miR-3158-3p_chr10(-)_chr10(+)	19.8135	7.95538	1.16004	6.85785	6.99025e-12	1.2221e-10
hsa-miR-205-5p_nont_0_+1_C	46.7844	-6.42706	0.937856	-6.85292	7.23566e-12	1.26231e-10
hsa-miR-205-5p_nont_0_+1_A	150.591	-5.07822	0.741157	-6.85175	7.29513e-12	1.26997e-10
hsa-miR-200a-3p_nont_0_+1_G	108.425	-7.38379	1.07821	-6.84819	7.47885e-12	1.29919e-10
hsa-miR-30e-3p_chr1(+)_t_0_-1_nont_0_+1_A	166.801	-5.34059	0.779995	-6.84696	7.54359e-12	1.30766e-10
hsa-miR-185-5p_chr22(+)_t_0_-2_nont_0_+1_A	27.5124	5.15608	0.753321	6.84447	7.67611e-12	1.32753e-10
hsa-miR-378a-3p_chr5(+)_t_0_-2_nont_0_+1_T/hsa-miR-378c_chr10(-)_t_0_-5_nont_0_+1_T	149.852	-3.67429	0.536847	-6.8442	7.69063e-12	1.32753e-10
hsa-let-7f-5p_chr9(+)_chrX(-)_t_0_-2_nont_0_+1_A	335.686	-4.85907	0.711422	-6.83007	8.48716e-12	1.46193e-10
hsa-miR-452-5p_chrX(-)_t_0_+1	60.1689	-5.7478	0.841994	-6.82641	8.70653e-12	1.49657e-10
hsa-miR-185-3p_chr22(+)_t_-1_-1	9.18392	5.38581	0.789488	6.82191	8.98402e-12	1.54103e-10
hsa-miR-486-5p_chr8(-)_chr8(+)_t_0_-1_nont_0_+2_TA	17.4137	8.43758	1.23705	6.82074	9.05722e-12	1.55034e-10
hsa-miR-146b-5p_chr10(+)_t_0_-3_nont_0_+2_TT	38.0973	-5.34741	0.784457	-6.8167	9.31544e-12	1.59121e-10
hsa-miR-1307-3p_chr10(-)_t_+1_+1	468.039	4.17194	0.612355	6.81295	9.56198e-12	1.62992e-10
hsa-miR-30a-3p_chr6(-)_t_+1_-1	84.5664	-6.10954	0.896869	-6.81207	9.62014e-12	1.63642e-10
hsa-miR-30b-5p_chr8(-)_t_0_-2_nont_0_+1_A	33.7234	-5.31977	0.781952	-6.80319	1.02325e-11	1.73337e-10
hsa-miR-144-3p_chr17(-)_t_-1_0	12.8813	8.25181	1.21292	6.80324	1.02292e-11	1.73337e-10
hsa-miR-1292-5p_chr20(+)	11.4881	5.84932	0.860516	6.79745	1.06487e-11	1.80016e-10
hsa-miR-26b-5p_chr2(+)_t_0_+1	1461.33	-3.68836	0.54331	-6.7887	1.13151e-11	1.90887e-10
hsa-miR-146b-5p_chr10(+)_t_0_-1_nont_0_+2_AT	62.1612	-4.2007	0.619048	-6.78574	1.15492e-11	1.94436e-10
hsa-miR-148b-3p_chr12(+)_t_0_+1	147.307	-6.0052	0.885871	-6.77886	1.21125e-11	2.03499e-10
hsa-miR-101-3p_chr1(-)_chr9(+)_t_0_-1_nont_0_+1_C	224.155	-5.18627	0.765127	-6.77831	1.21587e-11	2.03858e-10
hsa-miR-30a-3p_chr6(-)_t_+1_+1	98.5566	-6.71821	0.991193	-6.7779	1.21939e-11	2.04029e-10
hsa-miR-19b-3p_chr13(+)_chrX(-)_t_0_-1	1469.95	-4.56013	0.672911	-6.77673	1.22929e-11	2.05267e-10
hsa-miR-146a-5p_nont_0_+1_A	200.742	-3.01232	0.44501	-6.76911	1.29577e-11	2.15168e-10
hsa-miR-320a-3p_nont_0_+3_AGA	61.5689	5.543	0.818853	6.76922	1.29476e-11	2.15168e-10
hsa-miR-2110_chr10(-)_t_0_-2	80.8542	4.58979	0.678057	6.76903	1.29648e-11	2.15168e-10
hsa-miR-181b-5p_chr1(-)_chr9(+)_t_0_+1	87.0331	-4.77717	0.705996	-6.76656	1.31882e-11	2.18433e-10
hsa-miR-4433b-3p_chr2(-)_t_-1_-1_nont_0_+1_C	16.4356	8.48281	1.25417	6.76366	1.34549e-11	2.22399e-10
hsa-miR-423-3p_chr17(+)_t_0_-3	244.466	3.35688	0.496513	6.76091	1.37124e-11	2.26199e-10
hsa-miR-148a-5p_chr7(-)_t_0_-1_nont_0_+1_C	150.111	-4.33462	0.642445	-6.74706	1.50866e-11	2.48367e-10
hsa-miR-146a-5p_chr5(+)_t_0_-2_nont_0_+1_G	338.561	-5.50327	0.815699	-6.74669	1.51254e-11	2.48506e-10
hsa-miR-378d_chr8(-)_chr4(-)	85.2071	-5.2371	0.776707	-6.74269	1.55479e-11	2.54935e-10
hsa-miR-29a-3p_chr7(-)_t_-1_-1	259.399	-3.2427	0.481082	-6.74042	1.57925e-11	2.58429e-10
hsa-miR-452-5p_chrX(-)	63.1499	-6.01304	0.89336	-6.73081	1.68718e-11	2.75539e-10
hsa-miR-30e-3p_chr1(+)_t_0_-1_nont_0_+1_T	1278.21	-5.59056	0.83068	-6.7301	1.69548e-11	2.76343e-10
hsa-miR-203a-3p_chr14(+)_t_0_+1	46.35	-5.04999	0.750704	-6.727	1.73197e-11	2.8173e-10
hsa-miR-1307-3p_chr10(-)_t_+1_+1_nont_0_+1_A	22.5741	3.46571	0.515349	6.72497	1.7563e-11	2.84555e-10
hsa-miR-200b-3p_chr1(+)_t_+2_+1	25.1914	-5.68867	0.845872	-6.72522	1.75331e-11	2.84555e-10
hsa-miR-3615_chr17(+)	43.472	5.25487	0.781924	6.72044	1.81181e-11	2.92969e-10
hsa-miR-378c_chr10(-)_t_0_-4	648.137	-3.47162	0.516653	-6.71944	1.82428e-11	2.94404e-10
hsa-miR-205-5p_chr1(+)_t_0_-2_nont_0_+1_A	61.3715	-6.38726	0.9507	-6.71848	1.83635e-11	2.95767e-10
hsa-miR-30c-5p_chr6(-)_chr1(+)_t_0_-1_nont_0_+1_A	95.5173	-4.93431	0.734743	-6.7157	1.8717e-11	3.00869e-10
hsa-let-7g-5p_chr3(-)_t_0_-2_nont_0_+2_CT	110.117	-4.98822	0.743535	-6.70879	1.96249e-11	3.14845e-10
hsa-miR-205-5p_chr1(+)	242.151	-4.21438	0.628272	-6.70789	1.97454e-11	3.16158e-10
hsa-let-7c-5p_chr21(+)_t_0_-2_nont_0_+1_G	46.9699	-6.40641	0.955509	-6.70471	2.01802e-11	3.2249e-10
hsa-miR-125b-2-3p_chr21(+)_t_+2_0_nont_0_+1_A	72.1428	-4.43121	0.662208	-6.69158	2.20777e-11	3.52124e-10
hsa-miR-200c-3p_chr12(+)_t_-1_-2	35.0179	-6.06554	0.907016	-6.68736	2.2724e-11	3.61727e-10
hsa-miR-181b-5p_chr1(-)_chr9(+)_t_0_-1_nont_0_+1_C	62.9833	-4.36298	0.653106	-6.68036	2.38358e-11	3.78689e-10
hsa-miR-598-3p_chr8(-)_t_0_-1	30.0958	-5.12504	0.767455	-6.67798	2.42262e-11	3.84145e-10
hsa-miR-19b-3p_chr13(+)_chrX(-)_t_0_-2_nont_0_+1_A	126.002	-5.28561	0.791635	-6.67683	2.44173e-11	3.85704e-10
hsa-miR-34a-5p_chr1(-)_t_0_+1	37.4905	-6.14039	0.919658	-6.67682	2.44188e-11	3.85704e-10
hsa-miR-200b-3p_nont_0_+1_G	33.1052	-5.99632	0.898594	-6.67301	2.50611e-11	3.95087e-10
hsa-miR-320a-3p_nont_0_+3_AAG	21.6324	5.13085	0.769541	6.66742	2.60342e-11	4.09638e-10
hsa-miR-200b-3p_chr1(+)_t_0_-2_nont_0_+1_T	40.1111	-6.2209	0.934597	-6.65624	2.80929e-11	4.41183e-10
hsa-miR-141-3p_chr12(+)_t_0_-2_nont_0_+1_T	76.0273	-6.54769	0.983904	-6.65481	2.83663e-11	4.44623e-10
hsa-miR-320a-3p_chr8(-)_t_-1_-1_nont_0_+1_T/hsa-miR-320c-{2}_chr18(+)_t_-1_-1_nont_0_+3_CGT/hsa-miR-320c-{1}_chr18(+)_t_-1_-1_nont_0_+3_CGT/hsa-miR-320b_chr1(-)_chr1(+)_t_-1_-2_nont_0_+2_GT	33.0289	4.12934	0.62095	6.65005	2.93002e-11	4.58384e-10
hsa-miR-23b-3p_chr9(+)_t_0_-1_nont_0_+2_TT	45.9384	-5.95181	0.896465	-6.6392	3.1539e-11	4.92465e-10
hsa-miR-30a-3p_chr6(-)	889.464	-5.12044	0.771498	-6.63701	3.20104e-11	4.98874e-10
hsa-miR-652-3p_nont_0_+1_A	36.5377	-3.68483	0.556401	-6.62261	3.52905e-11	5.48949e-10
hsa-miR-1180-3p_chr17(-)_t_0_-2	140.089	3.44637	0.520672	6.61908	3.61449e-11	5.61172e-10
hsa-miR-146b-5p_chr10(+)_t_0_-3_nont_0_+1_G	102.969	-7.28003	1.10103	-6.61205	3.79046e-11	5.87378e-10
hsa-miR-323b-3p_chr14(+)_t_0_-1	19.0804	8.38097	1.26787	6.61028	3.83603e-11	5.93316e-10
hsa-miR-27b-3p_chr9(+)_t_0_-1_nont_0_+2_AT	41.2045	-5.82484	0.881673	-6.60657	3.93316e-11	6.07191e-10
hsa-miR-200a-5p_chr1(+)_t_0_-1_nont_0_+1_T	52.6223	-6.52019	0.98756	-6.60232	4.04763e-11	6.23686e-10
hsa-miR-483-5p_chr11(-)_t_0_-2	27.5116	9.00931	1.36479	6.60122	4.0778e-11	6.2616e-10
hsa-miR-99a-5p_chr21(+)_t_0_-2	2890.71	-3.2842	0.497517	-6.60118	4.07899e-11	6.2616e-10
hsa-miR-134-5p_chr14(+)_t_0_-1	15.1949	6.94816	1.05267	6.60049	4.0981e-11	6.27915e-10
hsa-miR-195-5p_chr17(-)_t_0_-1_nont_0_+1_A	46.356	-6.37793	0.966783	-6.59706	4.19381e-11	6.41379e-10
hsa-miR-3158-3p_chr10(-)_chr10(+)_t_+1_-1	24.2309	6.1431	0.931576	6.5943	4.27257e-11	6.52205e-10
hsa-miR-26a-5p_nont_0_+1_A	83.609	-3.9364	0.597866	-6.58409	4.5767e-11	6.97329e-10
hsa-miR-200c-3p_chr12(+)_t_0_-1_nont_0_+2_TT	25.0832	-5.66517	0.861368	-6.57694	4.80224e-11	7.30334e-10
hsa-miR-30c-5p_chr6(-)_chr1(+)_t_0_-2	522.827	-4.85054	0.737729	-6.57497	4.8663e-11	7.38703e-10
hsa-miR-150-3p_chr19(-)_t_0_-1	11.1849	7.51443	1.1435	6.57144	4.98313e-11	7.55037e-10
hsa-miR-204-3p_chr9(-)	8.21995	7.42525	1.13192	6.55988	5.38511e-11	8.14436e-10
hsa-miR-584-5p_chr5(-)_t_0_-2_nont_0_+1_T	42.0814	6.92627	1.0566	6.55522	5.55588e-11	8.38712e-10
hsa-miR-3615_nont_0_+3_GCT	26.7739	6.22163	0.949194	6.55464	5.57747e-11	8.40421e-10
hsa-miR-196a-5p_chr17(-)_chr12(+)	27.8876	-5.77602	0.881654	-6.55135	5.70184e-11	8.57581e-10
hsa-miR-18a-3p_chr13(+)_t_0_-1_nont_0_+1_A	24.3804	6.32414	0.965457	6.55041	5.73811e-11	8.61453e-10
hsa-miR-543_chr14(+)	18.6731	8.08656	1.23471	6.54935	5.77882e-11	8.65976e-10
hsa-miR-26b-5p_nont_0_+1_A	132.088	-4.78853	0.731887	-6.54272	6.04088e-11	9.03592e-10
hsa-miR-26a-5p_chr12(-)_chr3(+)_t_0_-2_nont_0_+1_A	158.627	-6.03178	0.923412	-6.53206	6.48718e-11	9.68578e-10
hsa-miR-361-3p_chrX(-)	387.244	-3.26611	0.501129	-6.5175	7.14875e-11	1.06541e-09
hsa-miR-10b-5p_chr2(+)	72.0734	6.05255	0.928992	6.51518	7.26049e-11	1.0801e-09
hsa-miR-181a-5p_chr1(-)_chr9(+)_t_0_-3	1038.66	-3.14031	0.482853	-6.50365	7.83918e-11	1.16407e-09
hsa-miR-1976_chr1(+)_t_0_+2	15.1944	5.55087	0.854019	6.4997	8.04801e-11	1.19291e-09
hsa-miR-423-3p_nont_0_+2_AG	7.61176	5.82673	0.896531	6.4992	8.07489e-11	1.19473e-09
hsa-miR-200a-5p_chr1(+)_t_0_-2	35.9204	-6.0639	0.933447	-6.49624	8.23524e-11	1.21626e-09
hsa-miR-146a-5p_chr5(+)_t_0_-1_nont_0_+1_G	373.002	-5.19835	0.800321	-6.49533	8.28489e-11	1.22139e-09
hsa-miR-135a-5p_chr3(-)_chr12(+)	50.7111	-6.46273	0.995206	-6.49386	8.36636e-11	1.23118e-09
hsa-miR-140-3p_chr16(+)_t_+1_+1_nont_0_+1_A	96.6301	2.863	0.440899	6.49355	8.38367e-11	1.23151e-09
hsa-miR-30a-5p_nont_0_+1_G	107.405	-5.52373	0.852367	-6.48047	9.14401e-11	1.34079e-09
hsa-miR-146a-5p_chr5(+)_t_0_-1_nont_0_+2_AA	39.5608	-5.0215	0.775084	-6.47864	9.2551e-11	1.35466e-09
hsa-miR-148a-3p_chr7(-)_t_0_-2_nont_0_+1_C	60.4992	-6.65902	1.02844	-6.4749	9.48724e-11	1.38368e-09
hsa-miR-192-5p_nont_0_+2_AT	54.9879	3.24445	0.501076	6.47497	9.48285e-11	1.38368e-09
hsa-let-7b-5p_chr22(+)_t_0_-1_nont_0_+2_AA	165.449	-3.52825	0.545434	-6.46871	9.88416e-11	1.43901e-09
hsa-miR-96-5p_chr7(-)	80.0916	-5.35029	0.827512	-6.46552	1.00951e-10	1.4671e-09
hsa-miR-330-3p_nont_0_+2_GT	13.6511	4.95036	0.765899	6.46346	1.02334e-10	1.48457e-09
hsa-let-7i-5p_chr12(+)_t_0_-1_nont_0_+2_AA	53.1597	-4.15227	0.64265	-6.46118	1.03891e-10	1.50449e-09
hsa-miR-29c-3p_chr1(-)_t_0_-1	54.3796	-6.53567	1.01184	-6.45921	1.0525e-10	1.52147e-09
hsa-miR-934_chrX(+)_t_0_-1	73.1545	-6.86872	1.06355	-6.4583	1.05888e-10	1.528e-09
hsa-miR-361-3p_chrX(-)_t_0_-1	1047.18	-3.1038	0.481069	-6.45188	1.10469e-10	1.5913e-09
hsa-miR-200b-3p_chr1(+)_t_+2_+1_nont_0_+1_C	25.3828	-5.66124	0.87945	-6.43725	1.21658e-10	1.7494e-09
hsa-miR-200b-3p_chr1(+)_t_+1_0_nont_0_+1_T	56.0889	-6.56606	1.02011	-6.43661	1.22171e-10	1.75369e-09
hsa-miR-26a-5p_chr12(-)_chr3(+)_t_0_-1_nont_0_+2_AT	34.2328	-4.95515	0.770253	-6.43314	1.24991e-10	1.79103e-09
hsa-miR-34a-5p_chr1(-)	35.4955	-6.04061	0.93936	-6.43055	1.27139e-10	1.81862e-09
hsa-miR-7-5p_chr9(-)_chr15(+)_chr19(+)_t_0_-2	182.673	4.09814	0.637346	6.43001	1.27596e-10	1.82198e-09
hsa-miR-451a_chr17(-)_t_0_-1_nont_0_+1_G	20.4696	7.53368	1.17231	6.42635	1.30708e-10	1.86316e-09
hsa-miR-423-5p_chr17(+)_t_0_-1_nont_0_+1_G	155.639	4.39764	0.684575	6.4239	1.32824e-10	1.88927e-09
hsa-let-7e-5p_chr19(+)_t_0_-2	59.8809	-5.56959	0.867038	-6.4237	1.33002e-10	1.88927e-09
hsa-miR-146a-5p_chr5(+)_t_0_-2_nont_0_+2_CC	40.8762	-6.20453	0.966159	-6.42185	1.34624e-10	1.90901e-09
hsa-miR-30b-5p_chr8(-)_t_0_-1_nont_0_+1_A	113.432	-5.40349	0.842652	-6.41248	1.43172e-10	2.0267e-09
hsa-miR-23b-3p_chr9(+)_t_0_-3	45.2758	-4.82051	0.752424	-6.40664	1.4876e-10	2.10216e-09
hsa-miR-92a-3p_chr13(+)_chrX(-)_t_+1_-1	91.639	4.20651	0.656783	6.40472	1.50648e-10	2.12518e-09
hsa-miR-221-3p_nont_0_+1_C	11.2981	4.52766	0.707155	6.40263	1.52719e-10	2.15069e-09
hsa-miR-1180-3p_chr17(-)	123.877	3.36035	0.525128	6.39909	1.56301e-10	2.19735e-09
hsa-miR-126-3p_chr9(+)_t_+1_-1	21.6411	8.50042	1.32914	6.39545	1.60075e-10	2.24654e-09
hsa-miR-30b-5p_chr8(-)_t_0_-1_nont_0_+1_G	66.9285	-5.2207	0.817154	-6.38888	1.67104e-10	2.34117e-09
hsa-miR-200b-3p_chr1(+)_t_+1_0_nont_0_+1_A	22.5054	-5.50054	0.862065	-6.38065	1.76337e-10	2.4645e-09
hsa-miR-486-5p_chr8(-)_chr8(+)_t_0_-2_nont_0_+2_GT	23.043	8.5527	1.34044	6.3805	1.76509e-10	2.4645e-09
hsa-miR-374b-5p_chrX(-)_t_0_-2_nont_0_+1_A	23.1076	-5.54588	0.869665	-6.37703	1.80559e-10	2.51504e-09
hsa-miR-184_chr15(+)_t_0_-2	83.8209	-5.30362	0.831696	-6.37687	1.80743e-10	2.51504e-09
hsa-miR-409-3p_chr14(+)_t_+1_0	12.5752	7.80521	1.22595	6.36665	1.93203e-10	2.68385e-09
hsa-miR-195-3p_chr17(-)_t_0_-2	23.6606	-4.74151	0.744872	-6.36554	1.946e-10	2.69868e-09
hsa-miR-27b-3p_chr9(+)_t_0_-1_nont_0_+2_TA	55.9742	-5.3246	0.836685	-6.36393	1.96656e-10	2.72257e-09
hsa-miR-30a-5p_chr6(-)_t_0_-2_nont_0_+1_T	30.8366	-5.8706	0.924441	-6.35043	2.14721e-10	2.96764e-09
hsa-miR-664a-5p_chr1(-)_t_0_-3	21.0298	-5.00223	0.788047	-6.34763	2.18662e-10	3.01701e-09
hsa-miR-140-3p_chr16(+)	242.569	2.45138	0.386619	6.34057	2.28914e-10	3.14785e-09
hsa-miR-455-5p_chr9(+)	54.6601	-6.52034	1.02835	-6.34059	2.28882e-10	3.14785e-09
hsa-miR-1228-5p_chr12(+)_t_0_+1	10.2747	7.83766	1.2364	6.33912	2.31083e-10	3.17235e-09
hsa-miR-200b-3p_chr1(+)_t_0_-1_nont_0_+1_C	32.0262	-5.49633	0.867398	-6.33657	2.34933e-10	3.21981e-09
hsa-miR-374b-5p_chrX(-)_t_0_-2_nont_0_+1_C	94.4957	-6.03828	0.953204	-6.33471	2.3778e-10	3.24795e-09
hsa-let-7e-5p_chr19(+)	233.15	-4.10492	0.647979	-6.33495	2.37413e-10	3.24795e-09
hsa-miR-146a-5p_chr5(+)_t_0_-2_nont_0_+3_CTG	55.5807	-4.38631	0.692777	-6.33148	2.42813e-10	3.31117e-09
hsa-miR-200b-3p_chr1(+)_t_0_-1_nont_0_+2_GC	119.018	-6.26433	0.989461	-6.33105	2.43491e-10	3.31488e-09
hsa-miR-146a-5p_chr5(+)_t_0_-1_nont_0_+2_AT	21.5713	-4.67908	0.739328	-6.32883	2.47035e-10	3.35754e-09
hsa-miR-92a-3p_nont_0_+3_AAT	40.0515	2.97712	0.47043	6.32851	2.4754e-10	3.35882e-09
hsa-let-7b-5p_chr22(+)_t_0_-2_nont_0_+2_GT	139.72	-5.55032	0.877853	-6.32261	2.57177e-10	3.48381e-09
hsa-miR-30a-5p_nont_0_+3_CTT	137.637	-4.43562	0.701647	-6.32172	2.5867e-10	3.49824e-09
hsa-miR-146b-5p_chr10(+)_t_0_-3_nont_0_+2_AA	35.0986	-6.00847	0.951815	-6.31264	2.7431e-10	3.70364e-09
hsa-miR-486-5p_chr8(-)_chr8(+)_t_-1_-1_nont_0_+1_T	15.72	8.2387	1.30555	6.31052	2.78096e-10	3.74857e-09
hsa-miR-30c-5p_chr6(-)_chr1(+)_t_0_-3	95.8919	-3.86418	0.6125	-6.30886	2.811e-10	3.78283e-09
hsa-let-7g-5p_chr3(-)	10580.1	-3.12569	0.495903	-6.30303	2.91891e-10	3.9216e-09
hsa-miR-30a-3p_chr6(-)_t_0_-1_nont_0_+2_TA	82.5209	-6.44162	1.02275	-6.29832	3.00885e-10	4.03581e-09
hsa-miR-25-3p_chr7(-)_t_0_-1	1592.27	2.08873	0.331899	6.29327	3.10853e-10	4.16268e-09
hsa-miR-423-3p_nont_0_+1_T	122.504	2.74484	0.436194	6.29271	3.11968e-10	4.17079e-09
hsa-miR-486-5p_nont_0_+3_ATA	12.6472	7.94444	1.26254	6.29245	3.12501e-10	4.1711e-09
hsa-miR-26a-5p_chr12(-)_chr3(+)_t_0_-1_nont_0_+1_A	1939.26	-4.15312	0.660621	-6.2867	3.24286e-10	4.32135e-09
hsa-let-7a-5p_chr11(-)_chr9(+)_chr22(+)_t_0_-2_nont_0_+2_CT	104.747	-5.33865	0.851379	-6.27059	3.59687e-10	4.7853e-09
hsa-miR-27b-3p_nont_0_+1_G	116.118	-5.71374	0.911335	-6.26964	3.61892e-10	4.80682e-09
hsa-miR-1307-3p_chr10(-)_t_+1_+2	36.8112	2.7271	0.435258	6.26548	3.71671e-10	4.92871e-09
hsa-miR-30d-5p_chr8(-)_t_0_-2_nont_0_+2_GG	121.549	-4.37635	0.698631	-6.26419	3.74775e-10	4.96183e-09
hsa-miR-486-5p_nont_0_+3_TGA	7.51274	7.33541	1.17251	6.25617	3.94542e-10	5.21509e-09
hsa-miR-141-3p_chr12(+)_t_0_-1	5802.02	-6.36139	1.01691	-6.25561	3.95971e-10	5.22554e-09
hsa-miR-379-5p_chr14(+)	17.136	4.27879	0.684661	6.24949	4.11785e-10	5.42549e-09
hsa-miR-365a-3p_chr16(+)/hsa-miR-365b-3p_chr17(+)	64.1511	-5.82131	0.931629	-6.24852	4.14347e-10	5.45046e-09
hsa-miR-122-5p_chr18(+)_t_0_-1_nont_0_+1_T	317.207	11.5535	1.84953	6.24671	4.19191e-10	5.50533e-09
hsa-miR-27b-3p_chr9(+)_t_0_-1_nont_0_+1_T	830.358	-3.94754	0.631981	-6.24629	4.20305e-10	5.51111e-09
hsa-miR-99a-5p_chr21(+)_t_0_-2_nont_0_+2_GG	48.8939	-5.51883	0.883957	-6.24332	4.28366e-10	5.60783e-09
hsa-miR-9983-3p_nont_0_+1_A	33.4639	-5.95046	0.953171	-6.2428	4.29806e-10	5.61769e-09
hsa-miR-27b-3p_chr9(+)_t_0_-1_nont_0_+1_G	126.348	-5.78567	0.927095	-6.24065	4.35768e-10	5.68653e-09
hsa-miR-126-5p_chr9(+)	13.5703	7.27132	1.16603	6.23598	4.48955e-10	5.84928e-09
hsa-let-7a-5p_chr11(-)_chr9(+)_chr22(+)_t_0_-2_nont_0_+1_A	513.919	-4.17976	0.670435	-6.2344	4.53505e-10	5.89917e-09
hsa-miR-23b-3p_nont_0_+1_T	146.392	-4.36086	0.699959	-6.23017	4.65926e-10	6.05112e-09
hsa-miR-146b-5p_chr10(+)_t_0_-2_nont_0_+2_CA	28.0592	-5.74474	0.922219	-6.22926	4.68649e-10	6.07684e-09
hsa-miR-320a-3p_chr8(-)_t_-1_0	70.0164	4.23786	0.680534	6.22725	4.74689e-10	6.14542e-09
hsa-miR-320a-3p_nont_0_+3_ATT	27.1441	3.01434	0.484461	6.22205	4.90687e-10	6.3425e-09
hsa-miR-451a_chr17(-)_t_0_+4	16.6322	7.51182	1.20808	6.21796	5.03644e-10	6.49971e-09
hsa-miR-1306-3p_chr22(+)_t_0_+3	9.47399	6.33383	1.01872	6.21742	5.05402e-10	6.51212e-09
hsa-miR-122-5p_nont_0_+2_AT	8.13222	7.53722	1.2131	6.2132	5.19172e-10	6.67903e-09
hsa-miR-92b-5p_chr1(+)_t_0_-1	43.6536	6.80049	1.09495	6.21075	5.27322e-10	6.77323e-09
hsa-miR-148a-3p_chr7(-)_t_0_-1_nont_0_+2_AA	21.3396	-5.41461	0.872297	-6.2073	5.39027e-10	6.91273e-09
hsa-miR-335-3p_chr7(+)_t_-1_-1	28.1697	-5.22917	0.842712	-6.20517	5.46383e-10	6.99609e-09
hsa-miR-27a-3p_chr19(-)_t_0_-1_nont_0_+2_TT	120.778	-3.97845	0.641187	-6.20482	5.47579e-10	7.00045e-09
hsa-miR-99a-5p_nont_0_+1_A	2145.43	-3.85036	0.621378	-6.1965	5.77337e-10	7.36937e-09
hsa-miR-29c-5p_chr1(-)_t_0_-1	36.2053	-4.10419	0.662688	-6.19324	5.89391e-10	7.51152e-09
hsa-miR-146b-3p_chr10(+)_t_-1_-1_nont_0_+1_C	28.1152	-5.73492	0.926161	-6.19214	5.93546e-10	7.55271e-09
hsa-miR-222-3p_chrX(-)_t_0_+3	30.4173	3.32957	0.537874	6.19024	6.00713e-10	7.62962e-09
hsa-miR-374b-5p_chrX(-)_t_0_+1	31.4139	-4.57384	0.738902	-6.19005	6.01455e-10	7.62962e-09
hsa-miR-30a-3p_chr6(-)_t_+1_-1_nont_0_+1_A	48.069	-6.34722	1.02575	-6.18791	6.09686e-10	7.72205e-09
hsa-miR-193b-3p_chr16(+)_t_+1_0	22.4452	-5.47727	0.885313	-6.18681	6.13925e-10	7.76373e-09
hsa-miR-1273h-5p_chr16(+)_t_0_+1	11.2284	5.96361	0.964478	6.18325	6.27955e-10	7.9289e-09
hsa-miR-148b-3p_nont_0_+1_T	757.613	-3.73703	0.604773	-6.17922	6.44174e-10	8.12116e-09
hsa-miR-106b-3p_nont_0_+1_A	17.4202	5.3562	0.867235	6.17618	6.56708e-10	8.26644e-09
hsa-miR-30a-5p_nont_0_+2_TT	23.5066	-5.5327	0.896453	-6.17177	6.75304e-10	8.48746e-09
hsa-miR-139-3p_chr11(-)_t_0_-1_nont_0_+1_A	15.3267	8.28929	1.34348	6.17002	6.82831e-10	8.5689e-09
hsa-miR-146b-5p_chr10(+)_t_0_-2_nont_0_+2_GA	32.7267	-5.90814	0.957699	-6.1691	6.86812e-10	8.60566e-09
hsa-miR-127-3p_nont_0_+2_TA	8.61425	7.61092	1.23445	6.16541	7.02992e-10	8.79492e-09
hsa-miR-146b-3p_chr10(+)_t_0_-1_nont_0_+1_A	23.9314	-5.54001	0.898958	-6.1627	7.15166e-10	8.93357e-09
hsa-miR-181a-5p_chr1(-)_chr9(+)_t_0_-1_nont_0_+1_C	251.454	-3.51936	0.571199	-6.16134	7.21309e-10	8.99658e-09
hsa-miR-486-5p_chr8(-)_chr8(+)_t_0_-2_nont_0_+3_GGC	20.5244	7.85649	1.27569	6.15861	7.33847e-10	9.13902e-09
hsa-let-7b-5p_chr22(+)_t_0_-2_nont_0_+2_GC	70.393	-5.90263	0.959417	-6.15231	7.63629e-10	9.49546e-09
hsa-let-7f-5p_chr9(+)_chrX(-)_t_0_-2_nont_0_+1_C	1380.76	-3.96886	0.645381	-6.14964	7.76587e-10	9.64194e-09
hsa-miR-486-3p_nont_0_+1_C	21.7256	8.68934	1.41342	6.14775	7.85875e-10	9.74247e-09
hsa-miR-150-5p_chr19(-)_t_0_-1_nont_0_+1_A	27.6532	5.32813	0.867513	6.14185	8.15675e-10	1.00966e-08
hsa-miR-200a-3p_chr1(+)_t_0_+2	40.4554	-6.14698	1.0014	-6.13837	8.33732e-10	1.03045e-08
hsa-miR-423-5p_chr17(+)_t_0_-3_nont_0_+3_CTT	39.0642	5.3564	0.874442	6.12551	9.0395e-10	1.11555e-08
hsa-miR-30e-5p_chr1(+)	2303.82	-4.77148	0.779271	-6.12301	9.18254e-10	1.1315e-08
hsa-miR-29a-3p_chr7(-)_t_-1_-2_nont_0_+1_C	48.9611	-3.92718	0.642286	-6.11439	9.69294e-10	1.1926e-08
hsa-miR-23b-3p_chr9(+)_t_0_-1_nont_0_+1_T	31.3076	-5.84323	0.956222	-6.11074	9.91678e-10	1.21831e-08
hsa-miR-451a_nont_0_+1_C	9.11067	7.28551	1.1925	6.10942	9.99918e-10	1.22659e-08
hsa-miR-182-5p_chr7(-)_t_0_+2	214.812	-5.32948	0.872509	-6.10822	1.00746e-09	1.23398e-08
hsa-miR-30a-5p_chr6(-)_t_0_-2_nont_0_+2_CG	33.242	-5.50142	0.901209	-6.10449	1.0313e-09	1.2613e-08
hsa-miR-363-3p_chrX(-)_t_+1_-1	14.0091	6.00641	0.984313	6.10214	1.04659e-09	1.27809e-08
hsa-miR-146a-5p_chr5(+)_t_0_-2_nont_0_+2_GC	140.551	-6.91865	1.13405	-6.10081	1.05533e-09	1.28685e-08
hsa-let-7g-5p_chr3(-)_t_0_-1_nont_0_+1_C	2105.32	-3.58147	0.587173	-6.09951	1.06394e-09	1.29541e-08
hsa-miR-375-3p_nont_0_+1_T	29.5905	-5.78158	0.948347	-6.09648	1.08429e-09	1.31822e-08
hsa-miR-127-3p_nont_0_+1_A	6.17227	7.21332	1.18584	6.08287	1.18046e-09	1.42878e-08
hsa-miR-30e-3p_chr1(+)_t_0_-1_nont_0_+2_TA	95.6658	-5.32146	0.874775	-6.08324	1.17779e-09	1.42878e-08
hsa-miR-221-3p_chrX(-)_t_0_+1	6.14898	5.84832	0.961405	6.0831	1.17883e-09	1.42878e-08
hsa-miR-148a-5p_chr7(-)_t_0_-1	92.0991	-5.02676	0.826839	-6.0795	1.2056e-09	1.45705e-08
hsa-miR-320a-3p_chr8(-)_t_0_+2	542.218	4.12594	0.678998	6.07652	1.22819e-09	1.48217e-08
hsa-miR-99a-5p_chr21(+)_t_0_-2_nont_0_+2_AA	47.9145	-5.52372	0.909468	-6.07358	1.25093e-09	1.50738e-08
hsa-miR-30a-3p_chr6(-)_t_0_-1_nont_0_+2_TT	86.5662	-6.30586	1.03862	-6.07139	1.26808e-09	1.5258e-08
hsa-miR-200a-3p_chr1(+)_t_0_-1_nont_0_+2_CT	44.1155	-6.23213	1.02678	-6.06961	1.28221e-09	1.54054e-08
hsa-miR-629-5p_chr15(-)	1591.93	4.65694	0.767371	6.06869	1.28957e-09	1.5471e-08
hsa-miR-193b-3p_chr16(+)_t_0_-2_nont_0_+1_T	20.2505	-4.96259	0.818631	-6.06206	1.34387e-09	1.60989e-08
hsa-miR-141-3p_chr12(+)_t_0_-1_nont_0_+1_A	52.7298	-6.42804	1.06133	-6.05658	1.3905e-09	1.66089e-08
hsa-miR-335-3p_chr7(+)_t_0_-1_nont_0_+1_T	169.704	-5.53169	0.913317	-6.05671	1.38936e-09	1.66089e-08
hsa-let-7g-5p_chr3(-)_t_-1_0	35.2653	-3.75095	0.619896	-6.05094	1.44006e-09	1.71757e-08
hsa-let-7c-5p_nont_0_+1_A	59.4907	-4.58107	0.757817	-6.04509	1.49328e-09	1.77846e-08
hsa-miR-150-3p_chr19(-)_t_0_-2_nont_0_+1_T	5.10829	6.54548	1.08591	6.02764	1.66375e-09	1.97861e-08
hsa-miR-486-5p_chr8(-)_chr8(+)_t_0_-2_nont_0_+3_CGA	6.39637	7.00531	1.1623	6.02712	1.66907e-09	1.98205e-08
hsa-let-7i-5p_chr12(+)_t_0_-2_nont_0_+2_CC	45.4641	-5.03443	0.835481	-6.02579	1.68288e-09	1.99555e-08
hsa-miR-375-3p_nont_0_+1_A	24.9203	-5.57142	0.925227	-6.02167	1.72625e-09	2.04402e-08
hsa-let-7c-5p_chr21(+)_t_0_-2_nont_0_+1_C	199.389	-4.55504	0.756795	-6.01885	1.75659e-09	2.07694e-08
hsa-miR-146b-5p_chr10(+)_t_0_-1_nont_0_+2_TT	32.3955	-5.46282	0.907727	-6.01813	1.76441e-09	2.08318e-08
hsa-miR-128-3p_chr2(+)_chr3(+)	141.134	3.12125	0.518878	6.01538	1.79461e-09	2.11577e-08
hsa-miR-98-5p_chrX(-)_t_0_-1_nont_0_+1_C	110.463	-4.97556	0.827234	-6.01469	1.80229e-09	2.12177e-08
hsa-miR-320a-3p_nont_0_+1_G/hsa-miR-320b_chr1(-)_chr1(+)_t_0_-2_nont_0_+3_GAG	441.074	4.13244	0.687223	6.01324	1.81849e-09	2.13777e-08
hsa-miR-423-5p_chr17(+)_t_-1_-2	19.4814	6.2928	1.04715	6.00947	1.8613e-09	2.18496e-08
hsa-miR-335-5p_chr7(+)_t_0_-2	107.608	-5.90839	0.983338	-6.00851	1.8724e-09	2.19484e-08
hsa-let-7c-5p_chr21(+)_t_0_-1	877.816	-4.04766	0.674516	-6.00084	1.96304e-09	2.29779e-08
hsa-miR-140-3p_chr16(+)_t_0_+3	103.711	3.0107	0.501844	5.99927	1.98201e-09	2.31669e-08
hsa-miR-150-3p_chr19(-)_t_-1_-1	4.40118	6.38019	1.06364	5.99845	1.99215e-09	2.32522e-08
hsa-miR-92a-3p_chr13(+)_chrX(-)_t_0_-1	3262.31	4.09154	0.682741	5.99281	2.06241e-09	2.4038e-08
hsa-miR-3615_chr17(+)_t_0_-1_nont_0_+1_T	25.9763	6.12577	1.02309	5.98753	2.13055e-09	2.47616e-08
hsa-miR-939-5p_chr8(-)_t_0_-1	23.1247	7.56327	1.26315	5.98761	2.12949e-09	2.47616e-08
hsa-miR-99a-5p_nont_0_+1_T	170.514	-3.8039	0.635676	-5.98402	2.177e-09	2.52655e-08
hsa-miR-146b-5p_chr10(+)_t_0_-2_nont_0_+2_GC	44.4101	-6.21738	1.04294	-5.96142	2.5006e-09	2.898e-08
hsa-miR-374a-5p_chrX(-)	196.56	-5.13706	0.861825	-5.96068	2.51194e-09	2.90703e-08
hsa-miR-146b-5p_chr10(+)_t_0_+2	33.068	-4.31711	0.724512	-5.95864	2.54347e-09	2.93937e-08
hsa-miR-200b-3p_chr1(+)_t_0_-2_nont_0_+1_C	35.2195	-5.95722	0.999823	-5.95828	2.54909e-09	2.9417e-08
hsa-miR-30a-3p_chr6(-)_t_+1_-1_nont_0_+2_TA	37.63	-6.02924	1.01214	-5.95694	2.57012e-09	2.96179e-08
hsa-miR-335-3p_chr7(+)_t_0_-2	35.3742	-5.55338	0.932513	-5.95528	2.59625e-09	2.98769e-08
hsa-miR-181a-5p_chr1(-)_chr9(+)_t_0_+1	74.7703	-4.0033	0.673044	-5.94806	2.71341e-09	3.11814e-08
hsa-miR-30d-5p_chr8(-)_t_0_-1_nont_0_+1_C	84.2311	-4.46991	0.751711	-5.94632	2.74238e-09	3.14701e-08
hsa-miR-16-2-3p_chr3(+)_t_-1_-1_nont_0_+1_G	9.94091	6.43863	1.08375	5.94106	2.83178e-09	3.24504e-08
hsa-miR-200c-3p_chr12(+)_t_0_-3_nont_0_+3_AGA	22.4359	-5.42874	0.914169	-5.93844	2.87748e-09	3.29227e-08
hsa-miR-584-5p_chr5(-)_t_0_-1_nont_0_+1_A	6.29033	5.90188	0.993878	5.93824	2.88104e-09	3.29227e-08
hsa-miR-942-5p_nont_0_+1_A	8.45314	6.48876	1.09289	5.93724	2.89852e-09	3.30762e-08
hsa-miR-4433b-3p_chr2(-)_t_-1_0_nont_0_+1_T	5.19976	6.96917	1.17433	5.9346	2.94566e-09	3.35673e-08
hsa-let-7c-5p_chr21(+)_t_0_-1_nont_0_+1_A	187.467	-4.49123	0.756902	-5.9337	2.96182e-09	3.37046e-08
hsa-miR-584-5p_nont_0_+1_T	6.43467	5.76338	0.971534	5.93225	2.98811e-09	3.39566e-08
hsa-miR-146a-5p_nont_0_+1_T	470.588	-2.78467	0.469604	-5.92984	3.0323e-09	3.4411e-08
hsa-miR-92a-3p_chr13(+)_chrX(-)	21536.3	3.59719	0.606743	5.92869	3.05367e-09	3.46054e-08
hsa-miR-4665-5p_chr9(+)	7.36505	6.91194	1.16653	5.92519	3.11936e-09	3.5301e-08
hsa-miR-16-2-3p_chr3(+)_t_-1_0	4.64407	4.63227	0.781891	5.92444	3.13358e-09	3.54129e-08
hsa-miR-30e-3p_chr1(+)_t_0_-2_nont_0_+1_A	36.4585	-5.9879	1.012	-5.91691	3.28048e-09	3.70219e-08
hsa-miR-200a-3p_chr1(+)_t_0_-1_nont_0_+2_AT	17.8212	-5.16189	0.872465	-5.91644	3.28989e-09	3.70546e-08
hsa-miR-205-5p_chr1(+)_t_0_-1_nont_0_+1_A	29.2485	-5.04836	0.853296	-5.91631	3.29244e-09	3.70546e-08
hsa-miR-196a-5p_chr17(-)_chr12(+)_t_0_-2	43.523	-6.18783	1.04689	-5.91069	3.40688e-09	3.82899e-08
hsa-miR-1292-5p_chr20(+)_t_0_-3	13.5507	3.78175	0.640088	5.90818	3.45902e-09	3.88227e-08
hsa-miR-424-3p_chrX(-)	10.0304	7.27473	1.23209	5.90438	3.53978e-09	3.96746e-08
hsa-miR-148a-3p_chr7(-)_t_+2_0	58.2508	-4.88793	0.828544	-5.89942	3.64772e-09	4.08285e-08
hsa-miR-497-5p_chr17(-)_t_0_+1	35.4188	-5.95198	1.00915	-5.89801	3.67915e-09	4.1124e-08
hsa-miR-148a-5p_chr7(-)_t_-1_-2	30.6562	-5.78687	0.981504	-5.89592	3.726e-09	4.15909e-08
hsa-miR-143-5p_chr5(+)_t_0_-1	25.0403	5.91389	1.00316	5.89524	3.7413e-09	4.17048e-08
hsa-miR-409-3p_chr14(+)_t_-1_-1_nont_0_+1_C	13.6428	8.04437	1.36644	5.8871	3.93028e-09	4.37518e-08
hsa-miR-21-5p_nont_0_+1_A	816.624	-2.87897	0.489254	-5.8844	3.99492e-09	4.44109e-08
hsa-miR-30a-3p_nont_0_+1_A	62.8238	-5.61585	0.9548	-5.88171	4.06055e-09	4.50792e-08
hsa-let-7f-5p_chr9(+)_chrX(-)_t_0_-2_nont_0_+2_GC	57.5612	-6.48898	1.1039	-5.87823	4.1467e-09	4.59733e-08
hsa-miR-181b-5p_chr1(-)_chr9(+)_t_0_-3_nont_0_+1_A	52.7034	-3.53743	0.602224	-5.87394	4.25554e-09	4.70901e-08
hsa-miR-451a_chr17(-)_t_0_-1_nont_0_+1_A	6.60321	6.76157	1.15114	5.87381	4.25894e-09	4.70901e-08
hsa-miR-200a-5p_chr1(+)_t_+1_0_nont_0_+1_C	23.1869	-5.46598	0.930655	-5.87326	4.27303e-09	4.71821e-08
hsa-miR-141-3p_chr12(+)_t_0_-2_nont_0_+1_A	565.148	-5.8292	0.994959	-5.85873	4.66407e-09	5.14305e-08
hsa-miR-483-5p_chr11(-)_t_0_-1_nont_0_+1_A	23.8325	8.71902	1.4889	5.85602	4.74102e-09	5.22087e-08
hsa-miR-335-5p_chr7(+)_t_0_-2_nont_0_+1_A	63.8308	-5.25638	0.898282	-5.8516	4.86881e-09	5.35438e-08
hsa-miR-146b-5p_chr10(+)_t_0_-2_nont_0_+3_GGC	88.9494	-6.3796	1.09045	-5.85042	4.90322e-09	5.38499e-08
hsa-miR-148a-3p_chr7(-)_t_+1_-1_nont_0_+1_C	29.9711	-5.75396	0.984771	-5.84294	5.12884e-09	5.62522e-08
hsa-miR-139-5p_chr11(-)_t_0_-1	8.608	7.35254	1.25918	5.83917	5.24612e-09	5.73847e-08
hsa-miR-320a-3p_chr8(-)_t_-1_-1	173.268	4.35283	0.745447	5.83922	5.24467e-09	5.73847e-08
hsa-let-7g-5p_chr3(-)_t_0_-1_nont_0_+1_A	357.45	-3.29069	0.56369	-5.83777	5.2904e-09	5.77918e-08
hsa-miR-29a-3p_chr7(-)	130.209	-4.88863	0.838291	-5.83166	5.48792e-09	5.98695e-08
hsa-miR-1307-3p_chr10(-)_t_+1_0_nont_0_+1_T	251.728	3.36473	0.57702	5.83122	5.5023e-09	5.99465e-08
hsa-miR-423-3p_chr17(+)_t_+1_0	9.39809	3.46548	0.594407	5.83014	5.53814e-09	6.02567e-08
hsa-miR-130b-5p_chr22(+)	13.8773	5.10098	0.875098	5.82904	5.57475e-09	6.05745e-08
hsa-miR-4746-5p_chr19(+)_t_0_-2	7.34277	6.11573	1.04938	5.82793	5.61183e-09	6.08965e-08
hsa-miR-190b-5p_chr1(-)_t_0_+1	16.066	-4.33115	0.74328	-5.82707	5.64079e-09	6.11297e-08
hsa-miR-320a-3p_chr8(-)_t_0_-1_nont_0_+3_TGA	32.8042	5.17344	0.888441	5.82305	5.77819e-09	6.25359e-08
hsa-miR-141-5p_chr12(+)	38.9567	-6.04491	1.03911	-5.81741	5.9767e-09	6.45989e-08
hsa-miR-125b-5p_nont_0_+1_A	64.5892	-4.37478	0.752089	-5.81684	5.9971e-09	6.47339e-08
hsa-miR-486-5p_chr8(-)_chr8(+)_t_0_-1_nont_0_+2_CC	11.6301	7.79289	1.3403	5.8143	6.08865e-09	6.56355e-08
hsa-let-7c-5p_chr21(+)	1882.67	-3.67166	0.631826	-5.81119	6.2031e-09	6.67813e-08
hsa-miR-335-3p_chr7(+)_t_-1_0	20.2893	-5.30328	0.912965	-5.80886	6.28989e-09	6.76266e-08
hsa-miR-181a-5p_chr1(-)_chr9(+)_t_0_-1_nont_0_+1_A	756.349	-2.76273	0.475624	-5.80864	6.29822e-09	6.76273e-08
hsa-miR-10b-5p_chr2(+)_t_0_-3	12.5561	5.84295	1.00629	5.80644	6.38151e-09	6.84319e-08
hsa-miR-200c-3p_nont_0_+2_AT	42.7224	-6.14264	1.05819	-5.80486	6.44186e-09	6.89886e-08
hsa-miR-125a-5p_chr19(+)_t_0_-1	524.086	-2.59099	0.446394	-5.80426	6.46497e-09	6.91456e-08
hsa-miR-146b-5p_chr10(+)_t_0_-2_nont_0_+3_GGA	28.24	-5.67977	0.979103	-5.801	6.59212e-09	7.04135e-08
hsa-miR-30a-5p_chr6(-)_t_0_-1_nont_0_+2_AA	21.0776	-5.34687	0.921822	-5.80033	6.61834e-09	7.06013e-08
hsa-miR-744-5p_chr17(+)_t_0_-2_nont_0_+1_A	42.473	3.46871	0.598875	5.79206	6.95299e-09	7.40747e-08
hsa-miR-4732-3p_chr17(-)_t_0_+1	11.8439	7.8308	1.35258	5.78951	7.05937e-09	7.51103e-08
hsa-miR-200b-3p_nont_0_+2_AA	18.1399	-5.16306	0.893271	-5.77995	7.4722e-09	7.93994e-08
hsa-miR-140-3p_chr16(+)_t_+1_+1_nont_0_+1_G	10.3979	2.64544	0.458198	5.77356	7.76133e-09	8.23648e-08
hsa-miR-23b-3p_chr9(+)_t_0_-1	66.2289	-4.55985	0.790085	-5.77134	7.86441e-09	8.33505e-08
hsa-miR-486-5p_nont_0_+3_AGC	5.90256	7.10701	1.23228	5.76736	8.0525e-09	8.52336e-08
hsa-miR-148a-3p_nont_0_+2_CA	45.6256	-5.35021	0.927714	-5.76709	8.06538e-09	8.52596e-08
hsa-miR-320a-3p_chr8(-)_t_0_-1	9628.88	4.18657	0.727048	5.75832	8.49561e-09	8.96917e-08
hsa-miR-30a-3p_chr6(-)_t_0_-2_nont_0_+1_A	88.6224	-5.6295	0.978302	-5.75436	8.69722e-09	9.17018e-08
hsa-miR-181b-5p_chr1(-)_chr9(+)_t_0_-1_nont_0_+1_A	93.9152	-2.29161	0.398295	-5.75355	8.73886e-09	9.20224e-08
hsa-miR-550a-3p-{1}_chr7(-)_t_0_-1/hsa-miR-550a-3p-{3}_chr7(+)_t_0_-1/hsa-miR-550a-3p-{2}_chr7(+)_t_0_-1	8.68947	5.54351	0.964683	5.74645	9.11359e-09	9.5845e-08
hsa-miR-30a-5p_chr6(-)_t_0_-1_nont_0_+3_ACT	16.666	-4.65928	0.811381	-5.7424	9.33417e-09	9.80387e-08
hsa-miR-140-3p_nont_0_+2_AA	84.6418	2.18098	0.379841	5.74183	9.36582e-09	9.81193e-08
hsa-miR-30c-2-3p_chr6(-)	26.2929	-5.08278	0.885213	-5.74187	9.36359e-09	9.81193e-08
hsa-miR-320a-3p_chr8(-)_t_0_+1	3248.54	3.71795	0.648215	5.73568	9.71198e-09	1.01616e-07
hsa-miR-148a-5p_chr7(-)_t_-1_0	28.4311	-5.66995	0.98865	-5.73505	9.74861e-09	1.01869e-07
hsa-miR-30a-5p_nont_0_+2_AT	14.6201	-4.90036	0.854627	-5.73392	9.81342e-09	1.02415e-07
hsa-miR-1307-3p_chr10(-)_t_+1_0_nont_0_+1_A	51.4101	3.00162	0.523576	5.73293	9.87115e-09	1.02886e-07
hsa-miR-200a-3p_chr1(+)_t_0_-1_nont_0_+2_GT	51.6584	-6.34021	1.10603	-5.7324	9.9022e-09	1.02948e-07
hsa-miR-744-5p_nont_0_+1_T	7.05795	4.93113	0.860189	5.73261	9.8898e-09	1.02948e-07
hsa-miR-127-3p_chr14(+)	82.6054	4.61233	0.80471	5.73166	9.94501e-09	1.03261e-07
hsa-miR-30e-3p_chr1(+)	643.643	-4.14002	0.722816	-5.72763	1.01846e-08	1.05616e-07
hsa-miR-99a-5p_chr21(+)_t_-1_-2	74.4932	-3.07795	0.537742	-5.72384	1.04145e-08	1.07863e-07
hsa-let-7b-5p_chr22(+)_t_0_-1_nont_0_+3_ATT	30.397	-4.89515	0.855337	-5.72306	1.04622e-08	1.0822e-07
hsa-miR-361-3p_chrX(-)_t_+1_+2	19.1327	3.19462	0.558225	5.72283	1.04764e-08	1.08229e-07
hsa-miR-1228-5p_chr12(+)_t_0_-1_nont_0_+1_A	5.87567	6.61106	1.15627	5.71755	1.0807e-08	1.11504e-07
hsa-miR-193b-3p_chr16(+)_t_0_+1	17.1836	-5.09855	0.891931	-5.7163	1.08869e-08	1.12187e-07
hsa-miR-423-5p_chr17(+)_t_0_-2_nont_0_+1_A	50.4354	3.49269	0.611399	5.71261	1.11254e-08	1.145e-07
hsa-miR-370-3p_nont_0_+1_A	6.29225	7.26435	1.27193	5.71127	1.12138e-08	1.15266e-07
hsa-miR-423-5p_chr17(+)_t_0_-1_nont_0_+1_A	211.728	3.73239	0.653547	5.71097	1.12333e-08	1.15322e-07
hsa-miR-499a-5p_chr20(+)_t_0_+1	46.8784	-6.23087	1.09134	-5.70937	1.13392e-08	1.16262e-07
hsa-let-7c-5p_chr21(+)_t_0_-1_nont_0_+1_C	410.279	-4.59176	0.80485	-5.70512	1.16264e-08	1.19058e-07
hsa-miR-26a-5p_chr12(-)_chr3(+)	17674.7	-2.79277	0.489924	-5.70042	1.19509e-08	1.22228e-07
hsa-miR-185-3p_chr22(+)_t_0_-1_nont_0_+1_G	22.2969	7.62828	1.33849	5.69918	1.20385e-08	1.2297e-07
hsa-miR-146b-3p_chr10(+)_t_0_-1	62.7205	-3.19164	0.560413	-5.69516	1.23257e-08	1.25591e-07
hsa-miR-182-5p_chr7(-)_t_0_-4	500.468	-3.81927	0.6706	-5.6953	1.23155e-08	1.25591e-07
hsa-let-7i-5p_chr12(+)_t_0_-2_nont_0_+2_AA	16.1899	-5.0206	0.883033	-5.68564	1.30325e-08	1.32627e-07
hsa-miR-21-5p_chr17(+)	15968.7	-3.90041	0.686232	-5.68381	1.31724e-08	1.33884e-07
hsa-miR-92a-3p_chrX(-)_t_+1_+1	12.5703	4.13395	0.727765	5.68033	1.34436e-08	1.36471e-07
hsa-miR-484_chr16(+)_t_0_-1	248.47	3.74387	0.659155	5.67981	1.34848e-08	1.36719e-07
hsa-let-7e-5p_chr19(+)_t_0_-1	129.44	-3.94875	0.695263	-5.67951	1.3508e-08	1.36785e-07
hsa-miR-146a-5p_nont_0_+1_C	81.7634	-3.33501	0.587231	-5.67922	1.35308e-08	1.36847e-07
hsa-let-7a-5p_chr11(-)_chr9(+)_chr22(+)_t_0_-2_nont_0_+2_GT	124.824	-5.60712	0.987983	-5.67532	1.3843e-08	1.39738e-07
hsa-miR-146a-5p_chr5(+)_t_0_-2_nont_0_+2_CA	22.4257	-4.703	0.82869	-5.67522	1.38509e-08	1.39738e-07
hsa-miR-193a-3p_chr17(+)_t_0_-2	25.0697	-5.52143	0.974008	-5.66877	1.43823e-08	1.44921e-07
hsa-miR-629-5p_nont_0_+2_TA	12.9544	4.1608	0.73405	5.66828	1.4424e-08	1.45163e-07
hsa-miR-193b-3p_chr16(+)_t_0_-2_nont_0_+1_A	15.7646	-4.97691	0.878094	-5.66785	1.44603e-08	1.45349e-07
hsa-miR-30a-3p_chr6(-)_t_+1_0_nont_0_+1_A	36.1403	-5.93037	1.0464	-5.66739	1.44991e-08	1.45393e-07
hsa-miR-320a-3p_chr8(-)_t_0_-1_nont_0_+3_TTG	11.8355	4.12399	0.727672	5.66738	1.45002e-08	1.45393e-07
hsa-miR-423-5p_nont_0_+1_A	60.9867	4.06567	0.717686	5.66496	1.47055e-08	1.47271e-07
hsa-miR-9983-3p_chr6(+)_t_+1_0_nont_0_+1_A	25.5206	-5.5465	0.97936	-5.66339	1.48413e-08	1.48449e-07
hsa-miR-423-5p_chr17(+)_t_0_-1_nont_0_+2_GA	15.8666	6.68269	1.18094	5.6588	1.52436e-08	1.52288e-07
hsa-let-7e-5p_chr19(+)_t_0_-1_nont_0_+1_C	48.1529	-4.9532	0.875739	-5.65602	1.54923e-08	1.54583e-07
hsa-miR-30a-5p_chr6(-)_t_0_-2_nont_0_+3_GGC	38.8187	-5.08848	0.901174	-5.6465	1.63747e-08	1.63188e-07
hsa-miR-574-5p_chr4(+)_t_0_-1	75.4512	-3.99897	0.709443	-5.63677	1.73269e-08	1.72468e-07
hsa-miR-224-5p_chrX(-)_t_+1_-4_nont_0_+1_C	53.954	-4.77709	0.847541	-5.63641	1.73629e-08	1.72617e-07
hsa-miR-182-5p_chr7(-)_t_0_-1_nont_0_+1_C	216.601	-3.36631	0.597537	-5.63364	1.76444e-08	1.75202e-07
hsa-miR-148b-3p_chr12(+)_t_0_-1_nont_0_+1_C	342.291	-3.47573	0.617044	-5.63287	1.77239e-08	1.75778e-07
hsa-miR-6842-3p_nont_0_+1_T	9.02952	4.36072	0.774476	5.63054	1.79647e-08	1.77951e-07
hsa-miR-29a-3p_chr7(-)_t_0_-2	278.423	-4.03367	0.717295	-5.62344	1.87189e-08	1.85197e-07
hsa-miR-128-3p_chr2(+)_t_0_+2	9.10799	5.19522	0.924779	5.61779	1.93415e-08	1.91126e-07
hsa-miR-30d-5p_chr8(-)_t_0_-2_nont_0_+1_T	22.4543	-4.40205	0.783628	-5.61753	1.93711e-08	1.91187e-07
hsa-let-7a-5p_nont_0_+1_A	233.551	-3.411	0.60746	-5.61518	1.96356e-08	1.93564e-07
hsa-miR-122-5p_chr18(+)_t_0_-2_nont_0_+3_AGA	9.49866	7.62883	1.3592	5.61275	1.99131e-08	1.96064e-07
hsa-miR-146b-5p_chr10(+)_t_0_-1_nont_0_+2_AA	29.8279	-5.70712	1.0169	-5.61229	1.99668e-08	1.96357e-07
hsa-miR-181a-2-3p_chr9(+)_t_0_-2	176.662	-2.57526	0.458888	-5.61197	2.0004e-08	1.96486e-07
hsa-miR-25-5p_chr7(-)	25.9039	5.03799	0.898169	5.60917	2.03295e-08	1.99444e-07
hsa-miR-30a-5p_chr6(-)_t_+2_+2	16.0372	-5.00385	0.892422	-5.60704	2.05816e-08	2.01675e-07
hsa-miR-200b-5p_chr1(+)_t_+1_0	15.289	-4.94098	0.881978	-5.60216	2.11698e-08	2.0719e-07
hsa-miR-196a-5p_chr17(-)_chr12(+)_t_0_-1_nont_0_+1_A	19.6227	-5.23522	0.935694	-5.59501	2.20608e-08	2.15653e-07
hsa-miR-146b-5p_chr10(+)_t_0_-1_nont_0_+2_AC	20.6897	-5.29569	0.947393	-5.58975	2.27394e-08	2.21757e-07
hsa-miR-30a-5p_chr6(-)_t_+1_-1_nont_0_+1_A	14.8599	-4.9188	0.879962	-5.58978	2.27356e-08	2.21757e-07
hsa-miR-335-3p_chr7(+)_t_-1_-2	17.437	-5.09623	0.912375	-5.58568	2.32793e-08	2.26752e-07
hsa-miR-6855-5p_chr9(+)_t_0_-1	12.358	7.3587	1.31805	5.58301	2.36388e-08	2.29979e-07
hsa-miR-486-5p_chr8(-)_chr8(+)_t_0_-1_nont_0_+2_AC	6.89004	7.08106	1.26898	5.58013	2.4034e-08	2.33547e-07
hsa-miR-190b-5p_chr1(-)	30.3394	-5.31546	0.952854	-5.57846	2.4266e-08	2.35521e-07
hsa-let-7g-5p_chr3(-)_t_0_-2_nont_0_+2_CC	26.4252	-5.5668	0.998374	-5.57586	2.46303e-08	2.38774e-07
hsa-let-7i-5p_chr12(+)_t_0_-2_nont_0_+2_GC	70.143	-6.06046	1.08723	-5.5742	2.48666e-08	2.40779e-07
hsa-miR-671-3p_nont_0_+2_TT	4.11573	6.06994	1.08983	5.56964	2.55272e-08	2.46883e-07
hsa-let-7a-5p_chr11(-)_chr9(+)_chr22(+)_t_0_-1_nont_0_+2_AA	13.5647	-4.80196	0.862617	-5.56673	2.59565e-08	2.50739e-07
hsa-miR-3615_nont_0_+3_GTT	60.6587	4.50472	0.809795	5.5628	2.65483e-08	2.55852e-07
hsa-miR-664a-3p_chr1(-)	54.404	-4.31935	0.776457	-5.5629	2.65335e-08	2.55852e-07
hsa-miR-3615_nont_0_+1_T	73.4246	4.49897	0.809162	5.56004	2.69718e-08	2.59628e-07
hsa-miR-455-5p_chr9(+)_t_0_+1	21.7384	-4.98998	0.89754	-5.55962	2.70365e-08	2.59944e-07
hsa-miR-429_chr1(+)_t_0_-1_nont_0_+1_G	32.4638	-5.39113	0.969992	-5.55791	2.7303e-08	2.62199e-07
hsa-miR-26a-5p_chr12(-)_chr3(+)_t_0_-2_nont_0_+1_G	37.3778	-5.63863	1.01562	-5.55192	2.82552e-08	2.71024e-07
hsa-miR-21-5p_chr17(+)_t_0_-1_nont_0_+1_C	131.036	-6.0716	1.09379	-5.55096	2.84112e-08	2.72202e-07
hsa-miR-203a-3p_nont_0_+1_T	13.7444	-4.81131	0.867046	-5.54909	2.87158e-08	2.74798e-07
hsa-miR-30a-3p_chr6(-)_t_0_-1_nont_0_+1_G	46.0254	-6.17357	1.1127	-5.54829	2.8847e-08	2.75732e-07
hsa-miR-148a-3p_chr7(-)_t_+1_0	141.554	-4.36479	0.786721	-5.54808	2.88823e-08	2.75747e-07
hsa-miR-652-3p_chrX(+)_t_0_+1	44.6529	-3.53133	0.636561	-5.54751	2.89762e-08	2.76321e-07
hsa-miR-423-5p_chr17(+)_t_0_+1	540.954	3.70868	0.668575	5.54715	2.90366e-08	2.76575e-07
hsa-miR-139-3p_chr11(-)_t_0_-2	8.68227	7.51354	1.35506	5.54482	2.94263e-08	2.79767e-07
hsa-miR-19b-3p_chr13(+)_chrX(-)_t_0_-2	56.2454	-4.51165	0.813681	-5.54473	2.94402e-08	2.79767e-07
hsa-miR-141-3p_chr12(+)_t_0_-2_nont_0_+1_C	31.4863	-5.75576	1.03811	-5.54444	2.94897e-08	2.79913e-07
hsa-miR-26a-5p_chr12(-)_chr3(+)_t_0_-2_nont_0_+2_AA	26.3475	-5.15026	0.929059	-5.54353	2.96441e-08	2.81053e-07
hsa-miR-92b-3p_chr1(+)_t_0_-2_nont_0_+2_GT	139.641	4.13836	0.746836	5.54119	3.00429e-08	2.84504e-07
hsa-miR-224-5p_chrX(-)_t_+1_-3_nont_0_+1_C	54.3602	-5.215	0.941894	-5.53671	3.08201e-08	2.91526e-07
hsa-miR-29a-3p_chr7(-)_t_0_-2_nont_0_+1_A	39.6295	-5.03994	0.910356	-5.53624	3.09042e-08	2.91984e-07
hsa-miR-486-5p_chr8(-)_chr8(+)_t_0_-1_nont_0_+2_TG	7.50948	7.19408	1.29996	5.53407	3.12879e-08	2.95268e-07
hsa-miR-320a-3p_chr8(-)_t_-1_0_nont_0_+1_T/hsa-miR-320b_chr1(-)_chr1(+)_t_-1_-2_nont_0_+3_GAT	4.9168	4.79223	0.866158	5.53274	3.15266e-08	2.97178e-07
hsa-miR-139-3p_nont_0_+1_T	6.7242	7.20124	1.30285	5.52731	3.2518e-08	3.0617e-07
hsa-miR-140-3p_chr16(+)_t_+1_+1_nont_0_+2_AA	42.6903	3.07499	0.556619	5.5244	3.30613e-08	3.103e-07
hsa-miR-365a-3p_chr16(+)_t_0_-2_nont_0_+1_T/hsa-miR-365b-3p_chr17(+)_t_0_-2_nont_0_+1_T	21.5559	-4.98419	0.902192	-5.52454	3.30359e-08	3.103e-07
hsa-let-7i-3p_chr12(+)_t_0_-2	38.5297	-3.85243	0.697355	-5.52435	3.30704e-08	3.103e-07
hsa-miR-4746-5p_chr19(+)_t_0_-3	7.65229	7.04692	1.27575	5.52374	3.31854e-08	3.11023e-07
hsa-miR-193b-3p_chr16(+)_t_0_-1_nont_0_+1_G	24.4535	-5.46896	0.990119	-5.52353	3.32254e-08	3.11041e-07
hsa-miR-10b-5p_chr2(+)_t_0_-1_nont_0_+1_A	7.59253	5.85911	1.06136	5.5204	3.38229e-08	3.16273e-07
hsa-miR-181b-5p_chr1(-)_chr9(+)_t_0_-2_nont_0_+1_A	19.0238	-4.77045	0.864248	-5.51976	3.39454e-08	3.17056e-07
hsa-miR-574-5p_chr4(+)	79.0871	-3.2198	0.583474	-5.51832	3.42257e-08	3.19309e-07
hsa-miR-361-5p_chrX(-)_t_0_-2	61.3831	-4.39186	0.796062	-5.51698	3.44879e-08	3.21389e-07
hsa-miR-30c-2-3p_chr6(-)_t_0_-2	32.901	-4.80372	0.870933	-5.5156	3.47584e-08	3.23542e-07
hsa-miR-148a-5p_chr7(-)	714.372	-3.10648	0.563349	-5.51431	3.5016e-08	3.2557e-07
hsa-miR-193a-3p_chr17(+)	37.6198	-5.94497	1.07838	-5.51288	3.53007e-08	3.27843e-07
hsa-miR-29a-3p_chr7(-)_t_0_-2_nont_0_+1_C	235.283	-4.96253	0.900368	-5.51167	3.55442e-08	3.29731e-07
hsa-let-7c-5p_chr21(+)_t_0_-2_nont_0_+2_GT	32.2789	-5.77267	1.048	-5.50827	3.62372e-08	3.35779e-07
hsa-miR-429_chr1(+)_t_0_-2_nont_0_+1_A	95.0029	-5.79948	1.05292	-5.508	3.6294e-08	3.35924e-07
hsa-miR-3177-3p_chr16(+)	12.4406	4.73956	0.861422	5.50202	3.75468e-08	3.47127e-07
hsa-miR-423-3p_chr17(+)_t_0_-1	270.358	2.90427	0.5286	5.49427	3.92319e-08	3.62297e-07
hsa-miR-30a-5p_chr6(-)_t_0_-1_nont_0_+2_AC	24.0863	-4.8355	0.880527	-5.4916	3.98306e-08	3.67014e-07
hsa-miR-1224-5p_chr3(+)_t_0_+2	15.1124	7.92204	1.44258	5.49159	3.98324e-08	3.67014e-07
hsa-miR-423-5p_chr17(+)_t_0_-3_nont_0_+1_C	1719.25	3.14635	0.573058	5.49047	4.00873e-08	3.68948e-07
hsa-miR-181b-5p_chr1(-)_chr9(+)_t_0_-3_nont_0_+1_T	27.901	-4.13825	0.753798	-5.48987	4.02237e-08	3.69372e-07
hsa-miR-378a-3p_chr5(+)_t_0_-1_nont_0_+2_AT/hsa-miR-378c_chr10(-)_t_0_-5_nont_0_+3_GAT	41.7306	-4.69991	0.85608	-5.49003	4.01863e-08	3.69372e-07
hsa-miR-382-5p_chr14(+)_t_0_-1_nont_0_+1_A	7.81039	5.80326	1.0576	5.48721	4.08321e-08	3.74538e-07
hsa-miR-2110_nont_0_+1_T	21.6068	3.2077	0.585203	5.48135	4.22091e-08	3.86736e-07
hsa-miR-30e-3p_chr1(+)_t_0_-1_nont_0_+2_TT	332.642	-4.69184	0.856692	-5.47669	4.33345e-08	3.96602e-07
hsa-miR-146b-5p_chr10(+)_t_0_-2_nont_0_+3_CGC	25.6794	-5.51345	1.00695	-5.4754	4.36521e-08	3.99064e-07
hsa-miR-125b-2-3p_chr21(+)_t_+2_0_nont_0_+1_T	91.0905	-3.33942	0.610254	-5.47218	4.44521e-08	4.05923e-07
hsa-let-7f-5p_nont_0_+1_A	355.352	-3.42307	0.625705	-5.47074	4.4816e-08	4.0879e-07
hsa-miR-146b-5p_chr10(+)_t_0_-3_nont_0_+3_TTG	22.745	-4.45932	0.816437	-5.46193	4.70988e-08	4.27705e-07
hsa-miR-486-5p_nont_0_+3_AGG	3.84192	6.43768	1.17864	5.46195	4.7093e-08	4.27705e-07
hsa-miR-654-5p_chr14(+)_t_0_-1_nont_0_+1_T	7.27088	6.93783	1.27015	5.4622	4.70261e-08	4.27705e-07
hsa-miR-409-3p_chr14(+)_t_-1_+2	12.5549	7.82256	1.43208	5.46237	4.69811e-08	4.27705e-07
hsa-miR-30a-5p_chr6(-)_t_+1_+1_nont_0_+1_C	90.6944	-3.67382	0.67273	-5.46105	4.73314e-08	4.29341e-07
hsa-miR-146b-5p_chr10(+)_t_0_-3_nont_0_+3_ATG	19.0837	-4.74877	0.870597	-5.45461	4.90792e-08	4.44702e-07
hsa-miR-7706_chr15(+)_t_0_-1_nont_0_+1_T	12.858	4.06401	0.745111	5.45424	4.91829e-08	4.45149e-07
hsa-let-7c-5p_chr21(+)_t_0_-1_nont_0_+2_AA	16.0096	-4.96725	0.910801	-5.45372	4.93267e-08	4.45465e-07
hsa-miR-26a-5p_chr12(-)_chr3(+)_t_0_-2_nont_0_+2_GT	83.1054	-5.62795	1.03192	-5.45389	4.92802e-08	4.45465e-07
hsa-miR-200b-3p_nont_0_+2_TT	16.5182	-5.01701	0.920707	-5.44909	5.06294e-08	4.56725e-07
hsa-miR-27b-3p_chr9(+)_t_0_-1_nont_0_+2_AG	24.9142	-4.31061	0.791329	-5.4473	5.11396e-08	4.6082e-07
hsa-miR-26b-5p_chr2(+)_t_0_-1_nont_0_+2_GT	26.9723	-5.56167	1.02149	-5.44464	5.19113e-08	4.66745e-07
hsa-miR-16-2-3p_chr3(+)_t_-1_-3	70.864	3.357	0.616554	5.44477	5.18722e-08	4.66745e-07
hsa-miR-146b-5p_chr10(+)_t_0_-2_nont_0_+2_AA	13.2503	-4.76224	0.875291	-5.44075	5.30578e-08	4.76207e-07
hsa-miR-423-3p_nont_0_+1_G	10.8138	3.432	0.630804	5.44067	5.30801e-08	4.76207e-07
hsa-let-7i-5p_nont_0_+1_T	1274.88	-2.1636	0.397833	-5.43847	5.37407e-08	4.81606e-07
hsa-miR-181b-5p_chr1(-)_chr9(+)_t_0_-1	55.8037	-3.14361	0.578274	-5.4362	5.44302e-08	4.87252e-07
hsa-miR-10b-5p_chr2(+)_t_0_-2_nont_0_+1_G	20.6852	6.43473	1.18378	5.43574	5.45688e-08	4.87959e-07
hsa-miR-181b-5p_nont_0_+1_C	19.113	-4.48284	0.824759	-5.43533	5.46946e-08	4.88549e-07
hsa-miR-146b-5p_chr10(+)_t_0_-2_nont_0_+2_GT	25.4877	-5.49698	1.01212	-5.43113	5.5999e-08	4.99655e-07
hsa-miR-200c-3p_chr12(+)_t_-1_0	19.0297	-5.1658	0.952443	-5.42373	5.83672e-08	5.20218e-07
hsa-miR-185-5p_chr22(+)_t_0_-1_nont_0_+1_G	48.1686	4.36526	0.805041	5.42241	5.87996e-08	5.23502e-07
hsa-miR-125a-5p_chr19(+)_t_0_-2_nont_0_+1_A	56.0345	-4.2998	0.793681	-5.41753	6.04268e-08	5.37404e-07
hsa-let-7i-5p_chr12(+)_t_0_-2_nont_0_+2_CT	195.541	-3.02519	0.558443	-5.41718	6.0547e-08	5.37889e-07
hsa-miR-335-3p_chr7(+)_t_-1_-1_nont_0_+1_T	28.5482	-4.76877	0.88073	-5.41457	6.14357e-08	5.45192e-07
hsa-miR-146b-5p_chr10(+)_t_0_-3_nont_0_+2_AT	18.11	-5.1017	0.942588	-5.41244	6.21724e-08	5.51132e-07
hsa-miR-140-3p_chr16(+)_t_+1_+1_nont_0_+2_AG	10.3332	3.45612	0.639222	5.40676	6.41743e-08	5.68262e-07
hsa-miR-204-3p_chr9(-)_t_0_-1	9.03783	7.3197	1.35499	5.40202	6.58932e-08	5.82222e-07
hsa-miR-30a-5p_chr6(-)_t_+1_-1	19.4078	-5.18846	0.960439	-5.40218	6.58369e-08	5.82222e-07
hsa-miR-532-5p_nont_0_+1_G	70.3634	3.72	0.689221	5.3974	6.76141e-08	5.96784e-07
hsa-miR-423-3p_nont_0_+1_A	51.1977	3.03447	0.56251	5.39452	6.87054e-08	6.05762e-07
hsa-miR-196a-5p_chr12(+)_t_0_+1	15.4487	-4.92305	0.912862	-5.39298	6.92974e-08	6.10324e-07
hsa-miR-320a-3p_nont_0_+3_GAA	12.1984	5.80828	1.07799	5.38808	7.12126e-08	6.26518e-07
hsa-miR-320c_nont_0_+2_GA	42.855	5.01688	0.931229	5.38738	7.14931e-08	6.2831e-07
hsa-miR-99a-5p_nont_0_+1_C	37.8462	-4.11932	0.764764	-5.38639	7.18878e-08	6.31101e-07
hsa-miR-148a-3p_chr7(-)_t_0_-2_nont_0_+2_CC	59.8427	-6.42069	1.19208	-5.38614	7.19879e-08	6.31302e-07
hsa-miR-32-5p_chr9(-)_t_0_-2	74.4103	-6.02471	1.11897	-5.38417	7.27781e-08	6.37549e-07
hsa-miR-101-3p_chr1(-)_chr9(+)_t_0_-1_nont_0_+2_CA	54.8445	-4.39333	0.816311	-5.38194	7.36886e-08	6.44834e-07
hsa-let-7f-5p_chr9(+)_chrX(-)	15156	-3.4803	0.64743	-5.37556	7.6343e-08	6.67349e-07
hsa-miR-30d-5p_chr8(-)_t_0_-1_nont_0_+1_T	90.7772	-3.13918	0.584111	-5.37429	7.68853e-08	6.71372e-07
hsa-miR-652-3p_chrX(+)_t_0_-1_nont_0_+1_T	21.1684	-3.53038	0.657106	-5.37263	7.75973e-08	6.76832e-07
hsa-miR-128-3p_chr2(+)_t_0_+1	36.9801	4.12111	0.767083	5.37245	7.76761e-08	6.76832e-07
hsa-miR-3940-3p_chr19(-)_t_0_-1	26.7699	5.55617	1.03528	5.36684	8.01283e-08	6.97457e-07
hsa-miR-335-5p_chr7(+)_t_0_-1_nont_0_+1_C	23.5217	-5.396	1.0072	-5.35745	8.44046e-08	7.33899e-07
hsa-miR-3615_chr17(+)_t_0_-1_nont_0_+2_TG	9.69889	6.75016	1.26026	5.35618	8.49983e-08	7.38276e-07
hsa-miR-30a-5p_nont_0_+3_CTC	29.971	-4.94406	0.92313	-5.35576	8.51995e-08	7.39239e-07
hsa-miR-145-3p_chr5(+)_t_+1_-1	6.28011	6.14392	1.14771	5.35319	8.64187e-08	7.49023e-07
hsa-miR-378a-3p_chr5(+)_t_+1_0_nont_0_+2_GA	24.742	4.94169	0.923868	5.34891	8.84858e-08	7.66128e-07
hsa-miR-185-5p_chr22(+)_t_0_-1_nont_0_+1_T	26.6748	3.05615	0.571562	5.34702	8.94146e-08	7.73352e-07
hsa-miR-205-5p_chr1(+)_t_0_-2_nont_0_+1_G	38.8218	-5.94557	1.11247	-5.34445	9.069e-08	7.82954e-07
hsa-miR-92b-5p_chr1(+)_t_0_+1	15.7213	5.42951	1.01592	5.3444	9.07162e-08	7.82954e-07
hsa-miR-335-3p_chr7(+)_t_0_-2_nont_0_+1_T	22.6121	-5.34697	1.0007	-5.34323	9.13026e-08	7.87184e-07
hsa-miR-33b-3p_chr17(-)_t_0_-1	16.8538	-5.01271	0.938595	-5.34066	9.2611e-08	7.97625e-07
hsa-miR-328-3p_chr16(-)_t_0_-1_nont_0_+1_A	13.2586	3.67185	0.687639	5.3398	9.30488e-08	8.00552e-07
hsa-miR-146a-5p_chr5(+)_t_0_-2_nont_0_+2_GA	22.3104	-5.32916	0.998382	-5.3378	9.40819e-08	8.0859e-07
hsa-miR-26a-5p_chr12(-)_chr3(+)_t_0_-1_nont_0_+1_C	3855.47	-3.36852	0.631227	-5.33647	9.47736e-08	8.1368e-07
hsa-miR-122-5p_chr18(+)_t_0_-2_nont_0_+2_AC	5.97828	7.04327	1.32011	5.33536	9.53552e-08	8.17816e-07
hsa-miR-579-5p_chr5(-)	7.18945	4.38633	0.822401	5.33356	9.63036e-08	8.25085e-07
hsa-miR-320a-3p_nont_0_+2_TG	101.547	4.49722	0.843234	5.3333	9.64458e-08	8.25439e-07
hsa-miR-92b-3p_chr1(+)_t_0_-1_nont_0_+1_A	48.8475	5.53191	1.03822	5.32826	9.91562e-08	8.4775e-07
hsa-miR-27b-3p_chr9(+)_t_0_-1_nont_0_+3_AGA	29.6483	-4.31449	0.810194	-5.32525	1.00816e-07	8.61041e-07
hsa-miR-361-3p_chrX(-)_t_0_-1_nont_0_+1_C	53.5683	-4.51963	0.84923	-5.32204	1.02613e-07	8.75472e-07
hsa-miR-543_chr14(+)_t_0_-1	8.58305	6.98121	1.31243	5.31928	1.04178e-07	8.87903e-07
hsa-miR-3615_nont_0_+1_C	26.8454	3.91578	0.736887	5.31395	1.07272e-07	9.13319e-07
hsa-miR-146b-3p_chr10(+)_t_0_-1_nont_0_+1_G	15.3061	-4.89357	0.920983	-5.31342	1.07587e-07	9.15052e-07
hsa-miR-1287-5p_chr10(-)_t_0_-2_nont_0_+1_A	34.5463	-3.92189	0.738618	-5.30977	1.09764e-07	9.32592e-07
hsa-miR-99a-5p_chr21(+)_t_0_-1_nont_0_+1_C	22.7173	-5.34678	1.00705	-5.30936	1.10013e-07	9.33745e-07
hsa-miR-21-5p_chr17(+)_t_0_-1	16719.4	-3.94731	0.743749	-5.30731	1.11254e-07	9.43298e-07
hsa-miR-126-3p_chr9(+)_t_0_-1_nont_0_+1_C	6.15652	6.9154	1.30311	5.30683	1.11548e-07	9.44809e-07
hsa-miR-200a-3p_chr1(+)_t_0_-2_nont_0_+1_T	270.456	-5.13625	0.968128	-5.30534	1.12461e-07	9.51561e-07
hsa-miR-148a-3p_chr7(-)_t_0_-1_nont_0_+2_GC	28.7189	-5.60471	1.05653	-5.30485	1.12765e-07	9.53148e-07
hsa-miR-4446-3p_chr3(+)	10.5968	5.14624	0.970579	5.30224	1.14389e-07	9.65877e-07
hsa-miR-584-5p_chr5(-)_t_0_-2_nont_0_+2_TA	7.91305	7.3661	1.39021	5.29856	1.16721e-07	9.84547e-07
hsa-miR-30a-5p_nont_0_+3_CTA	15.0173	-4.39471	0.829642	-5.29712	1.17644e-07	9.91309e-07
hsa-miR-10b-5p_chr2(+)_t_+1_+1	6.23372	6.39893	1.20875	5.29382	1.19787e-07	1.00833e-06
hsa-miR-141-3p_chr12(+)_t_0_+1	37.6987	-5.90223	1.11521	-5.29246	1.20679e-07	1.0148e-06
hsa-miR-320a-3p_chr8(-)_t_0_-1_nont_0_+2_CT/hsa-miR-320b_chr1(-)_chr1(+)_t_0_-2_nont_0_+3_GCT	60.4119	4.31066	0.81493	5.2896	1.22584e-07	1.02975e-06
hsa-miR-378a-3p_chr5(+)_t_0_-1_nont_0_+1_G/hsa-miR-378c_chr10(-)_t_0_-5_nont_0_+2_GG	250.877	-3.5792	0.677286	-5.28463	1.25961e-07	1.05704e-06
hsa-miR-148a-3p_chr7(-)_t_0_-2_nont_0_+2_AA	25.1329	-5.45112	1.03228	-5.28065	1.28726e-07	1.07914e-06
hsa-miR-485-3p_chr14(+)	13.7554	7.92421	1.50085	5.27981	1.29319e-07	1.083e-06
hsa-miR-146b-5p_chr10(+)_t_0_-2_nont_0_+1_G	1282.74	-5.12035	0.970122	-5.27804	1.3057e-07	1.09124e-06
hsa-let-7f-5p_chr9(+)_chrX(-)_t_0_-1	6617.96	-2.93021	0.555153	-5.2782	1.30462e-07	1.09124e-06
hsa-miR-30a-5p_chr6(-)_t_-1_0	18.5503	-5.11479	0.969456	-5.27594	1.32078e-07	1.10272e-06
hsa-miR-378a-3p_chr5(+)_t_0_-2_nont_0_+1_C/hsa-miR-378c_chr10(-)_t_0_-5_nont_0_+1_C	187.74	-3.72037	0.705628	-5.27242	1.34638e-07	1.12295e-06
hsa-miR-127-3p_nont_0_+1_C	11.0893	6.32596	1.19991	5.27204	1.34916e-07	1.12412e-06
hsa-miR-26a-5p_nont_0_+2_AA	31.2843	-4.28623	0.813058	-5.27174	1.35136e-07	1.12481e-06
hsa-miR-139-5p_chr11(-)_t_0_-1_nont_0_+1_C	4.81991	6.30449	1.19606	5.27106	1.35637e-07	1.12783e-06
hsa-let-7c-5p_chr21(+)_t_0_-2_nont_0_+2_CT	25.6161	-5.46963	1.0378	-5.27041	1.36117e-07	1.13067e-06
hsa-miR-135a-5p_chr3(-)_chr12(+)_t_0_-1_nont_0_+1_T	17.016	-5.01853	0.952807	-5.2671	1.38599e-07	1.14982e-06
hsa-miR-1-3p_chr18(-)_chr20(+)	14.1	5.80652	1.10244	5.26696	1.38704e-07	1.14982e-06
hsa-miR-27b-3p_nont_0_+2_AA	43.7803	-4.24812	0.807409	-5.26142	1.42946e-07	1.1827e-06
hsa-miR-132-3p_chr17(-)_t_0_-1	11.2098	-4.53551	0.862033	-5.2614	1.42959e-07	1.1827e-06
hsa-miR-132-3p_chr17(-)_t_0_-2	15.1044	-4.88232	0.928956	-5.25571	1.47452e-07	1.21864e-06
hsa-miR-146a-5p_chr5(+)_t_0_-2_nont_0_+2_GG	58.7441	-6.00735	1.14459	-5.24845	1.53387e-07	1.26641e-06
hsa-miR-181a-3p_chr1(-)_t_0_-2	22.5785	-3.47101	0.662068	-5.24268	1.58262e-07	1.30534e-06
hsa-miR-335-3p_chr7(+)_t_-1_-1_nont_0_+1_A	17.0133	-4.26374	0.81401	-5.23795	1.62372e-07	1.33789e-06
hsa-miR-141-3p_nont_0_+1_A	30.8923	-5.67324	1.08321	-5.23745	1.62808e-07	1.34014e-06
hsa-miR-6510-3p_chr17(-)_t_0_+1	17.9421	-5.06561	0.968256	-5.23168	1.67977e-07	1.3813e-06
hsa-miR-30e-3p_chr1(+)_t_0_-1_nont_0_+1_G	48.6783	-5.30771	1.01467	-5.23097	1.68619e-07	1.38518e-06
hsa-miR-146b-5p_chr10(+)_t_0_-2_nont_0_+3_GGT	70.3002	-5.4265	1.03915	-5.22206	1.76942e-07	1.45209e-06
hsa-miR-20a-5p_nont_0_+1_A	74.0624	-3.43264	0.65738	-5.2217	1.7729e-07	1.45349e-06
hsa-miR-200a-5p_chr1(+)_t_0_-2_nont_0_+1_A	16.447	-4.96875	0.951774	-5.22051	1.78427e-07	1.46135e-06
hsa-miR-10b-5p_chr2(+)_t_+1_0	28.1413	6.0049	1.15036	5.22003	1.78895e-07	1.46372e-06
hsa-miR-3615_chr17(+)_t_0_+3	12.2256	5.41968	1.04063	5.20807	1.90816e-07	1.5597e-06
hsa-miR-26a-5p_chr12(-)_chr3(+)_t_0_-1_nont_0_+2_AA	19.022	-4.45402	0.855739	-5.20488	1.94122e-07	1.58514e-06
hsa-miR-146a-5p_nont_0_+2_AA	12.5876	-4.64726	0.893185	-5.20302	1.96074e-07	1.59876e-06
hsa-miR-185-3p_chr22(+)_t_0_-2_nont_0_+1_A	7.5633	5.41474	1.04073	5.20284	1.96265e-07	1.59876e-06
hsa-miR-182-5p_chr7(-)_t_0_-3	119.806	-3.18837	0.612826	-5.20274	1.96377e-07	1.59876e-06
hsa-miR-140-3p_chr16(+)_t_+1_+2	179.914	2.67672	0.514959	5.19793	2.01518e-07	1.63899e-06
hsa-miR-192-5p_chr11(-)_t_+1_+1	69.0793	3.17121	0.610265	5.19644	2.03136e-07	1.65051e-06
hsa-miR-21-5p_chr17(+)_t_0_-1_nont_0_+2_GC	367.577	-3.66117	0.704694	-5.19541	2.04273e-07	1.6581e-06
hsa-miR-26b-5p_nont_0_+2_AG	10.2127	-4.41999	0.851392	-5.19149	2.0862e-07	1.6917e-06
hsa-miR-19b-3p_chr13(+)_chrX(-)_t_0_-1_nont_0_+1_C	38.2534	-4.37855	0.843618	-5.19021	2.10055e-07	1.70166e-06
hsa-miR-186-5p_chr1(-)_t_0_-1_nont_0_+1_A	163.621	-3.00437	0.579019	-5.18872	2.11744e-07	1.71364e-06
hsa-miR-192-5p_chr11(-)_t_+1_+1_nont_0_+2_TT	15.1786	3.27205	0.630943	5.18596	2.14903e-07	1.73748e-06
hsa-miR-361-3p_chrX(-)_t_0_-3_nont_0_+1_A	28.8363	-4.44033	0.85645	-5.18458	2.16506e-07	1.74872e-06
hsa-miR-30a-5p_chr6(-)_t_+1_+1_nont_0_+1_A	32.5661	-4.67043	0.901196	-5.18248	2.18958e-07	1.76678e-06
hsa-miR-7706_chr15(+)_t_0_-2	14.8921	3.66782	0.708253	5.17868	2.23456e-07	1.80129e-06
hsa-miR-760_chr1(+)_t_0_+1	11.3612	3.9884	0.770658	5.17531	2.27534e-07	1.83237e-06
hsa-miR-1273h-5p_chr16(+)_t_0_+2	4.4537	5.39637	1.04341	5.17188	2.31756e-07	1.86453e-06
hsa-miR-493-3p_chr14(+)	8.53754	4.58617	0.887352	5.16838	2.36137e-07	1.89791e-06
hsa-miR-99a-5p_chr21(+)_t_0_-2_nont_0_+1_C	1577.66	-2.92745	0.566515	-5.16747	2.37283e-07	1.90525e-06
hsa-miR-499a-5p_chr20(+)	138.889	-4.32661	0.83746	-5.16635	2.38714e-07	1.91486e-06
hsa-miR-409-3p_chr14(+)_t_-1_+1	8.81545	7.446	1.44207	5.16339	2.42513e-07	1.94343e-06
hsa-miR-2110_chr10(-)_t_0_+2	13.5019	3.58083	0.693826	5.16099	2.45645e-07	1.9666e-06
hsa-miR-320a-3p_chr8(-)	9793.36	3.62553	0.702748	5.15908	2.48164e-07	1.98483e-06
hsa-let-7f-5p_chr9(+)_chrX(-)_t_0_-2_nont_0_+2_AA	13.6067	-4.72941	0.917392	-5.15528	2.53252e-07	2.02284e-06
hsa-miR-92b-3p_chr1(+)_t_0_-2_nont_0_+2_GA	20.293	3.94917	0.766062	5.15516	2.53411e-07	2.02284e-06
hsa-miR-148a-3p_nont_0_+2_CC	47.4589	-5.02122	0.974515	-5.15253	2.5699e-07	2.04941e-06
hsa-miR-574-5p_chr4(+)_t_0_-3_nont_0_+1_C	38.2506	-2.75166	0.534128	-5.15169	2.58147e-07	2.05663e-06
hsa-miR-200c-3p_chr12(+)_t_0_-3_nont_0_+2_AG	11.7265	-4.55811	0.885034	-5.15021	2.60192e-07	2.07091e-06
hsa-miR-1224-5p_chr3(+)_t_0_+1	5.25106	6.87238	1.33465	5.14922	2.61576e-07	2.0799e-06
hsa-miR-941-{1}_chr20(+)_t_0_-2/hsa-miR-941-{5}_chr20(+)_t_0_-2/hsa-miR-941-{4}_chr20(+)_t_0_-2/hsa-miR-941-{3}_chr20(+)_t_0_-2/hsa-miR-941-{2}_chr20(+)_t_0_-2	140.113	3.28702	0.639475	5.14018	2.74471e-07	2.18031e-06
hsa-miR-148a-3p_chr7(-)_t_0_-2_nont_0_+2_TT	29.2744	-4.9614	0.966079	-5.1356	2.81241e-07	2.23193e-06
hsa-miR-3158-3p_chr10(-)_chr10(+)_t_0_-2_nont_0_+1_G	14.5312	5.79984	1.1294	5.13532	2.81657e-07	2.23306e-06
hsa-miR-200c-3p_nont_0_+2_AA	16.1623	-4.92737	0.960791	-5.12845	2.92133e-07	2.31387e-06
hsa-miR-3615_nont_0_+1_A	171.573	4.19396	0.817937	5.12749	2.93634e-07	2.32351e-06
hsa-miR-16-2-3p_chr3(+)_t_0_-2	6.79374	5.15996	1.00675	5.12535	2.96979e-07	2.34771e-06
hsa-miR-143-3p_chr5(+)	1727.69	3.01833	0.589029	5.12424	2.98735e-07	2.35932e-06
hsa-miR-584-5p_chr5(-)_t_0_-1_nont_0_+2_AT	2.80946	5.67793	1.10818	5.12366	2.99668e-07	2.3644e-06
hsa-miR-101-3p_nont_0_+1_A	825.737	-2.85815	0.558221	-5.12011	3.05356e-07	2.40583e-06
hsa-miR-598-3p_chr8(-)	18.0867	-4.04088	0.789231	-5.12002	3.05507e-07	2.40583e-06
hsa-let-7f-5p_chr9(+)_chrX(-)_t_0_-2_nont_0_+2_CC	35.8534	-4.93329	0.963659	-5.11933	3.06625e-07	2.41232e-06
hsa-miR-378a-3p_chr5(+)_t_+1_+1	94.6542	-3.30469	0.645617	-5.11866	3.07722e-07	2.41862e-06
hsa-miR-146b-5p_chr10(+)_t_0_-3_nont_0_+2_GT	98.2674	-5.96224	1.16537	-5.11619	3.11763e-07	2.44568e-06
hsa-miR-19b-3p_chr13(+)_chrX(-)	154.588	-3.9773	0.777374	-5.11633	3.11541e-07	2.44568e-06
hsa-miR-26a-5p_chr12(-)_chr3(+)_t_0_-2_nont_0_+2_AC	20.0042	-5.16999	1.01065	-5.11552	3.12873e-07	2.45204e-06
hsa-let-7e-5p_chr19(+)_t_0_-1_nont_0_+1_A	12.5392	-4.64227	0.907683	-5.11442	3.1471e-07	2.46407e-06
hsa-miR-378a-3p_chr5(+)_t_0_-1_nont_0_+2_TA/hsa-miR-378c_chr10(-)_t_0_-5_nont_0_+3_GTA	16.5236	-3.68668	0.72104	-5.11301	3.17067e-07	2.48016e-06
hsa-miR-423-3p_nont_0_+3_TTT	5.3607	5.95941	1.16611	5.1105	3.21309e-07	2.51094e-06
hsa-miR-101-3p_chr1(-)_chr9(+)_t_0_-1_nont_0_+2_CC	89.9524	-4.42079	0.866062	-5.10447	3.31731e-07	2.58991e-06
hsa-miR-3177-3p_chr16(+)_t_0_+1	4.85172	5.27926	1.03442	5.10361	3.33243e-07	2.59924e-06
hsa-miR-320a-3p_chr8(-)_t_0_-1_nont_0_+2_TA/hsa-miR-320b_chr1(-)_chr1(+)_t_0_-2_nont_0_+3_GTA	142.166	3.07885	0.60354	5.10131	3.37313e-07	2.62847e-06
hsa-miR-146b-5p_chr10(+)_t_0_-3_nont_0_+3_GTG	15.7168	-4.90093	0.960877	-5.10048	3.38796e-07	2.63752e-06
hsa-miR-425-5p_chr3(-)	56.6959	2.348	0.460508	5.09872	3.41963e-07	2.65852e-06
hsa-miR-629-5p_chr15(-)_t_0_+1	448.833	4.19568	0.822906	5.09862	3.42144e-07	2.65852e-06
hsa-miR-99a-5p_chr21(+)_t_0_-2_nont_0_+2_CG	24.5048	-4.53853	0.890191	-5.09838	3.42581e-07	2.65939e-06
hsa-miR-196a-5p_chr17(-)_chr12(+)_t_0_-1	42.6894	-4.92788	0.966773	-5.09725	3.44628e-07	2.67274e-06
hsa-miR-148a-3p_chr7(-)_t_0_-1_nont_0_+2_CA	43.6527	-6.01412	1.18029	-5.09544	3.47932e-07	2.69581e-06
hsa-miR-486-5p_nont_0_+3_ATC	9.47046	7.39618	1.4517	5.09483	3.4906e-07	2.702e-06
hsa-miR-6884-5p_chr17(-)	8.54493	4.65595	0.914054	5.09374	3.51072e-07	2.715e-06
hsa-miR-222-3p_chrX(-)_t_0_+1	39.1985	-2.79742	0.549436	-5.09144	3.55356e-07	2.74554e-06
hsa-miR-4489_chr11(+)	11.2022	6.38797	1.2554	5.08838	3.61142e-07	2.78761e-06
hsa-miR-181a-5p_chr1(-)_chr9(+)	1173.31	-2.22784	0.437881	-5.08778	3.62273e-07	2.7937e-06
hsa-miR-486-5p_chr8(-)_chr8(+)_t_+1_0_nont_0_+1_T	10.196	7.51438	1.47736	5.08637	3.64991e-07	2.81201e-06
hsa-let-7c-5p_chr21(+)_t_0_-1_nont_0_+1_G	60.7413	-4.22954	0.831693	-5.08546	3.66731e-07	2.82256e-06
hsa-miR-151a-3p_nont_0_+3_AGA	13.3085	-4.28231	0.842097	-5.0853	3.6705e-07	2.82256e-06
hsa-miR-200b-3p_chr1(+)_t_0_-1_nont_0_+2_GA	13.8033	-4.74464	0.933164	-5.08446	3.68665e-07	2.83231e-06
hsa-miR-205-5p_nont_0_+2_AA	17.6884	-5.02114	0.988336	-5.0804	3.76644e-07	2.8909e-06
hsa-miR-224-5p_chrX(-)_t_+1_-1	33.0755	-3.57725	0.704427	-5.07824	3.80947e-07	2.92119e-06
hsa-miR-423-3p_chr17(+)_t_0_-1_nont_0_+2_AA	10.2636	3.35614	0.661002	5.07736	3.82716e-07	2.93201e-06
hsa-miR-485-5p_chr14(+)_t_0_-1	6.30335	7.0382	1.38646	5.07639	3.8467e-07	2.94422e-06
hsa-miR-122-5p_nont_0_+3_AAA	7.79064	7.28323	1.4356	5.07331	3.90964e-07	2.9896e-06
hsa-miR-320a-3p_chr8(-)_t_0_-1_nont_0_+2_TG/hsa-miR-320b_chr1(-)_chr1(+)_t_0_-2_nont_0_+3_GTG	51.6618	3.72338	0.735098	5.06515	4.08083e-07	3.11758e-06
hsa-miR-30a-3p_chr6(-)_t_0_+1	33.6181	-5.72562	1.13075	-5.06357	4.11487e-07	3.14066e-06
hsa-miR-92b-5p_chr1(+)	22.4364	5.1413	1.01589	5.06088	4.17317e-07	3.18219e-06
hsa-miR-140-3p_chr16(+)_t_+1_+2_nont_0_+2_GA	5.91106	5.55389	1.09891	5.05402	4.32608e-07	3.29572e-06
hsa-miR-200a-3p_chr1(+)_t_0_-1_nont_0_+2_AG	9.99261	-4.35268	0.861354	-5.0533	4.34246e-07	3.30512e-06
hsa-miR-1301-3p_chr2(-)_t_0_+1	4.46482	4.56023	0.902511	5.05282	4.35332e-07	3.3103e-06
hsa-miR-145-3p_chr5(+)_t_+1_0	11.0491	5.22332	1.0346	5.04865	4.44947e-07	3.38028e-06
hsa-miR-19b-3p_chr13(+)_chrX(-)_t_0_-1_nont_0_+1_T	157.717	-3.25509	0.645428	-5.04331	4.57555e-07	3.47284e-06
hsa-let-7d-5p_chr9(+)_t_0_-2_nont_0_+1_A	44.1474	-2.9391	0.58309	-5.04057	4.64151e-07	3.51963e-06
hsa-miR-148a-3p_chr7(-)_t_0_-1_nont_0_+2_CT	31.2851	-5.64252	1.11963	-5.03963	4.66434e-07	3.53367e-06
hsa-miR-320a-3p_chr8(-)_t_0_-1_nont_0_+1_T/hsa-miR-320b_chr1(-)_chr1(+)_t_0_-2_nont_0_+2_GT	2626.58	3.09198	0.613629	5.03885	4.68332e-07	3.54477e-06
hsa-miR-200c-3p_nont_0_+2_TT	15.2438	-4.84785	0.962253	-5.03802	4.70363e-07	3.55684e-06
hsa-miR-30a-3p_chr6(-)_t_+1_0_nont_0_+1_C	24.69	-5.38499	1.06907	-5.0371	4.72636e-07	3.57074e-06
hsa-miR-30a-5p_chr6(-)_t_0_-2_nont_0_+2_GT	17.6409	-5.01655	0.996201	-5.03568	4.76159e-07	3.59132e-06
hsa-miR-361-5p_chrX(-)_t_0_-1_nont_0_+1_T	14.4816	-3.68083	0.730955	-5.03565	4.76239e-07	3.59132e-06
hsa-miR-320a-3p_nont_0_+3_AAT	47.7587	3.206	0.636715	5.03522	4.77294e-07	3.59596e-06
hsa-let-7i-5p_chr12(+)	18617.9	-1.75933	0.349648	-5.03172	4.86104e-07	3.65897e-06
hsa-miR-4685-3p_chr10(-)_t_0_-2	9.84432	4.21745	0.838534	5.02955	4.91632e-07	3.69718e-06
hsa-miR-374a-3p_chrX(-)_t_0_-1_nont_0_+1_C	17.9649	-5.03459	1.00182	-5.02545	5.02258e-07	3.77362e-06
hsa-miR-146b-5p_chr10(+)_t_-1_0	14.9634	-4.82851	0.961153	-5.02367	5.06937e-07	3.80528e-06
hsa-miR-486-5p_chr8(-)_chr8(+)_t_0_-1_nont_0_+3_AAA	6.38322	7.04316	1.40242	5.02213	5.11007e-07	3.83232e-06
hsa-miR-574-3p_chr4(+)_t_0_-2	19.8137	-3.3819	0.673788	-5.01924	5.18775e-07	3.88701e-06
hsa-miR-30a-5p_chr6(-)_t_0_-2_nont_0_+1_C	21.5137	-5.23016	1.04218	-5.01846	5.20883e-07	3.89924e-06
hsa-miR-181a-5p_chr1(-)_chr9(+)_t_0_-3_nont_0_+1_C	27.3987	-3.53126	0.70387	-5.01693	5.2505e-07	3.92684e-06
hsa-miR-21-5p_chr17(+)_t_0_-2_nont_0_+1_C	111.617	-5.00836	0.998838	-5.01418	5.32596e-07	3.97963e-06
hsa-miR-126-3p_nont_0_+1_T	7.53756	7.32554	1.46121	5.01335	5.34918e-07	3.99334e-06
hsa-miR-486-5p_nont_0_+3_TGT	3.78477	6.49195	1.29535	5.01175	5.39362e-07	4.02285e-06
hsa-miR-126-3p_chr9(+)_t_0_-2_nont_0_+1_A	5.33502	6.69579	1.33623	5.01095	5.41633e-07	4.0361e-06
hsa-miR-3691-5p_chr6(-)_t_0_-2	4.42462	6.08389	1.21448	5.00948	5.45784e-07	4.06333e-06
hsa-miR-10b-5p_nont_0_+1_A	8.02209	7.09627	1.41715	5.00743	5.51605e-07	4.10294e-06
hsa-miR-141-5p_chr12(+)_t_0_-1	17.2125	-4.98127	0.996069	-5.00093	5.70552e-07	4.24002e-06
hsa-miR-21-5p_chr17(+)_t_0_-2	758.17	-4.27047	0.854265	-4.999	5.76282e-07	4.27871e-06
hsa-miR-92b-3p_chr1(+)	36.1112	3.32951	0.666357	4.99658	5.83554e-07	4.32877e-06
hsa-miR-423-3p_chr17(+)	1072.09	2.08924	0.418277	4.99487	5.88745e-07	4.36332e-06
hsa-miR-92a-3p_nont_0_+1_A	5580.11	3.39425	0.680318	4.98921	6.06281e-07	4.48922e-06
hsa-miR-374a-5p_chrX(-)_t_0_-1	88.0441	-4.51042	0.904082	-4.98895	6.07082e-07	4.49109e-06
hsa-miR-320a-3p_nont_0_+3_TGT	9.57973	3.85579	0.773387	4.9856	6.17713e-07	4.56561e-06
hsa-miR-3158-3p_chr10(-)_chr10(+)_t_0_-1_nont_0_+1_A	8.27587	5.94914	1.19362	4.9841	6.22516e-07	4.59696e-06
hsa-miR-26a-5p_chr12(-)_chr3(+)_t_0_-2_nont_0_+2_GC	47.3749	-5.71278	1.14625	-4.98388	6.23233e-07	4.5981e-06
hsa-miR-200c-3p_chr12(+)_t_0_-1_nont_0_+2_GT	16.3518	-4.91422	0.986325	-4.98235	6.28155e-07	4.63024e-06
hsa-miR-21-5p_chr17(+)_t_0_-1_nont_0_+1_T	437.779	-4.00415	0.804081	-4.97979	6.3654e-07	4.68782e-06
hsa-miR-200c-3p_chr12(+)_t_0_-1_nont_0_+2_GA	15.4853	-4.51009	0.906802	-4.97363	6.57123e-07	4.83506e-06
hsa-miR-10b-5p_chr2(+)_t_+1_-2_nont_0_+1_C	6.06151	5.98917	1.20481	4.97106	6.65892e-07	4.89517e-06
hsa-miR-134-5p_nont_0_+2_TT	4.6804	6.25669	1.25906	4.96934	6.71797e-07	4.93415e-06
hsa-miR-21-3p_chr17(+)_t_0_+1	29.7158	-4.82634	0.971358	-4.96865	6.74201e-07	4.94737e-06
hsa-miR-99a-5p_chr21(+)_t_0_+1	78.7696	-3.50827	0.706385	-4.96651	6.81694e-07	4.99786e-06
hsa-miR-423-3p_chr17(+)_t_0_-3_nont_0_+1_G	19.5031	4.41137	0.888362	4.96574	6.84411e-07	5.0133e-06
hsa-miR-92a-3p_chr13(+)_chrX(-)_t_0_-2_nont_0_+1_A	448.023	4.20997	0.847907	4.96513	6.86551e-07	5.02447e-06
hsa-miR-150-3p_chr19(-)_t_-1_-2_nont_0_+1_T	3.00923	6.28115	1.26571	4.96255	6.95751e-07	5.08725e-06
hsa-miR-423-3p_chr17(+)_t_-1_-1	30.0397	3.19162	0.643796	4.9575	7.14063e-07	5.21648e-06
hsa-let-7g-5p_chr3(-)_t_0_-2_nont_0_+2_GC	42.6251	-5.37843	1.08495	-4.95731	7.14776e-07	5.21703e-06
hsa-let-7a-5p_chr11(-)_chr9(+)_chr22(+)_t_0_-2_nont_0_+2_GC	34.3185	-4.8688	0.9826	-4.95502	7.23246e-07	5.27024e-06
hsa-miR-146b-5p_chr10(+)_t_-1_+1	12.1671	-4.24285	0.856278	-4.95499	7.23353e-07	5.27024e-06
hsa-miR-423-3p_chr17(+)_t_+1_-2	5.28476	5.2003	1.04963	4.9544	7.25536e-07	5.28144e-06
hsa-let-7a-5p_chr11(-)_chr9(+)_chr22(+)_t_0_-1_nont_0_+1_A	431.265	-4.09127	0.826015	-4.95303	7.30682e-07	5.31417e-06
hsa-miR-27a-3p_chr19(-)_t_0_-1_nont_0_+2_TC	25.1487	-4.18429	0.844895	-4.95244	7.32889e-07	5.32549e-06
hsa-miR-423-5p_chr17(+)_t_-1_0	13.8734	6.3234	1.27717	4.95111	7.37928e-07	5.35734e-06
hsa-miR-320a-3p_chr8(-)_t_+2_+2_nont_0_+1_T	3.24908	4.37206	0.883142	4.95058	7.3994e-07	5.36719e-06
hsa-miR-200a-5p_chr1(+)_t_0_-1_nont_0_+1_C	16.3372	-4.90981	0.992	-4.94941	7.44399e-07	5.39475e-06
hsa-miR-483-5p_chr11(-)_t_0_+1	9.59375	7.33299	1.48245	4.94654	7.55458e-07	5.47005e-06
hsa-miR-30e-5p_chr1(+)_t_0_-1_nont_0_+1_A	122.228	-4.34093	0.877715	-4.94571	7.58658e-07	5.48836e-06
hsa-let-7c-5p_chr21(+)_t_0_-2_nont_0_+2_AA	13.6938	-4.20314	0.850231	-4.94352	7.67234e-07	5.54551e-06
hsa-miR-660-5p_chrX(+)_t_0_+1	121.249	-2.73623	0.553666	-4.94202	7.73182e-07	5.58356e-06
hsa-miR-320a-3p_nont_0_+2_GT	74.6411	2.91473	0.589917	4.94091	7.77579e-07	5.61036e-06
hsa-miR-320c_nont_0_+1_G	23.8609	3.22349	0.652916	4.93707	7.93054e-07	5.71698e-06
hsa-miR-4433b-3p_chr2(-)_t_+1_+1	3.17447	6.2884	1.27392	4.93628	7.96283e-07	5.7352e-06
hsa-miR-486-5p_nont_0_+3_TTC	9.65168	7.37243	1.49369	4.93571	7.98591e-07	5.74676e-06
hsa-miR-146b-5p_chr10(+)_t_0_-3_nont_0_+2_GC	53.8203	-6.19351	1.25538	-4.93356	8.07428e-07	5.80525e-06
hsa-let-7i-5p_chr12(+)_t_0_-1_nont_0_+1_C	3465.2	-2.53566	0.514	-4.9332	8.08947e-07	5.81107e-06
hsa-miR-361-5p_chrX(-)_t_0_-1_nont_0_+1_A	10.8735	-4.43985	0.900708	-4.92928	8.25322e-07	5.92349e-06
hsa-miR-141-3p_chr12(+)_t_-1_-1	17.9345	-5.01438	1.01744	-4.92845	8.28854e-07	5.94363e-06
hsa-miR-30e-5p_chr1(+)_t_0_-1	100.786	-4.81296	0.977185	-4.92533	8.42164e-07	6.03379e-06
hsa-miR-378a-5p_chr5(+)_t_0_-2	11.88	-4.13845	0.84035	-4.92468	8.45003e-07	6.04883e-06
hsa-miR-200b-3p_chr1(+)_t_+1_0_nont_0_+2_TT	13.4075	-4.69039	0.952836	-4.92256	8.54192e-07	6.10926e-06
hsa-miR-30e-5p_nont_0_+1_A	76.6736	-4.36439	0.88754	-4.9174	8.77008e-07	6.26697e-06
hsa-miR-320d_nont_0_+2_CG	17.1816	3.3046	0.672533	4.91366	8.93934e-07	6.38234e-06
hsa-miR-27b-3p_chr9(+)_t_0_-1_nont_0_+3_AAG	11.2085	-4.47191	0.910422	-4.91191	9.01933e-07	6.43384e-06
hsa-miR-96-5p_chr7(-)_t_0_-1_nont_0_+1_C	19.8642	-4.46603	0.910411	-4.90551	9.31835e-07	6.64135e-06
hsa-miR-942-5p_chr1(+)_t_+2_+2	13.0608	4.42387	0.902162	4.90363	9.40798e-07	6.6994e-06
hsa-miR-101-3p_nont_0_+1_T	464.111	-3.07572	0.627411	-4.90224	9.4748e-07	6.74111e-06
hsa-miR-101-3p_chr1(-)_chr9(+)_t_0_-1_nont_0_+2_CT	336.029	-3.16367	0.645395	-4.90192	9.49052e-07	6.74643e-06
hsa-miR-320c_nont_0_+3_GAA	4.59605	4.09142	0.835202	4.89872	9.64637e-07	6.85127e-06
hsa-miR-185-5p_nont_0_+2_GA	11.7637	4.52146	0.923445	4.89629	9.76613e-07	6.93031e-06
hsa-miR-146b-5p_chr10(+)_t_0_-2_nont_0_+3_GCA	16.0262	-4.88286	0.997355	-4.89581	9.79022e-07	6.94138e-06
hsa-miR-182-5p_nont_0_+2_GT	40.4065	-5.05842	1.0335	-4.89444	9.85873e-07	6.98391e-06
hsa-miR-452-5p_chrX(-)_t_0_+2	29.9296	-4.40012	0.899763	-4.89031	1.00679e-06	7.12591e-06
hsa-miR-192-5p_chr11(-)_t_+1_+1_nont_0_+1_T	56.0183	2.91633	0.59671	4.88735	1.02201e-06	7.22741e-06
hsa-miR-328-3p_nont_0_+1_T	37.371	3.41007	0.697903	4.88617	1.02815e-06	7.26454e-06
hsa-miR-140-3p_nont_0_+3_ACT	98.1027	2.92636	0.599059	4.88494	1.03463e-06	7.30399e-06
hsa-miR-342-3p_chr14(+)_t_0_+1	56.1422	-2.86154	0.58615	-4.88192	1.05058e-06	7.4102e-06
hsa-miR-320a-3p_chr8(-)_t_0_+1_nont_0_+3_TTT	4.68737	4.12133	0.844397	4.8808	1.05656e-06	7.44597e-06
hsa-miR-23b-3p_chr9(+)	19.9249	-4.11187	0.842727	-4.87925	1.06492e-06	7.49843e-06
hsa-miR-184_nont_0_+1_T	18.9448	-4.73435	0.970359	-4.87897	1.06642e-06	7.50253e-06
hsa-miR-29a-3p_chr7(-)_t_-1_-3_nont_0_+1_C	13.8237	-4.37225	0.896509	-4.87698	1.07724e-06	7.57216e-06
hsa-miR-29a-3p_chr7(-)_t_0_-1_nont_0_+1_T	40.0331	-3.89756	0.800244	-4.87046	1.11339e-06	7.81955e-06
hsa-miR-320a-3p_chr8(-)_t_+1_-1_nont_0_+1_T	51.4052	2.48857	0.511135	4.86872	1.12324e-06	7.88193e-06
hsa-miR-26a-5p_chr12(-)_chr3(+)_t_0_-2_nont_0_+2_AT	20.5058	-3.8383	0.788639	-4.86699	1.13309e-06	7.94425e-06
hsa-miR-30a-5p_chr6(-)_t_+1_0_nont_0_+1_A	10.5049	-3.69103	0.758748	-4.86463	1.14668e-06	8.03267e-06
hsa-miR-486-5p_chr8(-)_chr8(+)_t_0_-1_nont_0_+2_TC	4.0596	6.42102	1.32054	4.86244	1.15949e-06	8.11541e-06
hsa-miR-25-5p_chr7(-)_t_0_+1	10.9416	4.42736	0.910643	4.8618	1.16324e-06	8.13476e-06
hsa-let-7a-5p_chr11(-)_chr9(+)_chr22(+)_t_0_-2_nont_0_+2_CC	25.1576	-4.83164	0.994303	-4.85933	1.17786e-06	8.22994e-06
hsa-miR-365a-5p_chr16(+)	21.5273	-4.3376	0.893166	-4.85643	1.19523e-06	8.34415e-06
hsa-let-7i-5p_chr12(+)_t_0_-1_nont_0_+2_AT	14.347	-4.01218	0.826463	-4.85463	1.2061e-06	8.41289e-06
hsa-miR-183-5p_chr7(-)_t_0_-2	256.561	-3.47835	0.716529	-4.85444	1.20728e-06	8.41392e-06
hsa-let-7c-5p_chr21(+)_t_0_-1_nont_0_+2_AT	14.6862	-4.7665	0.982041	-4.85367	1.21198e-06	8.43819e-06
hsa-miR-146b-3p_chr10(+)_t_-1_-1	33.2957	-2.73108	0.5627	-4.85353	1.21282e-06	8.43819e-06
hsa-miR-122-5p_nont_0_+2_TA	4.81559	6.6768	1.37605	4.85214	1.22138e-06	8.49048e-06
hsa-miR-185-3p_chr22(+)_t_0_-1_nont_0_+1_T	7.9425	3.50727	0.723081	4.85046	1.23179e-06	8.54832e-06
hsa-miR-4433b-3p_chr2(-)_t_+1_0	4.58567	6.47205	1.33432	4.85046	1.23179e-06	8.54832e-06
hsa-miR-486-5p_chr8(-)_chr8(+)_t_+1_0	10.5002	7.45678	1.53778	4.84905	1.24052e-06	8.60165e-06
hsa-miR-429_chr1(+)_t_0_-2_nont_0_+1_C	22.3847	-5.24131	1.08207	-4.84377	1.27397e-06	8.82607e-06
hsa-miR-30d-3p_chr8(-)_t_0_-2	9.24486	-4.26864	0.881694	-4.84141	1.28919e-06	8.92398e-06
hsa-miR-30e-3p_chr1(+)_t_0_-1_nont_0_+2_TC	72.8526	-5.14925	1.06397	-4.83965	1.30071e-06	8.99609e-06
hsa-miR-146b-5p_chr10(+)_t_0_-3_nont_0_+2_TC	11.9056	-4.54294	0.93899	-4.83811	1.31079e-06	9.05817e-06
hsa-miR-378a-3p_chr5(+)_t_0_-2_nont_0_+2_AC/hsa-miR-378c_chr10(-)_t_0_-4_nont_0_+1_C	33.9823	-3.72875	0.770799	-4.83752	1.3147e-06	9.07754e-06
hsa-miR-27a-3p_chr19(-)_t_0_-1_nont_0_+1_T	187.781	-2.91528	0.602779	-4.8364	1.32209e-06	9.12084e-06
hsa-miR-1306-3p_chr22(+)_t_0_+3_nont_0_+1_T	6.50426	5.97865	1.23698	4.83325	1.34322e-06	9.25881e-06
hsa-miR-182-5p_chr7(-)_t_0_-2	1948.12	-2.74086	0.567452	-4.83012	1.36451e-06	9.39765e-06
hsa-miR-361-5p_chrX(-)_t_0_+1	10.6325	-3.92939	0.813751	-4.82873	1.37404e-06	9.45531e-06
hsa-let-7i-5p_chr12(+)_t_0_-1_nont_0_+1_A	681.499	-2.93028	0.606968	-4.82773	1.38097e-06	9.49323e-06
hsa-miR-126-3p_chr9(+)_t_+1_0_nont_0_+1_T	8.31198	6.54976	1.35673	4.8276	1.38187e-06	9.49323e-06
hsa-miR-126-5p_nont_0_+1_T	7.25311	7.20232	1.49235	4.82616	1.3919e-06	9.55414e-06
hsa-miR-378a-3p_chr5(+)_t_0_-2_nont_0_+2_CC/hsa-miR-378c_chr10(-)_t_0_-5_nont_0_+2_CC	16.6391	-4.12608	0.855078	-4.82539	1.39733e-06	9.58334e-06
hsa-miR-452-5p_nont_0_+1_A	8.5776	-4.16576	0.863456	-4.82452	1.40341e-06	9.617e-06
hsa-miR-181b-5p_chr1(-)_chr9(+)_t_0_-1_nont_0_+1_G	18.3772	-4.13796	0.858277	-4.82124	1.4267e-06	9.76022e-06
hsa-miR-1908-5p_chr11(-)	5.65809	6.92955	1.43726	4.82135	1.42591e-06	9.76022e-06
hsa-let-7i-5p_nont_0_+1_C	204.412	-2.75785	0.572112	-4.82047	1.43221e-06	9.78976e-06
hsa-miR-27b-3p_chr9(+)_t_0_-1_nont_0_+2_TC	18.8217	-4.64181	0.96307	-4.81981	1.43697e-06	9.81413e-06
hsa-miR-423-3p_chr17(+)_t_-1_-4	28.0894	2.3581	0.489589	4.81649	1.46102e-06	9.97006e-06
hsa-miR-4433b-3p_nont_0_+2_TT	5.32157	6.78798	1.41009	4.81386	1.48042e-06	1.0094e-05
hsa-miR-27b-3p_chr9(+)_t_0_-1_nont_0_+2_GA	24.8374	-3.65905	0.76052	-4.81125	1.49992e-06	1.02184e-05
hsa-miR-146b-5p_chr10(+)_t_0_-3_nont_0_+2_AC	20.213	-5.11872	1.06487	-4.80688	1.53301e-06	1.04352e-05
hsa-miR-141-3p_chr12(+)_t_-1_-2	15.5251	-4.83291	1.00548	-4.80657	1.53545e-06	1.04431e-05
hsa-miR-200a-3p_chr1(+)_t_+1_+1	17.5806	-4.96847	1.03436	-4.80342	1.55975e-06	1.05995e-05
hsa-miR-26a-5p_chr12(-)_chr3(+)_t_0_-2_nont_0_+2_TT	38.3544	-3.28063	0.683611	-4.79897	1.59481e-06	1.08288e-05
hsa-miR-186-5p_chr1(-)_t_0_-1_nont_0_+1_C	222.089	-2.86168	0.596579	-4.79682	1.61205e-06	1.09368e-05
hsa-miR-186-5p_chr1(-)_t_0_-2_nont_0_+1_A	82.4164	-2.77185	0.577918	-4.79627	1.61646e-06	1.09577e-05
hsa-miR-126-3p_chr9(+)_t_-1_-1	3.90765	6.26013	1.30642	4.79183	1.65268e-06	1.11939e-05
hsa-let-7a-5p_chr11(-)_chr9(+)_chr22(+)_t_0_-2_nont_0_+2_AA	22.61	-4.26846	0.891328	-4.78888	1.67718e-06	1.13504e-05
hsa-miR-99b-3p_chr19(+)_t_0_-2_nont_0_+1_T	25.2936	-3.21708	0.67185	-4.78839	1.68121e-06	1.13589e-05
hsa-miR-320a-3p_chr8(-)_t_0_+3	41.471	4.43458	0.926086	4.78852	1.68015e-06	1.13589e-05
hsa-miR-140-3p_chr16(+)_t_+2_+2	13.0424	2.86954	0.599388	4.78745	1.68912e-06	1.1403e-05
hsa-miR-92a-3p_chr13(+)_chrX(-)_t_+1_-1_nont_0_+1_C	110.185	3.26837	0.682848	4.78637	1.69823e-06	1.1455e-05
hsa-let-7e-5p_chr19(+)_t_0_-2_nont_0_+1_A	18.0501	-3.74524	0.782607	-4.78559	1.70485e-06	1.14902e-05
hsa-miR-320b_chr1(-)_chr1(+)_t_0_-1	454.098	2.19586	0.458994	4.78407	1.7178e-06	1.1568e-05
hsa-miR-127-3p_chr14(+)_t_0_-2	16.033	4.31392	0.901921	4.78303	1.72674e-06	1.16185e-05
hsa-miR-21-5p_chr17(+)_t_0_-2_nont_0_+1_A	1269.08	-3.7857	0.791593	-4.78238	1.73233e-06	1.16466e-05
hsa-miR-330-3p_chr19(-)_t_+1_+1_nont_0_+1_T	14.4539	4.52964	0.947209	4.78209	1.7348e-06	1.16537e-05
hsa-miR-148a-3p_chr7(-)_t_0_-1_nont_0_+2_GT	29.5261	-5.52132	1.15478	-4.78127	1.74188e-06	1.16916e-05
hsa-miR-139-5p_chr11(-)_t_0_-2	4.58496	6.48595	1.35735	4.7784	1.76697e-06	1.18503e-05
hsa-miR-181b-5p_nont_0_+1_A	10.493	-4.37872	0.916439	-4.77798	1.77069e-06	1.18655e-05
hsa-miR-4746-5p_chr19(+)	11.844	6.03865	1.26393	4.77768	1.77325e-06	1.18729e-05
hsa-miR-6741-5p_nont_0_+1_T	5.99918	4.90349	1.02717	4.77381	1.8077e-06	1.20937e-05
hsa-miR-423-5p_chr17(+)_t_+1_-2	12.9751	5.27902	1.10607	4.77278	1.81704e-06	1.21463e-05
hsa-miR-3158-3p_chr10(-)_chr10(+)_t_0_-2	9.10211	4.23641	0.887732	4.77217	1.82249e-06	1.21728e-05
hsa-miR-200a-5p_nont_0_+1_G	14.4205	-4.73257	0.991861	-4.77141	1.82943e-06	1.22091e-05
hsa-miR-200b-3p_chr1(+)_t_0_-1_nont_0_+2_GT	22.2424	-4.8196	1.01106	-4.76686	1.87117e-06	1.24775e-05
hsa-miR-451a_chr17(-)_t_0_+2	5.29427	6.88185	1.44412	4.76543	1.88449e-06	1.25561e-05
hsa-miR-27a-3p_chr19(-)_t_0_-1	1596.02	-3.34907	0.70317	-4.76282	1.90908e-06	1.27096e-05
hsa-miR-30e-5p_chr1(+)_t_0_-2_nont_0_+2_GG	43.9903	-5.93809	1.2474	-4.76036	1.9325e-06	1.2855e-05
hsa-let-7i-5p_chr12(+)_t_0_-2_nont_0_+3_AAA	9.47038	-4.26177	0.895881	-4.75708	1.96417e-06	1.30551e-05
hsa-miR-23a-3p_chr19(-)_t_0_-1_nont_0_+1_A	24.3769	-3.08128	0.648156	-4.75391	1.99517e-06	1.32504e-05
hsa-miR-199a-5p_chr19(-)_chr1(-)_t_0_-1_nont_0_+1_T	4.42889	6.43153	1.353	4.75354	1.9989e-06	1.32644e-05
hsa-miR-370-3p_chr14(+)_t_0_-1	6.01708	6.78955	1.42859	4.75261	2.00806e-06	1.33143e-05
hsa-miR-320a-3p_chr8(-)_t_0_-1_nont_0_+3_TTA	19.3098	2.45831	0.517563	4.74977	2.0365e-06	1.3492e-05
hsa-miR-409-3p_chr14(+)_t_0_-1	4.55694	6.60475	1.39087	4.74863	2.04799e-06	1.35572e-05
hsa-miR-182-5p_nont_0_+2_GA	16.8525	-4.1822	0.880768	-4.74836	2.05078e-06	1.35646e-05
hsa-miR-146b-5p_chr10(+)_t_0_-2_nont_0_+3_AGT	10.2366	-4.34605	0.915571	-4.74681	2.06646e-06	1.36463e-05
hsa-miR-654-5p_chr14(+)_t_0_+1	4.36247	6.34998	1.33772	4.74688	2.06576e-06	1.36463e-05
hsa-miR-200c-3p_chr12(+)_t_0_-2_nont_0_+2_TA	10.988	-4.43628	0.934775	-4.74582	2.07662e-06	1.37024e-05
hsa-miR-222-3p_nont_0_+1_A	10.4353	-4.37241	0.921543	-4.74466	2.08855e-06	1.37699e-05
hsa-miR-200c-3p_chr12(+)_t_0_-3_nont_0_+2_AA	10.7497	-4.40086	0.928154	-4.74152	2.12116e-06	1.39737e-05
hsa-miR-92a-3p_chr13(+)_chrX(-)_t_+1_0_nont_0_+1_C	16.4848	4.28951	0.906264	4.73318	2.21033e-06	1.45494e-05
hsa-miR-429_chr1(+)_t_-1_-1	17.6421	-4.95771	1.04769	-4.73204	2.22269e-06	1.4619e-05
hsa-miR-3180-3p-{1}_chr16(+)_t_0_-2/hsa-miR-3180-{2}_chr16(-)_t_0_+1/hsa-miR-3180-{1}_chr16(-)_t_0_+1/hsa-miR-3180-3p-{3}_chr16(-)_t_0_-2/hsa-miR-3180-3p-{2}_chr16(+)_t_0_-2	5.92786	6.07066	1.28345	4.72993	2.24592e-06	1.47599e-05
hsa-miR-122-5p_chr18(+)_t_0_-1_nont_0_+2_AG	6.77374	7.076	1.49783	4.72416	2.31066e-06	1.51666e-05
hsa-miR-6842-3p_nont_0_+1_A	5.36939	4.26908	0.903684	4.72409	2.31151e-06	1.51666e-05
hsa-miR-26b-5p_chr2(+)_t_0_-1	430.043	-3.57319	0.756459	-4.72357	2.31735e-06	1.51928e-05
hsa-miR-192-5p_chr11(-)_t_+1_+3	205.693	2.35977	0.499645	4.7229	2.32506e-06	1.52311e-05
hsa-miR-148a-3p_chr7(-)_t_0_-1_nont_0_+2_AT	13.2119	-4.62907	0.980289	-4.72215	2.33363e-06	1.5275e-05
hsa-miR-425-5p_chr3(-)_t_0_-1	93.4339	2.01504	0.427424	4.71439	2.42432e-06	1.58559e-05
hsa-miR-664a-5p_chr1(-)_t_+2_-1	7.78348	-4.0122	0.851341	-4.7128	2.44335e-06	1.59677e-05
hsa-miR-23b-3p_chr9(+)_t_+1_-1_nont_0_+2_TT	10.4819	-4.3503	0.923496	-4.71069	2.46882e-06	1.61212e-05
hsa-miR-486-3p_chr8(-)_chr8(+)_t_0_-1_nont_0_+1_C	53.6824	9.14654	1.9426	4.70841	2.49662e-06	1.62898e-05
hsa-miR-152-3p_nont_0_+1_A	78.6961	-2.48731	0.528321	-4.70795	2.50215e-06	1.63128e-05
hsa-let-7i-5p_chr12(+)_t_0_-2_nont_0_+2_CA	14.8109	-4.35455	0.925651	-4.70431	2.54728e-06	1.65938e-05
hsa-miR-486-5p_nont_0_+2_CC	2.96604	6.16271	1.31009	4.70403	2.55071e-06	1.66029e-05
hsa-miR-141-3p_nont_0_+1_T	21.1267	-5.14576	1.09412	-4.7031	2.56236e-06	1.66655e-05
hsa-miR-182-5p_chr7(-)	2029.72	-3.35606	0.713843	-4.7014	2.58383e-06	1.67918e-05
hsa-miR-365a-3p_chr16(+)_t_0_+1/hsa-miR-365b-3p_chr17(+)_t_0_+1	15.7208	-4.82444	1.02644	-4.70016	2.59962e-06	1.6881e-05
hsa-miR-20b-5p_chrX(-)	11.7886	4.79511	1.02069	4.69792	2.62829e-06	1.70536e-05
hsa-miR-27a-3p_nont_0_+1_T	43.3733	-4.85237	1.03308	-4.69699	2.64018e-06	1.71172e-05
hsa-miR-148a-3p_chr7(-)_t_0_+2	186.799	-3.78894	0.806953	-4.69537	2.66125e-06	1.72402e-05
hsa-miR-203a-3p_chr14(+)_t_0_-1_nont_0_+1_A	11.0383	-3.78209	0.806531	-4.68933	2.74096e-06	1.77425e-05
hsa-miR-423-5p_chr17(+)_t_0_-1_nont_0_+2_AA	29.1932	4.41751	0.942514	4.68694	2.77316e-06	1.79368e-05
hsa-miR-146b-3p_chr10(+)_t_-1_0	137.688	-3.72586	0.79538	-4.68438	2.80813e-06	1.81486e-05
hsa-miR-361-3p_chrX(-)_t_0_-2	797.905	-3.89549	0.831665	-4.68396	2.81385e-06	1.81712e-05
hsa-miR-146a-5p_chr5(+)_t_0_-2_nont_0_+2_AT	17.3109	-3.54092	0.756101	-4.68313	2.82522e-06	1.82303e-05
hsa-miR-941-{1}_chr20(+)_t_0_-3/hsa-miR-941-{5}_chr20(+)_t_0_-3/hsa-miR-941-{4}_chr20(+)_t_0_-3/hsa-miR-941-{3}_chr20(+)_t_0_-3/hsa-miR-941-{2}_chr20(+)_t_0_-3	115.411	3.52246	0.752324	4.68211	2.8394e-06	1.83073e-05
hsa-miR-151a-3p_chr8(-)_t_0_-1_nont_0_+1_C	316.22	-2.80576	0.599375	-4.68115	2.85272e-06	1.83787e-05
hsa-miR-150-5p_chr19(-)_t_0_+1	8.84664	5.07464	1.08474	4.67822	2.89381e-06	1.86287e-05
hsa-miR-30a-5p_chr6(-)_t_0_-2_nont_0_+3_GGA	11.791	-3.99712	0.854726	-4.6765	2.91813e-06	1.87706e-05
hsa-miR-378a-3p_nont_0_+2_GA	34.3165	3.87733	0.829805	4.67258	2.97444e-06	1.91178e-05
hsa-miR-7976_chr3(-)_t_0_+2	3.12543	5.0791	1.08795	4.66849	3.03417e-06	1.94863e-05
hsa-miR-98-5p_chrX(-)_t_0_-1_nont_0_+1_A	16.7746	-4.16707	0.892711	-4.66789	3.04315e-06	1.95287e-05
hsa-miR-200a-5p_nont_0_+1_C	15.5238	-4.79697	1.02864	-4.66341	3.11019e-06	1.99433e-05
hsa-miR-574-5p_chr4(+)_t_0_-2_nont_0_+1_A	12.6538	-3.94466	0.845935	-4.66308	3.11515e-06	1.99594e-05
hsa-miR-135a-5p_chr3(-)_chr12(+)_t_0_-2_nont_0_+1_A	10.9961	-4.42539	0.949069	-4.66287	3.11825e-06	1.99637e-05
hsa-miR-185-5p_chr22(+)_t_0_-2_nont_0_+1_T	3.78075	5.58075	1.19713	4.66176	3.13521e-06	2.00415e-05
hsa-miR-330-3p_chr19(-)_t_+2_+1	3.73099	4.22255	0.905786	4.66175	3.13534e-06	2.00415e-05
hsa-miR-345-5p_chr14(+)_t_0_-1	78.6519	-3.42229	0.734147	-4.66159	3.13776e-06	2.00415e-05
hsa-miR-26b-5p_chr2(+)_t_0_-1_nont_0_+2_CT	34.8949	-3.58546	0.770743	-4.65195	3.28818e-06	2.09695e-05
hsa-miR-32-5p_chr9(-)	105.798	-4.62095	0.99331	-4.65207	3.28614e-06	2.09695e-05
hsa-miR-99a-5p_chr21(+)_t_0_-1_nont_0_+2_AA	53.7972	-3.39757	0.731493	-4.64471	3.40559e-06	2.17014e-05
hsa-miR-148a-3p_nont_0_+2_TT	22.2278	-4.48669	0.966077	-4.64424	3.41335e-06	2.17339e-05
hsa-miR-6510-3p_nont_0_+1_C	8.72486	-4.15679	0.895167	-4.64359	3.42413e-06	2.17856e-05
hsa-miR-99a-5p_chr21(+)_t_0_-1_nont_0_+1_T	25.8186	-4.79973	1.03433	-4.64044	3.4767e-06	2.21028e-05
hsa-miR-30a-5p_chr6(-)_t_0_+2_nont_0_+2_TT	26.9382	-3.86844	0.833806	-4.63949	3.49271e-06	2.21874e-05
hsa-miR-23a-3p_chr19(-)_t_0_+1	201.318	-2.49418	0.537675	-4.63883	3.50393e-06	2.22414e-05
hsa-miR-651-5p_chrX(+)_t_0_-1	30.9449	-4.41869	0.952664	-4.63825	3.5137e-06	2.22861e-05
hsa-miR-222-3p_chrX(-)_t_0_+3_nont_0_+1_C	11.5115	3.31031	0.714335	4.63411	3.58479e-06	2.27018e-05
hsa-miR-486-5p_nont_0_+3_TAC	3.91905	6.2255	1.3434	4.63415	3.58404e-06	2.27018e-05
hsa-miR-151a-3p_chr8(-)_t_0_-1_nont_0_+2_TA	87.6378	-3.67224	0.792925	-4.63125	3.63457e-06	2.29992e-05
hsa-let-7c-5p_chr21(+)_t_0_+1	111.167	-3.31318	0.715436	-4.63099	3.63917e-06	2.30106e-05
hsa-miR-340-5p_chr5(-)_t_0_-1_nont_0_+1_A	23.3185	-4.12437	0.891224	-4.62776	3.69645e-06	2.33369e-05
hsa-miR-215-5p_chr1(-)	7.12595	3.23363	0.698746	4.62776	3.69648e-06	2.33369e-05
hsa-miR-126-3p_chr9(+)_t_-1_-1_nont_0_+1_A	5.08311	6.75944	1.46237	4.62224	3.79625e-06	2.39483e-05
hsa-miR-122-5p_nont_0_+2_TT	4.007	6.42676	1.3928	4.61428	3.94458e-06	2.48648e-05
hsa-miR-139-3p_chr11(-)_t_0_-2_nont_0_+1_A	3.21864	5.90981	1.28151	4.61159	3.99597e-06	2.51694e-05
hsa-miR-139-3p_chr11(-)_t_0_-1_nont_0_+1_C	3.39533	6.08734	1.32017	4.61104	4.00658e-06	2.52168e-05
hsa-miR-152-3p_nont_0_+1_T	71.8965	-2.51697	0.545895	-4.61071	4.01288e-06	2.5237e-05
hsa-miR-101-3p_nont_0_+2_AA	19.3443	-4.0561	0.880026	-4.60907	4.04476e-06	2.5418e-05
hsa-miR-128-3p_nont_0_+2_AT	13.4585	3.38434	0.734466	4.60789	4.06767e-06	2.55413e-05
hsa-miR-92a-3p_chr13(+)_chrX(-)_t_0_-1_nont_0_+1_A	1968.45	3.28475	0.712876	4.60774	4.07062e-06	2.55413e-05
hsa-miR-1180-3p_chr17(-)_t_0_-2_nont_0_+1_T	4.85347	3.9531	0.858122	4.60669	4.0913e-06	2.56405e-05
hsa-miR-185-3p_chr22(+)_t_0_-2_nont_0_+2_AA	4.08412	4.30912	0.93542	4.60662	4.0927e-06	2.56405e-05
hsa-let-7b-5p_chr22(+)_t_0_-2_nont_0_+2_CC	29.7598	-4.63589	1.00656	-4.60566	4.11152e-06	2.57387e-05
hsa-miR-574-5p_chr4(+)_t_0_-1_nont_0_+1_C	18.3093	-3.29572	0.7158	-4.60425	4.13962e-06	2.58948e-05
hsa-miR-21-5p_chr17(+)_t_0_-1_nont_0_+2_GA	17.1066	-3.83417	0.833229	-4.60158	4.19294e-06	2.62083e-05
hsa-miR-145-3p_chr5(+)_t_0_-1	5.46554	6.16247	1.34018	4.59826	4.26035e-06	2.66093e-05
hsa-miR-30e-5p_chr1(+)_t_+1_0	25.1325	-4.43914	0.965906	-4.59583	4.31032e-06	2.69009e-05
hsa-miR-10b-5p_chr2(+)_t_0_-3_nont_0_+1_A	6.57169	5.21142	1.134	4.59563	4.3145e-06	2.69064e-05
hsa-let-7f-5p_chr9(+)_chrX(-)_t_0_-1_nont_0_+2_AA	16.4819	-3.87573	0.84406	-4.59177	4.39509e-06	2.73881e-05
hsa-miR-146a-5p_chr5(+)_t_+1_0	16.0832	-4.81566	1.04925	-4.5896	4.44105e-06	2.76535e-05
hsa-miR-7-5p_chr9(-)_chr15(+)_chr19(+)_t_0_-1	156.442	2.38759	0.520702	4.58533	4.53279e-06	2.82033e-05
hsa-miR-146b-5p_chr10(+)_t_0_-1_nont_0_+2_CT	17.7069	-4.6166	1.00751	-4.58218	4.60148e-06	2.86089e-05
hsa-miR-429_chr1(+)_t_0_-2_nont_0_+1_T	12.7864	-4.57988	0.999771	-4.58093	4.62914e-06	2.8759e-05
hsa-miR-6741-5p_chr1(-)	10.2325	6.20886	1.35563	4.58006	4.64851e-06	2.88574e-05
hsa-miR-6855-5p_chr9(+)_t_0_-4	6.24043	6.76065	1.47636	4.57926	4.66615e-06	2.8945e-05
hsa-miR-6510-3p_chr17(-)_t_0_-1	12.1003	-4.16236	0.909005	-4.57903	4.6713e-06	2.8955e-05
hsa-miR-328-3p_chr16(-)_t_0_-1_nont_0_+1_C	8.82092	4.04835	0.885573	4.57145	4.84352e-06	2.99998e-05
hsa-miR-29a-3p_chr7(-)_t_-1_-2_nont_0_+1_A	9.94664	-4.30053	0.94081	-4.57109	4.85191e-06	3.0029e-05
hsa-miR-1468-5p_chrX(-)	4.71285	3.46739	0.759367	4.56616	4.96731e-06	3.072e-05
hsa-miR-7-5p_chr9(-)_chr15(+)_chr19(+)_t_0_-4	16.2771	2.94207	0.645497	4.55784	5.16827e-06	3.19387e-05
hsa-miR-26a-5p_chr12(-)_chr3(+)_t_0_-2_nont_0_+2_TC	11.7355	-4.07096	0.893844	-4.55444	5.25249e-06	3.24346e-05
hsa-let-7b-5p_chr22(+)_t_0_-2_nont_0_+2_CA	24.8685	-4.60331	1.01126	-4.55207	5.31199e-06	3.27695e-05
hsa-miR-345-5p_chr14(+)_t_0_-2_nont_0_+1_C	18.2963	-3.98058	0.874507	-4.55181	5.31874e-06	3.27695e-05
hsa-miR-363-3p_chrX(-)_t_+1_0	13.3825	4.43539	0.974408	4.55188	5.31684e-06	3.27695e-05
hsa-miR-320a-3p_chr8(-)_t_0_-2_nont_0_+2_TA/hsa-miR-320b_chr1(-)_chr1(+)_t_0_-2_nont_0_+2_TA	3.64306	3.78527	0.831838	4.55049	5.35199e-06	3.29496e-05
hsa-miR-28-3p_nont_0_+1_C	28.7664	-4.44245	0.976416	-4.54975	5.37085e-06	3.30409e-05
hsa-miR-200b-3p_nont_0_+2_AT	14.8335	-4.72081	1.0385	-4.54579	5.47305e-06	3.3619e-05
hsa-miR-374b-5p_chrX(-)_t_0_-2_nont_0_+1_G	17.9095	-4.22318	0.929011	-4.54589	5.4703e-06	3.3619e-05
hsa-miR-92b-3p_chr1(+)_t_0_-2_nont_0_+1_G	22.3958	4.15153	0.913421	4.54503	5.49271e-06	3.37144e-05
hsa-miR-361-3p_chrX(-)_t_0_-2_nont_0_+2_AA	22.139	-4.14146	0.911952	-4.54131	5.59055e-06	3.42893e-05
hsa-miR-382-5p_chr14(+)_t_+1_0	5.19161	5.37435	1.18398	4.53922	5.64635e-06	3.46056e-05
hsa-miR-452-5p_chrX(-)_t_+2_+2	10.6183	-4.3524	0.958895	-4.53897	5.65284e-06	3.46194e-05
hsa-miR-1-3p_chr18(-)_chr20(+)_t_0_-2	4.98232	5.98594	1.3192	4.53755	5.69109e-06	3.48276e-05
hsa-miR-30a-5p_chr6(-)_t_0_-1_nont_0_+2_CC	9.91249	-4.2815	0.943828	-4.53631	5.7246e-06	3.50065e-05
hsa-miR-146b-5p_chr10(+)_t_0_-1_nont_0_+2_AG	9.64829	-4.2529	0.938551	-4.53135	5.86084e-06	3.58061e-05
hsa-miR-96-5p_chr7(-)_t_0_-2_nont_0_+1_A	10.0728	-4.30166	0.949336	-4.53123	5.86411e-06	3.58061e-05
hsa-miR-132-3p_chr17(-)	27.124	-3.66498	0.808916	-4.53073	5.87811e-06	3.58648e-05
hsa-miR-6877-5p_chr9(+)_t_0_-1	4.14472	4.85361	1.07168	4.52895	5.92769e-06	3.61404e-05
hsa-miR-122-5p_chr18(+)_t_0_-2_nont_0_+3_CGT	4.6995	6.68062	1.47578	4.52685	5.98706e-06	3.64752e-05
hsa-miR-361-3p_chrX(-)_t_0_-2_nont_0_+1_C	172.295	-3.40055	0.751568	-4.52461	6.05079e-06	3.6836e-05
hsa-miR-423-5p_chr17(+)_t_0_-1_nont_0_+2_AG	5.73445	3.85478	0.852789	4.5202	6.17799e-06	3.75824e-05
hsa-let-7b-5p_chr22(+)_t_0_-2_nont_0_+3_AAT	40.3178	-4.58041	1.01384	-4.51788	6.24605e-06	3.79682e-05
hsa-miR-625-3p_chr14(+)_t_0_+1	18.6157	4.30025	0.95204	4.51688	6.27577e-06	3.81092e-05
hsa-miR-652-3p_chrX(+)_t_0_-1	183.839	-2.63463	0.583298	-4.51678	6.27856e-06	3.81092e-05
hsa-miR-134-5p_chr14(+)_t_0_+1	5.75901	6.52828	1.44594	4.51492	6.33411e-06	3.84179e-05
hsa-miR-19b-3p_chr13(+)_chrX(-)_t_0_-3	14.6966	-4.31144	0.955031	-4.51445	6.34814e-06	3.84744e-05
hsa-miR-126-3p_chr9(+)_t_+1_0_nont_0_+1_A	5.06221	6.76673	1.49931	4.51323	6.38475e-06	3.86677e-05
hsa-miR-4732-3p_chr17(-)_t_0_-1	37.5139	8.69927	1.92809	4.51187	6.42595e-06	3.88884e-05
hsa-miR-636_chr17(-)_t_0_-2_nont_0_+1_A	10.0161	7.15481	1.58612	4.5109	6.45521e-06	3.90151e-05
hsa-miR-4433b-3p_chr2(-)_t_-1_-1	4.76615	6.67567	1.47991	4.51086	6.45642e-06	3.90151e-05
hsa-miR-361-3p_chrX(-)_t_+1_-1	21.9843	-3.21451	0.712666	-4.51054	6.46627e-06	3.90458e-05
hsa-miR-455-3p_chr9(+)_t_0_+1	16.9397	-3.80562	0.843843	-4.50987	6.48684e-06	3.91411e-05
hsa-miR-23b-3p_nont_0_+1_C	30.3355	-3.62613	0.804381	-4.50797	6.54499e-06	3.94358e-05
hsa-miR-106a-5p_chrX(-)	14.1843	3.61761	0.802492	4.50796	6.54532e-06	3.94358e-05
hsa-miR-374a-5p_nont_0_+1_A	16.2029	-4.42316	0.981254	-4.50766	6.55468e-06	3.94631e-05
hsa-miR-148b-3p_chr12(+)	1607.06	-2.26756	0.503214	-4.50615	6.60132e-06	3.97147e-05
hsa-miR-378a-3p_chr5(+)_t_0_-1_nont_0_+1_T/hsa-miR-378c_chr10(-)_t_0_-5_nont_0_+2_GT	1747.84	-2.61389	0.580134	-4.50567	6.61633e-06	3.97758e-05
hsa-miR-452-5p_chrX(-)_t_+3_+1	21.2333	-4.25261	0.94392	-4.50526	6.62904e-06	3.98229e-05
hsa-let-7f-5p_chr9(+)_chrX(-)_t_0_-1_nont_0_+1_C	3143.47	-3.64032	0.808226	-4.50408	6.66602e-06	4.00157e-05
hsa-miR-221-3p_nont_0_+1_G	2.99448	4.32084	0.959616	4.50268	6.71013e-06	4.0251e-05
hsa-miR-134-5p_chr14(+)_t_0_-2	4.31645	5.78384	1.28465	4.50226	6.72355e-06	4.03019e-05
hsa-miR-374b-5p_nont_0_+1_C	8.04082	-4.04022	0.897489	-4.5017	6.74129e-06	4.03513e-05
hsa-miR-27a-3p_chr19(-)	89.8679	-4.19953	0.932879	-4.50169	6.74165e-06	4.03513e-05
hsa-miR-151a-5p_chr8(-)_t_0_-1_nont_0_+1_C/hsa-miR-151b_nont_0_+3_AGC	17.5511	-3.43832	0.763934	-4.50081	6.7695e-06	4.04883e-05
hsa-let-7g-5p_nont_0_+1_C	32.6646	-2.81991	0.626572	-4.50053	6.77844e-06	4.05122e-05
hsa-miR-126-3p_chr9(+)_t_0_-2_nont_0_+2_TG	2.80911	6.15405	1.36889	4.49566	6.93555e-06	4.14209e-05
hsa-let-7b-5p_chr22(+)_t_0_-1_nont_0_+2_CT	20.0236	-5.03744	1.12093	-4.494	6.98982e-06	4.17146e-05
hsa-miR-423-5p_chr17(+)_t_+2_-1	8.32236	5.27653	1.17503	4.49053	7.10453e-06	4.23682e-05
hsa-miR-423-3p_chr17(+)_t_-1_0	84.4669	1.72037	0.383158	4.48997	7.12318e-06	4.24486e-05
hsa-miR-27a-3p_chr19(-)_t_0_-1_nont_0_+3_AGA	21.8586	-3.08224	0.686501	-4.48977	7.12987e-06	4.24575e-05
hsa-miR-151a-3p_chr8(-)_t_0_-1_nont_0_+2_AT	26.4416	-4.83082	1.0766	-4.48712	7.21928e-06	4.29587e-05
hsa-miR-1307-3p_chr10(-)_t_0_-2	206.747	3.54735	0.790787	4.48584	7.2626e-06	4.3185e-05
hsa-miR-320a-3p_chr8(-)_t_-1_+1	7.02165	5.22414	1.16504	4.48408	7.3229e-06	4.35119e-05
hsa-miR-16-5p_chr13(-)_chr3(+)_t_0_-1_nont_0_+1_A	222.748	-3.22284	0.718936	-4.48279	7.36721e-06	4.37435e-05
hsa-miR-148a-3p_chr7(-)_t_0_-1_nont_0_+2_GA	9.74695	-4.24729	0.947969	-4.48041	7.4499e-06	4.42024e-05
hsa-miR-423-5p_chr17(+)_t_0_-1_nont_0_+1_C	368.656	2.44775	0.546768	4.47676	7.57857e-06	4.49333e-05
hsa-miR-33a-3p_chr22(+)_t_0_-1	10.9652	-4.38977	0.980653	-4.47638	7.59193e-06	4.49799e-05
hsa-miR-146b-3p_nont_0_+1_A	28.0078	-3.23667	0.724022	-4.4704	7.80741e-06	4.6223e-05
hsa-miR-30d-5p_chr8(-)_t_0_-2_nont_0_+2_GA	11.7151	-3.77692	0.84544	-4.4674	7.91751e-06	4.6841e-05
hsa-miR-320a-3p_chr8(-)_t_+1_+2_nont_0_+1_G	6.74813	5.20601	1.16555	4.46658	7.94794e-06	4.6987e-05
hsa-miR-181a-5p_chr1(-)_chr9(+)_t_0_-2	1772.79	-1.9761	0.442812	-4.46262	8.09641e-06	4.78302e-05
hsa-miR-140-3p_chr16(+)_t_+2_+1_nont_0_+1_A	5.70404	3.68043	0.825141	4.46036	8.18213e-06	4.82881e-05
hsa-miR-664a-5p_chr1(-)_t_0_-4	22.2214	-4.11195	0.921937	-4.46011	8.19163e-06	4.82881e-05
hsa-miR-671-3p_chr7(+)_t_0_+1	2.55941	5.23194	1.17305	4.46013	8.19104e-06	4.82881e-05
hsa-miR-152-3p_nont_0_+2_GT	83.9531	-3.42314	0.768376	-4.45503	8.38815e-06	4.9411e-05
hsa-miR-182-5p_nont_0_+2_GC	7.7217	-4.0025	0.898832	-4.453	8.46774e-06	4.98439e-05
hsa-miR-374a-5p_chrX(-)_t_0_-1_nont_0_+1_A	19.8891	-4.33478	0.973603	-4.45231	8.49522e-06	4.99697e-05
hsa-miR-335-5p_chr7(+)_t_0_-1_nont_0_+1_A	14.0318	-4.251	0.955009	-4.45126	8.53666e-06	5.01774e-05
hsa-miR-200c-3p_chr12(+)_t_+1_0	10.4322	-4.30876	0.968114	-4.45068	8.55999e-06	5.02784e-05
hsa-miR-181a-2-3p_chr9(+)_t_0_-2_nont_0_+1_A	14.5669	-3.68397	0.828474	-4.44669	8.72043e-06	5.1184e-05
hsa-let-7c-5p_chr21(+)_t_-1_-1	12.4712	-4.50566	1.01348	-4.44573	8.75936e-06	5.13757e-05
hsa-miR-140-3p_chr16(+)_t_+1_+1_nont_0_+2_GA	6.10879	2.94103	0.661907	4.44326	8.86063e-06	5.19125e-05
hsa-miR-200b-5p_chr1(+)_t_0_-2_nont_0_+1_A	8.82109	-4.12028	0.927326	-4.44319	8.86358e-06	5.19125e-05
hsa-miR-30a-5p_nont_0_+2_GT	25.549	-4.72948	1.06473	-4.44193	8.91541e-06	5.21787e-05
hsa-miR-146b-3p_chr10(+)_t_-1_-2	12.6999	-3.78974	0.853496	-4.44026	8.98496e-06	5.25482e-05
hsa-miR-23b-3p_nont_0_+1_A	18.0359	-3.70769	0.835646	-4.43692	9.12568e-06	5.33331e-05
hsa-miR-629-5p_chr15(-)_t_0_-1	99.9195	3.32108	0.748867	4.4348	9.21564e-06	5.38204e-05
hsa-miR-4745-5p_chr19(+)_t_0_-3	5.58057	6.75309	1.52338	4.43297	9.29434e-06	5.42413e-05
hsa-miR-128-3p_chr2(+)_chr3(+)_t_0_-1	44.4826	2.21209	0.499478	4.4288	9.47599e-06	5.5262e-05
hsa-let-7b-5p_chr22(+)_t_0_-1_nont_0_+3_AAA	8.70653	-4.10602	0.92789	-4.42512	9.63893e-06	5.61721e-05
hsa-miR-122-5p_chr18(+)_t_0_-2_nont_0_+2_CA	6.74348	6.97522	1.57679	4.42369	9.70312e-06	5.6506e-05
hsa-miR-320a-3p_chr8(-)_t_+1_0_nont_0_+2_GA	12.3234	4.05341	0.916354	4.42341	9.71568e-06	5.65389e-05
hsa-miR-148a-3p_chr7(-)_t_0_-1_nont_0_+2_CC	19.7765	-4.62379	1.04543	-4.42285	9.74071e-06	5.66443e-05
hsa-miR-363-3p_chrX(-)_t_0_-2_nont_0_+1_A	6.58633	5.01252	1.13419	4.41948	9.89381e-06	5.74937e-05
hsa-miR-409-3p_chr14(+)_t_0_-1_nont_0_+1_A	6.28873	6.72578	1.52234	4.41806	9.95927e-06	5.78331e-05
hsa-miR-200a-3p_chr1(+)_t_0_-1_nont_0_+2_AC	6.96406	-3.87643	0.877952	-4.41531	1.00867e-05	5.85315e-05
hsa-miR-30c-5p_nont_0_+1_G	47.5432	-3.83591	0.869079	-4.41377	1.01587e-05	5.89077e-05
hsa-miR-30d-3p_chr8(-)_t_0_+1	7.68244	-3.95801	0.897286	-4.41109	1.02853e-05	5.95991e-05
hsa-miR-26a-5p_chr12(-)_chr3(+)_t_+1_0	46.606	-2.48383	0.563126	-4.41079	1.02992e-05	5.96376e-05
hsa-miR-181a-2-3p_chr9(+)_t_0_-2_nont_0_+2_TT	14.9821	-4.70241	1.06791	-4.4034	1.0657e-05	6.16656e-05
hsa-miR-423-3p_chr17(+)_t_-1_-1_nont_0_+1_A	22.1807	3.06711	0.696614	4.40289	1.06819e-05	6.17666e-05
hsa-miR-425-3p_chr3(-)_t_-1_-2_nont_0_+1_T	23.9412	-2.35916	0.535893	-4.40229	1.07112e-05	6.1892e-05
hsa-miR-181b-5p_chr9(+)_t_0_+2	9.77902	-4.24374	0.964278	-4.40095	1.07778e-05	6.22329e-05
hsa-miR-30e-3p_chr1(+)_t_+1_-1_nont_0_+2_TT	17.2594	-4.32492	0.983291	-4.39841	1.09046e-05	6.29209e-05
hsa-miR-22-3p_chr17(-)_t_0_-2_nont_0_+2_TT	15.8813	-3.1016	0.70535	-4.39725	1.0963e-05	6.3161e-05
hsa-miR-584-5p_chr5(-)_t_0_-2_nont_0_+1_C	2.47033	4.69561	1.06788	4.39712	1.09694e-05	6.3161e-05
hsa-miR-92b-3p_chr1(+)_t_0_-1_nont_0_+1_T	32.325	3.44452	0.783339	4.39723	1.09643e-05	6.3161e-05
hsa-miR-30d-5p_chr8(-)_t_0_-2_nont_0_+1_C	8.08752	-4.03724	0.918222	-4.39681	1.09855e-05	6.32092e-05
hsa-miR-26a-5p_chr12(-)_chr3(+)_t_0_+1	89.3567	-2.94518	0.669905	-4.39641	1.10054e-05	6.32793e-05
hsa-miR-432-5p_chr14(+)_t_0_-1	4.08238	5.97783	1.35986	4.39593	1.103e-05	6.33762e-05
hsa-miR-186-5p_chr1(-)	1051.01	-2.12267	0.482973	-4.39501	1.10769e-05	6.36007e-05
hsa-miR-155-5p_chr21(+)_t_0_-3	11.9589	-4.06198	0.924584	-4.39331	1.1164e-05	6.40558e-05
hsa-miR-182-5p_nont_0_+1_A	35.4054	-4.768	1.08578	-4.3913	1.12677e-05	6.44712e-05
hsa-miR-363-3p_chrX(-)_t_0_-1_nont_0_+1_G	10.2941	6.01221	1.36912	4.39129	1.12679e-05	6.44712e-05
hsa-miR-7-5p_chr9(-)_chr15(+)_chr19(+)_t_0_-1_nont_0_+1_C	87.4755	-2.19529	0.499909	-4.39137	1.12637e-05	6.44712e-05
hsa-miR-92a-3p_chr13(+)_t_0_+1	2577.04	3.76907	0.85822	4.39172	1.12455e-05	6.44712e-05
hsa-miR-6842-3p_chr8(+)	14.7495	4.34904	0.990852	4.38919	1.13773e-05	6.50516e-05
hsa-miR-185-5p_nont_0_+2_AG	7.59018	4.60387	1.04938	4.38723	1.14804e-05	6.55953e-05
hsa-miR-30a-3p_chr6(-)_t_+1_-1_nont_0_+2_TC	30.0164	-5.44056	1.24041	-4.38608	1.15409e-05	6.58953e-05
hsa-miR-335-3p_chr7(+)_t_0_-1_nont_0_+1_G	11.5312	-3.90772	0.890987	-4.38583	1.15543e-05	6.59258e-05
hsa-miR-1292-5p_chr20(+)_t_0_-5	6.49273	5.36618	1.2243	4.38305	1.1703e-05	6.67276e-05
hsa-miR-148a-5p_chr7(-)_t_0_-2_nont_0_+1_T	20.1874	-5.02003	1.146	-4.38048	1.18417e-05	6.74711e-05
hsa-let-7g-5p_chr3(-)_t_0_-2_nont_0_+2_GT	142.385	-3.83473	0.87636	-4.37575	1.21018e-05	6.89054e-05
hsa-miR-30a-3p_chr6(-)_t_0_-1_nont_0_+2_TC	21.0832	-5.06542	1.15802	-4.3742	1.21878e-05	6.93467e-05
hsa-miR-222-3p_chrX(-)_t_0_+4_nont_0_+1_T	3.91913	4.59749	1.05122	4.3735	1.22272e-05	6.95224e-05
hsa-miR-146b-3p_chr10(+)_t_+1_0_nont_0_+1_T	12.7458	-4.51776	1.03415	-4.36857	1.25061e-05	7.10588e-05
hsa-miR-30e-5p_chr1(+)_t_0_-2	81.3395	-3.8427	0.879919	-4.3671	1.25905e-05	7.14889e-05
hsa-miR-27a-3p_chr19(-)_t_0_-1_nont_0_+1_A	618.974	-3.10371	0.711687	-4.36106	1.29436e-05	7.3443e-05
hsa-miR-200b-3p_chr1(+)_t_+1_-1_nont_0_+3_GCT	8.76251	-4.12474	0.946239	-4.35909	1.30607e-05	7.40045e-05
hsa-miR-181a-2-3p_chr9(+)_t_-1_-2	8.64203	-3.73567	0.856979	-4.35911	1.3059e-05	7.40045e-05
hsa-miR-146a-5p_chr5(+)_t_0_-2	272.408	-3.0811	0.706884	-4.35871	1.30832e-05	7.40807e-05
hsa-let-7c-5p_chr21(+)_t_0_-2_nont_0_+2_GC	14.4281	-4.65175	1.06742	-4.35792	1.31304e-05	7.42451e-05
hsa-miR-205-5p_nont_0_+1_G	16.322	-4.08128	0.936498	-4.35802	1.31245e-05	7.42451e-05
hsa-miR-664a-3p_chr1(-)_t_0_-1	7.30226	-3.9012	0.895693	-4.35552	1.32754e-05	7.50131e-05
hsa-miR-146b-3p_chr10(+)_t_+1_0	15.9985	-4.75942	1.09363	-4.35193	1.34943e-05	7.61979e-05
hsa-miR-27b-3p_chr9(+)_t_0_-1_nont_0_+3_AAT	9.67119	-4.20616	0.967093	-4.34928	1.36586e-05	7.70722e-05
hsa-miR-206_chr6(+)_t_0_-1_nont_0_+1_T	3.83387	6.00691	1.38158	4.34785	1.37479e-05	7.75228e-05
hsa-miR-146b-3p_chr10(+)_t_-1_0_nont_0_+1_T	14.5442	-4.65388	1.07047	-4.34751	1.37694e-05	7.75903e-05
hsa-miR-92a-3p_chr13(+)_chrX(-)_t_0_-2_nont_0_+3_ATA	17.8819	4.1533	0.955647	4.34606	1.38603e-05	7.80489e-05
hsa-miR-29c-5p_chr1(-)_t_0_-2_nont_0_+1_C	7.33131	-3.91243	0.901465	-4.34008	1.4243e-05	8.01487e-05
hsa-miR-199a-5p_chr19(-)_chr1(-)_t_0_-1	3.27508	4.0944	0.94357	4.33926	1.42962e-05	8.03927e-05
hsa-miR-148a-3p_chr7(-)_t_0_-2_nont_0_+2_AG	18.3669	-4.90834	1.13122	-4.33897	1.4315e-05	8.04433e-05
hsa-miR-30a-5p_nont_0_+2_AA	10.397	-3.78762	0.873009	-4.33858	1.43409e-05	8.05332e-05
hsa-miR-30c-5p_chr6(-)_chr1(+)_t_0_-3_nont_0_+3_GGC	9.60838	-4.20383	0.969366	-4.33668	1.44648e-05	8.11735e-05
hsa-miR-374b-5p_nont_0_+1_A	7.04253	-3.86675	0.891894	-4.33544	1.45471e-05	8.15792e-05
hsa-miR-486-3p_chr8(-)_chr8(+)_t_0_-1_nont_0_+1_A	5.81657	6.79345	1.56727	4.33459	1.46035e-05	8.18395e-05
hsa-miR-1270_chr19(-)_t_0_-1	8.66053	5.78997	1.33606	4.3336	1.46689e-05	8.21501e-05
hsa-miR-155-5p_chr21(+)_t_0_-1	101.767	-2.06685	0.4771	-4.33212	1.47683e-05	8.26498e-05
hsa-miR-24-3p_nont_0_+1_C	92.5896	-2.94293	0.679413	-4.33158	1.48043e-05	8.27949e-05
hsa-miR-486-5p_chr8(-)_chr8(+)_t_-1_0_nont_0_+1_A	4.17316	6.39844	1.47736	4.33098	1.48444e-05	8.29623e-05
hsa-miR-146a-5p_nont_0_+2_AT	13.5611	-2.84345	0.656743	-4.32962	1.49368e-05	8.33648e-05
hsa-miR-28-3p_chr3(+)_t_0_-1_nont_0_+1_G	48.0696	-3.62489	0.837217	-4.3297	1.49315e-05	8.33648e-05
hsa-miR-146b-5p_chr10(+)_t_0_-3_nont_0_+2_GA	10.5695	-4.30323	0.994057	-4.32895	1.4982e-05	8.35603e-05
hsa-miR-146b-5p_chr10(+)_t_-1_-1	11.5435	-4.40456	1.01785	-4.32732	1.50935e-05	8.41246e-05
hsa-miR-34a-5p_chr1(-)_t_0_-1	14.5288	-4.65412	1.07574	-4.32642	1.51556e-05	8.44131e-05
hsa-miR-19b-3p_chr13(+)_chrX(-)_t_0_-3_nont_0_+1_C	11.6866	-4.4295	1.02426	-4.3246	1.52808e-05	8.50526e-05
hsa-miR-92a-3p_chr13(+)_chrX(-)_t_0_-2_nont_0_+2_AT	46.9689	3.61692	0.836634	4.32319	1.53792e-05	8.5542e-05
hsa-miR-99a-5p_nont_0_+2_AA	145.873	-3.30043	0.764427	-4.31752	1.5779e-05	8.77064e-05
hsa-miR-335-3p_chr7(+)_t_0_-2_nont_0_+1_A	7.91881	-4.00082	0.926748	-4.31705	1.58131e-05	8.78363e-05
hsa-miR-374a-5p_chrX(-)_t_0_-2_nont_0_+1_C	18.2128	-4.51716	1.04651	-4.31641	1.58589e-05	8.80312e-05
hsa-miR-30e-3p_chr1(+)_t_0_-2_nont_0_+2_TT	11.3246	-4.3846	1.01594	-4.3158	1.59026e-05	8.82138e-05
hsa-miR-320a-3p_nont_0_+3_ATG	4.36097	5.50754	1.27675	4.31372	1.60528e-05	8.89329e-05
hsa-miR-218-5p_chr5(-)_chr4(+)	28.0531	-3.53791	0.820155	-4.31371	1.6054e-05	8.89329e-05
hsa-miR-185-5p_nont_0_+2_AA	20.3964	3.55002	0.823375	4.31154	1.62119e-05	8.97467e-05
hsa-miR-320b_chr1(-)_chr1(+)_t_-1_-1	13.3243	2.51828	0.584329	4.3097	1.63477e-05	9.04371e-05
hsa-miR-126-3p_chr9(+)_t_+1_-1_nont_0_+1_A	4.42347	6.59896	1.53133	4.30931	1.63764e-05	9.05348e-05
hsa-miR-196a-5p_nont_0_+1_T	7.77301	-3.97265	0.922034	-4.30857	1.64316e-05	9.07787e-05
hsa-miR-185-5p_nont_0_+1_A	48.2412	2.45617	0.570132	4.30807	1.64683e-05	9.092e-05
hsa-let-7b-5p_chr22(+)_t_0_-1_nont_0_+2_AG	45.6437	-2.73853	0.636038	-4.3056	1.66531e-05	9.18784e-05
hsa-miR-30b-5p_chr8(-)_t_0_-2	12.1435	-4.46392	1.03711	-4.30419	1.67601e-05	9.24064e-05
hsa-miR-181a-2-3p_chr9(+)_t_0_-1_nont_0_+1_T	44.8668	-4.26692	0.992022	-4.30123	1.6985e-05	9.35836e-05
hsa-miR-429_nont_0_+1_T	10.2269	-4.27517	0.994032	-4.30083	1.70157e-05	9.36893e-05
hsa-miR-203a-3p_chr14(+)_t_+1_0_nont_0_+1_C	13.614	-3.61126	0.839964	-4.2993	1.71336e-05	9.42228e-05
hsa-miR-221-3p_chrX(-)_t_0_-2_nont_0_+1_C	30.8475	-3.3133	0.770664	-4.29928	1.71356e-05	9.42228e-05
hsa-let-7b-3p_chr22(+)_t_0_-2	12.5801	-2.87095	0.668077	-4.29733	1.7287e-05	9.49916e-05
hsa-miR-21-5p_chr17(+)_t_0_-1_nont_0_+1_G	929.508	-3.91998	0.912632	-4.29525	1.74494e-05	9.58195e-05
hsa-miR-584-5p_chr5(-)_t_0_-2_nont_0_+1_G	3.26847	5.25849	1.22437	4.29485	1.74814e-05	9.59306e-05
hsa-miR-146b-5p_chr10(+)_t_0_-2_nont_0_+2_AC	12.7266	-4.51308	1.05094	-4.29432	1.75228e-05	9.60936e-05
hsa-miR-455-5p_chr9(+)_t_+2_+2	18.137	-3.42462	0.797611	-4.29359	1.75807e-05	9.63466e-05
hsa-miR-6803-3p_chr19(-)_t_0_-1	9.98562	6.97698	1.62548	4.29227	1.76859e-05	9.68579e-05
hsa-miR-185-3p_chr22(+)_t_0_-2_nont_0_+1_C	20.3464	4.61838	1.07653	4.29005	1.78632e-05	9.77638e-05
hsa-miR-134-5p_nont_0_+1_G	2.42644	5.88332	1.37168	4.28913	1.79371e-05	9.80372e-05
hsa-miR-145-3p_chr5(+)	10.2116	4.58941	1.07001	4.28915	1.7936e-05	9.80372e-05
hsa-miR-28-3p_nont_0_+1_T	139.642	-2.91294	0.679198	-4.28879	1.79646e-05	9.81218e-05
hsa-miR-365a-3p_chr16(+)_t_0_-2_nont_0_+2_TT/hsa-miR-365b-3p_chr17(+)_t_0_-2_nont_0_+2_TT	10.9374	-4.34758	1.0149	-4.28374	1.83776e-05	0.000100311
hsa-miR-1307-3p_chr10(-)_t_0_+1	331.284	2.77088	0.647074	4.28217	1.85083e-05	0.000100957
hsa-miR-30c-5p_chr6(-)_chr1(+)	689.063	-2.33021	0.544203	-4.28188	1.85319e-05	0.000101018
hsa-miR-486-5p_chr8(-)_chr8(+)_t_0_-1_nont_0_+3_AAT	3.69567	5.92087	1.38299	4.28122	1.85871e-05	0.000101251
hsa-miR-200b-3p_nont_0_+2_GT	6.7694	-3.81323	0.890811	-4.28063	1.86367e-05	0.000101454
hsa-miR-122-5p_chr18(+)_t_0_-1_nont_0_+2_TA	5.00947	6.62563	1.54805	4.27998	1.8691e-05	0.000101682
hsa-miR-99b-3p_chr19(+)_t_0_-2_nont_0_+1_A	7.75843	-3.97512	0.92903	-4.27879	1.87911e-05	0.000102158
hsa-miR-409-3p_chr14(+)_t_0_+1	6.49593	6.88916	1.61016	4.27856	1.88106e-05	0.000102197
hsa-miR-27a-3p_chr19(-)_t_0_-1_nont_0_+2_AA	33.6436	-3.78552	0.885457	-4.27522	1.9095e-05	0.000103673
hsa-miR-26b-5p_nont_0_+2_AA	8.69959	-4.09677	0.958416	-4.27453	1.91543e-05	0.000103926
hsa-miR-183-5p_chr7(-)_t_0_-1_nont_0_+1_C	270.426	-3.46591	0.811965	-4.26854	1.96753e-05	0.000106682
hsa-miR-484_nont_0_+3_TTT	7.46356	6.64998	1.559	4.26554	1.99419e-05	0.000108056
hsa-miR-148b-3p_nont_0_+3_TTT	8.06088	3.64043	0.853666	4.26446	2.00384e-05	0.000108507
hsa-miR-30e-3p_nont_0_+1_T	16.7742	-4.17161	0.978266	-4.26429	2.00538e-05	0.000108518
hsa-miR-26a-5p_chr12(-)_chr3(+)_t_0_-1_nont_0_+2_GT	9.78797	-3.48017	0.816304	-4.26333	2.01403e-05	0.000108915
hsa-miR-4732-5p_chr17(-)_t_0_-1	2.59185	6.0233	1.4137	4.26065	2.03833e-05	0.000110156
hsa-miR-1976_chr1(+)	7.43636	6.39204	1.50183	4.25618	2.07948e-05	0.000112306
hsa-miR-125b-5p_chr11(-)_chr21(+)_t_0_-1_nont_0_+1_C	10.428	-3.60757	0.848984	-4.24928	2.14459e-05	0.000115745
hsa-miR-151a-3p_chr8(-)_t_0_-1_nont_0_+2_TT	106.12	-3.03392	0.714073	-4.24875	2.14965e-05	0.000115942
hsa-miR-342-5p_chr14(+)	21.128	2.47975	0.583718	4.2482	2.15492e-05	0.00011615
hsa-miR-361-3p_chrX(-)_t_0_-3_nont_0_+1_G	21.1596	-4.08907	0.962621	-4.24785	2.15834e-05	0.000116258
hsa-miR-151a-3p_chr8(-)_t_0_-1_nont_0_+3_TTT	9.21297	-3.39305	0.798814	-4.2476	2.16069e-05	0.000116308
hsa-miR-146b-5p_nont_0_+3_TTT	20.3751	-3.27401	0.771578	-4.24326	2.20297e-05	0.000118506
hsa-miR-26a-5p_chr12(-)_chr3(+)_t_0_-1_nont_0_+2_AG	9.2189	-3.41014	0.804257	-4.24012	2.23405e-05	0.000120098
hsa-miR-6842-3p_chr8(+)_t_0_-2_nont_0_+1_T	14.436	6.892	1.62614	4.23825	2.25273e-05	0.000121023
hsa-miR-375-3p_chr2(-)_t_-1_-1	163.136	-4.15296	0.980458	-4.23574	2.27802e-05	0.000122302
hsa-miR-4433b-5p_chr2(-)_t_0_+1	5.26417	6.71449	1.58567	4.23447	2.29089e-05	0.000122912
hsa-miR-497-5p_chr17(-)_t_0_-1_nont_0_+1_A	14.0559	-4.2094	0.994385	-4.23317	2.30421e-05	0.000123545
hsa-let-7b-5p_chr22(+)_t_0_-2_nont_0_+2_GA	26.8982	-3.86352	0.912726	-4.23294	2.30652e-05	0.000123588
hsa-miR-200c-3p_chr12(+)_t_0_-1_nont_0_+2_TA	8.90917	-4.11766	0.974424	-4.22573	2.38164e-05	0.00012753
hsa-miR-92b-3p_chr1(+)_t_0_-1_nont_0_+1_G	13.4299	6.12847	1.45065	4.22463	2.39335e-05	0.000128073
hsa-miR-516b-5p-{1}_chr19(+)/hsa-miR-516b-5p-{2}_chr19(+)	8.38022	4.16561	0.987596	4.21793	2.46553e-05	0.000131763
hsa-miR-99b-5p_chr19(+)_t_0_-2	2577.54	-2.56964	0.609209	-4.218	2.46482e-05	0.000131763
hsa-let-7b-5p_chr22(+)_t_0_-2_nont_0_+2_GG	18.4175	-4.02936	0.955518	-4.21694	2.47635e-05	0.000132255
hsa-miR-1273h-3p_chr16(+)_t_0_-1_nont_0_+1_T	2.73584	4.4916	1.0667	4.21076	2.54511e-05	0.000135839
hsa-miR-181a-5p_chr1(-)_chr9(+)_t_0_-3_nont_0_+3_GGA	8.33708	-3.60309	0.856123	-4.20861	2.56945e-05	0.000137049
hsa-miR-320a-3p_chr8(-)_t_0_-2/hsa-miR-320b_chr1(-)_chr1(+)_t_0_-2	1721.47	3.28986	0.781796	4.20808	2.57555e-05	0.000137284
hsa-miR-532-5p_chrX(+)_t_+1_-1	8.03793	3.14896	0.748404	4.20756	2.5814e-05	0.000137507
hsa-let-7g-3p_chr3(-)	13.8676	-4.58144	1.08901	-4.20697	2.58813e-05	0.000137775
hsa-miR-375-3p_chr2(-)_t_0_-2_nont_0_+1_C	53.9574	-4.60079	1.09369	-4.20666	2.59175e-05	0.000137878
hsa-miR-1292-5p_nont_0_+1_T	2.90197	5.9817	1.4221	4.20624	2.5965e-05	0.000138042
hsa-miR-183-5p_chr7(-)_t_0_-1	19.8517	-3.8148	0.907055	-4.2057	2.60278e-05	0.000138285
hsa-let-7a-5p_nont_0_+1_G	34.4733	-2.34877	0.558629	-4.20452	2.61635e-05	0.000138916
hsa-miR-30c-5p_chr6(-)_chr1(+)_t_0_-1_nont_0_+1_T	210.538	-2.77576	0.660237	-4.20419	2.6202e-05	0.00013903
hsa-miR-423-5p_chr17(+)_t_0_-3_nont_0_+3_GTT	6.08276	4.87969	1.16073	4.20397	2.62275e-05	0.000139075
hsa-miR-146a-5p_chr5(+)_t_-1_-1	28.1936	-3.21269	0.764491	-4.20239	2.64113e-05	0.000139959
hsa-miR-92b-3p_chr1(+)_t_0_-2_nont_0_+2_GC	29.5356	3.77844	0.899851	4.19896	2.68141e-05	0.000142002
hsa-miR-660-5p_chrX(+)	60.892	-3.05706	0.728356	-4.19721	2.70219e-05	0.00014301
hsa-miR-200b-3p_chr1(+)_t_+1_-1_nont_0_+2_GC	8.2434	-4.01665	0.957214	-4.19619	2.71442e-05	0.000143564
hsa-miR-486-5p_chr8(-)_chr8(+)_t_0_-2_nont_0_+3_CGT	4.47595	6.20399	1.47887	4.19509	2.72762e-05	0.000144169
hsa-miR-550a-5p-{1}_chr7(+)_t_0_-1/hsa-miR-550a-5p-{2}_chr7(+)_t_0_-1	2.46553	5.48637	1.30857	4.19264	2.75725e-05	0.000145641
hsa-miR-92a-3p_chr13(+)_chrX(-)_t_+2_0_nont_0_+1_A	6.43954	6.14944	1.46875	4.18685	2.82852e-05	0.000149309
hsa-miR-320a-3p_chr8(-)_t_+1_+1_nont_0_+2_GA	5.37236	3.24982	0.776367	4.18593	2.84e-05	0.000149819
hsa-miR-7-5p_chr9(-)_chr15(+)_chr19(+)	442.334	-1.82632	0.436677	-4.18231	2.88564e-05	0.000152128
hsa-miR-26a-5p_chr12(-)_chr3(+)_t_+1_-1_nont_0_+1_C	8.67032	-3.74517	0.895854	-4.18055	2.90799e-05	0.000153171
hsa-miR-200c-3p_chr12(+)_t_-1_-1	8.47552	-4.04173	0.966814	-4.18046	2.90917e-05	0.000153171
hsa-miR-3124-5p_chr1(+)_t_0_-1	2.38659	5.34184	1.27786	4.1803	2.91121e-05	0.00015318
hsa-let-7g-5p_chr3(-)_t_-1_-1_nont_0_+1_C	7.90364	-3.61194	0.864101	-4.18	2.91515e-05	0.000153289
hsa-miR-221-3p_chrX(-)	59.2164	2.9278	0.70052	4.17947	2.92184e-05	0.000153542
hsa-miR-146b-5p_chr10(+)_t_0_-3_nont_0_+3_AAA	9.25444	-4.12984	0.988229	-4.17904	2.92745e-05	0.000153738
hsa-miR-4732-3p_chr17(-)_t_0_-1_nont_0_+1_A	4.4453	6.17553	1.47789	4.17863	2.93277e-05	0.000153919
hsa-miR-1287-5p_chr10(-)_t_0_-1	41.6001	-2.35299	0.563649	-4.17457	2.98543e-05	0.000156582
hsa-miR-200c-3p_chr12(+)_t_-1_-3	9.22126	-4.13337	0.990907	-4.17129	3.02876e-05	0.000158753
hsa-let-7b-5p_chr22(+)_t_0_-1_nont_0_+1_A	1141.64	-2.16252	0.518538	-4.17042	3.04034e-05	0.000159258
hsa-miR-146b-5p_nont_0_+2_AT	7.31279	-3.87321	0.929233	-4.16818	3.07044e-05	0.000160732
hsa-miR-17-5p_nont_0_+1_A	82.2044	-2.16826	0.520363	-4.16683	3.08869e-05	0.000161584
hsa-miR-320a-3p_nont_0_+2_AT	751.846	2.43434	0.584277	4.16641	3.0943e-05	0.000161774
hsa-miR-345-5p_chr14(+)_t_0_-2_nont_0_+1_A	9.8849	-4.20661	1.01022	-4.16404	3.12659e-05	0.000163253
hsa-miR-320a-3p_chr8(-)_t_+1_-1	234.703	3.23943	0.777952	4.16405	3.12648e-05	0.000163253
hsa-miR-361-3p_chrX(-)_t_+1_+1_nont_0_+1_A	17.0597	3.17608	0.762995	4.16265	3.14581e-05	0.000164152
hsa-miR-1307-3p_nont_0_+2_GA	13.1407	2.84499	0.683513	4.1623	3.15058e-05	0.000164296
hsa-let-7g-5p_chr3(-)_t_0_-2_nont_0_+2_CA	9.16617	-4.12499	0.991538	-4.16019	3.17981e-05	0.000165715
hsa-miR-146b-5p_nont_0_+3_TAT	8.40322	-4.03957	0.971076	-4.15989	3.18397e-05	0.000165826
hsa-miR-125b-5p_chr11(-)_chr21(+)_t_0_-1_nont_0_+1_T	49.3687	-2.8725	0.690955	-4.15728	3.22054e-05	0.000167624
hsa-miR-146b-3p_chr10(+)_t_0_-2_nont_0_+1_A	8.73043	-3.64171	0.876076	-4.15684	3.22676e-05	0.000167841
hsa-miR-5010-5p_chr17(+)_t_0_-1	5.3792	6.34775	1.52719	4.15648	3.23184e-05	0.000167998
hsa-miR-99b-5p_chr19(+)_t_0_-1_nont_0_+1_A	380.505	-2.96206	0.713036	-4.15415	3.26501e-05	0.000169615
hsa-miR-23a-3p_chr19(-)	192.968	-2.23131	0.537167	-4.15384	3.26937e-05	0.000169734
hsa-miR-2110_chr10(-)_t_+1_+1	4.79784	6.53536	1.57342	4.15361	3.27275e-05	0.000169801
hsa-miR-454-3p_chr17(-)	9.18435	-3.29565	0.793656	-4.15249	3.28872e-05	0.000170522
hsa-miR-92b-3p_chr1(+)_t_0_-2_nont_0_+1_A	23.3318	5.23383	1.26096	4.15068	3.31489e-05	0.00017177
hsa-miR-146b-5p_chr10(+)_t_0_-2_nont_0_+2_CC	13.3966	-4.53367	1.09242	-4.15011	3.32312e-05	0.000172087
hsa-miR-29a-3p_chr7(-)_t_0_-2_nont_0_+1_G	39.102	-4.66521	1.12424	-4.14967	3.32956e-05	0.000172312
hsa-miR-181a-5p_nont_0_+1_C	16.6637	-3.77771	0.910649	-4.14837	3.34854e-05	0.000173084
hsa-miR-125b-2-3p_chr21(+)	17.9594	-2.37268	0.571956	-4.14836	3.34871e-05	0.000173084
hsa-miR-30a-5p_chr6(-)_t_+1_+1_nont_0_+1_G	20.8839	-3.87648	0.934648	-4.14753	3.36077e-05	0.000173597
hsa-miR-493-3p_nont_0_+1_T	2.41729	5.11769	1.23454	4.14541	3.39203e-05	0.000175023
hsa-miR-499a-5p_chr20(+)_t_0_-1_nont_0_+1_C	22.3031	-4.17443	1.00701	-4.14537	3.39265e-05	0.000175023
hsa-miR-106b-3p_nont_0_+1_G	2.35969	5.35323	1.29182	4.14395	3.41378e-05	0.000176002
hsa-miR-361-3p_chrX(-)_t_0_-3_nont_0_+2_AA	30.723	-3.07694	0.742614	-4.14339	3.42203e-05	0.000176317
hsa-miR-148a-3p_nont_0_+2_CG	16.2781	-3.78149	0.913214	-4.14086	3.46003e-05	0.000178162
hsa-miR-323a-3p_chr14(+)_t_-1_0	6.53858	6.22645	1.50381	4.14045	3.4663e-05	0.000178373
hsa-miR-432-5p_chr14(+)_t_0_-2	5.44492	5.54541	1.33943	4.14014	3.47101e-05	0.000178503
hsa-miR-423-5p_chr17(+)_t_0_-3_nont_0_+1_A	759.429	2.66299	0.643754	4.13666	3.52403e-05	0.000181116
hsa-miR-30d-5p_chr8(-)_t_0_-2	2062.74	-2.76108	0.66763	-4.13565	3.53955e-05	0.000181799
hsa-miR-200b-3p_chr1(+)_t_0_-1_nont_0_+3_GCT	9.51488	-4.16003	1.00604	-4.13506	3.5486e-05	0.00018215
hsa-miR-125b-5p_chr11(-)_chr21(+)	170.687	-2.7517	0.665793	-4.13297	3.58111e-05	0.000183703
hsa-miR-493-5p_chr14(+)	8.05386	3.82803	0.92681	4.13032	3.62251e-05	0.00018571
hsa-miR-30c-5p_chr6(-)_chr1(+)_t_0_-2_nont_0_+1_A	17.8867	-4.24847	1.02866	-4.13011	3.62595e-05	0.00018577
hsa-miR-106b-3p_chr7(-)_t_-2_-1_nont_0_+1_T	2.92567	5.50278	1.33258	4.12942	3.63673e-05	0.000186206
hsa-let-7i-5p_chr12(+)_t_0_-2_nont_0_+2_GA	8.95883	-4.0882	0.990077	-4.12917	3.64071e-05	0.000186293
hsa-miR-378a-3p_chr5(+)_t_0_-1_nont_0_+2_TT/hsa-miR-378c_chr10(-)_t_0_-5_nont_0_+3_GTT	8.05786	-3.6348	0.881	-4.12576	3.69509e-05	0.000188958
hsa-miR-26a-5p_chr12(-)_chr3(+)_t_0_-2_nont_0_+2_TA	10.9395	-3.91695	0.949741	-4.12423	3.71974e-05	0.000190002
hsa-miR-423-5p_nont_0_+2_GA	5.62824	5.66483	1.37356	4.12421	3.72016e-05	0.000190002
hsa-miR-146b-5p_chr10(+)_t_0_-2_nont_0_+3_GGG	12.4232	-4.43365	1.07539	-4.12284	3.7423e-05	0.000191014
hsa-miR-361-3p_chrX(-)_t_0_-2_nont_0_+1_G	23.6059	-3.58792	0.870463	-4.12185	3.7584e-05	0.000191716
hsa-miR-125b-2-3p_chr21(+)_t_-1_0	7.75896	-3.9187	0.950797	-4.12149	3.76429e-05	0.000191897
hsa-miR-24-3p_nont_0_+1_T	441.885	-2.43632	0.591176	-4.12115	3.76989e-05	0.000192063
hsa-miR-144-5p_chr17(-)_t_+1_+2	4.77624	6.60036	1.60194	4.12022	3.78517e-05	0.000192721
hsa-let-7i-5p_chr12(+)_t_0_-1_nont_0_+2_GT	13.2046	-3.97756	0.966128	-4.11702	3.8381e-05	0.000195226
hsa-miR-6857-3p_nont_0_+1_A	9.63807	6.88979	1.67352	4.11695	3.83913e-05	0.000195226
hsa-miR-106b-5p_chr7(-)	66.897	-3.07178	0.746194	-4.1166	3.84498e-05	0.000195401
hsa-miR-342-5p_chr14(+)_t_0_+4_nont_0_+1_T	3.71745	4.38842	1.06627	4.11566	3.86078e-05	0.000196082
hsa-miR-766-3p_chrX(-)_t_0_-1_nont_0_+1_T	12.7555	5.15739	1.25356	4.11421	3.88515e-05	0.000197198
hsa-miR-423-5p_nont_0_+2_AA	3.27236	3.88427	0.944505	4.11249	3.91409e-05	0.000198544
hsa-miR-335-5p_chr7(+)_t_0_+1	9.40508	-4.14673	1.00872	-4.11087	3.94174e-05	0.000199822
hsa-miR-127-3p_chr14(+)_t_0_+1	2.47332	5.41442	1.31755	4.10946	3.96589e-05	0.000200922
hsa-miR-26b-5p_chr2(+)_t_0_-1_nont_0_+2_GC	18.2771	-4.84719	1.17965	-4.10899	3.97389e-05	0.000201203
hsa-miR-146b-5p_chr10(+)_t_0_-3_nont_0_+2_TA	9.83631	-3.86459	0.940804	-4.10775	3.99535e-05	0.000202164
hsa-miR-22-5p_chr17(-)_t_0_-2	11.2877	-3.62404	0.88258	-4.10619	4.02241e-05	0.000203408
hsa-miR-27a-3p_chr19(-)_t_0_-1_nont_0_+2_TA	13.203	-3.1607	0.769856	-4.10558	4.03303e-05	0.000203767
hsa-miR-10b-5p_chr2(+)_t_+1_-2	5.44741	5.23614	1.2754	4.1055	4.0345e-05	0.000203767
hsa-miR-6855-5p_chr9(+)_t_+1_-1	8.54912	6.47353	1.57755	4.10353	4.0689e-05	0.000205378
hsa-miR-92a-3p_chr13(+)_chrX(-)_t_0_-1_nont_0_+1_C	4167.79	3.19524	0.778852	4.1025	4.08711e-05	0.00020617
hsa-miR-103a-3p_chr5(-)_chr20(+)_t_0_+1	25.0568	-2.38453	0.582298	-4.09504	4.22091e-05	0.000212788
hsa-miR-100-5p_chr11(-)_t_0_-2_nont_0_+2_GG	12.8064	-4.07224	0.99465	-4.09415	4.23727e-05	0.000213481
hsa-miR-200a-3p_nont_0_+2_TA	12.1167	-4.41758	1.07941	-4.0926	4.26564e-05	0.000214778
hsa-miR-744-5p_chr17(+)	131.806	2.43751	0.595655	4.09215	4.27385e-05	0.000215059
hsa-miR-26b-5p_nont_0_+2_TA	19.5088	-3.47524	0.849847	-4.08925	4.3277e-05	0.000217635
hsa-miR-4732-5p_chr17(-)_t_0_+1	3.10775	5.85349	1.43207	4.08743	4.36173e-05	0.000219212
hsa-miR-342-5p_chr14(+)_t_0_-1	10.2189	2.66766	0.65296	4.08548	4.3986e-05	0.000220929
hsa-miR-320a-3p_chr8(-)_t_0_-1_nont_0_+2_TT/hsa-miR-320b_chr1(-)_chr1(+)_t_0_-2_nont_0_+3_GTT	482.469	2.35024	0.575773	4.08189	4.46717e-05	0.000224235
hsa-miR-320a-3p_chr8(-)_t_0_+2_nont_0_+2_GA	4.42691	5.7633	1.41262	4.07988	4.50592e-05	0.000226042
hsa-miR-873-3p_chr9(-)_t_+1_-1	4.49916	6.47249	1.58656	4.07958	4.51171e-05	0.000226194
hsa-miR-497-5p_chr17(-)	26.3918	-4.63094	1.13543	-4.07857	4.53144e-05	0.000227044
hsa-let-7b-5p_chr22(+)_t_0_-2_nont_0_+2_AC	14.4705	-4.59307	1.12621	-4.07834	4.53581e-05	0.000227124
hsa-miR-182-5p_chr7(-)_t_0_-3_nont_0_+1_T	30.31	-4.08461	1.0017	-4.07767	4.54891e-05	0.00022764
hsa-miR-27b-5p_chr9(+)_t_0_+1	7.44761	-3.84963	0.944133	-4.07742	4.55384e-05	0.000227748
hsa-let-7e-5p_chr19(+)_t_0_-2_nont_0_+1_C	30.6118	-3.55189	0.871257	-4.07674	4.56709e-05	0.000228271
hsa-miR-221-3p_nont_0_+2_TT	3.15766	6.17339	1.51489	4.07514	4.59871e-05	0.000229711
hsa-miR-181b-5p_chr1(-)_chr9(+)_t_0_-2_nont_0_+1_T	9.2761	-3.12298	0.766535	-4.07415	4.6182e-05	0.000230543
hsa-miR-139-5p_chr11(-)_t_0_-3	2.9074	5.75301	1.41268	4.0724	4.65317e-05	0.000232148
hsa-miR-181a-5p_chr1(-)_chr9(+)_t_0_-1_nont_0_+1_G	93.9338	-2.7896	0.68562	-4.06873	4.72701e-05	0.000235544
hsa-miR-651-5p_chrX(+)	30.6046	-3.81167	0.936798	-4.06883	4.72497e-05	0.000235544
hsa-miR-27b-3p_chr9(+)_t_0_-1_nont_0_+2_AC	9.93596	-4.19609	1.03136	-4.06851	4.73144e-05	0.000235622
hsa-miR-374b-5p_chrX(-)_t_0_-2_nont_0_+2_GG	10.0713	-4.20216	1.0331	-4.06754	4.75114e-05	0.000236459
hsa-miR-146b-5p_nont_0_+3_TAA	6.28699	-3.6888	0.907035	-4.06688	4.76476e-05	0.000236992
hsa-miR-378a-3p_chr5(+)_t_0_-2_nont_0_+2_CA/hsa-miR-378c_chr10(-)_t_0_-5_nont_0_+2_CA	11.8704	-4.06732	1.00095	-4.06344	4.83543e-05	0.000240361
hsa-miR-11401_chr16(+)	2.96265	5.97287	1.47063	4.06144	4.87713e-05	0.000242287
hsa-let-7b-3p_chr22(+)_t_0_-2_nont_0_+1_T	38.3342	-2.92899	0.721418	-4.06005	4.90625e-05	0.000243586
hsa-miR-652-3p_chrX(+)_t_0_-1_nont_0_+1_A	33.0535	-1.90652	0.469723	-4.05882	4.93219e-05	0.000244725
hsa-miR-141-3p_chr12(+)_t_0_-1_nont_0_+1_T	11.5733	-4.35524	1.07313	-4.05842	4.9405e-05	0.000244989
hsa-miR-200b-3p_chr1(+)_t_+1_0_nont_0_+2_AA	6.75485	-3.75776	0.926062	-4.05779	4.95398e-05	0.000245508
hsa-miR-152-3p_chr17(-)	175.405	-2.33327	0.575174	-4.05664	4.97839e-05	0.000246569
hsa-miR-26b-5p_nont_0_+1_G	43.9346	-3.51565	0.867286	-4.05363	5.04294e-05	0.000249615
hsa-miR-98-5p_chrX(-)_t_0_-2_nont_0_+1_A	12.7588	-3.61022	0.890856	-4.05253	5.06662e-05	0.000250635
hsa-miR-374a-5p_chrX(-)_t_0_-2_nont_0_+1_A	12.4525	-4.4356	1.09467	-4.05201	5.07798e-05	0.000250949
hsa-miR-196b-5p_chr7(-)	9.7807	-3.63836	0.897926	-4.05196	5.07909e-05	0.000250949
hsa-miR-5010-3p_nont_0_+1_T	8.03405	3.73076	0.920896	4.05123	5.09484e-05	0.000251575
hsa-miR-483-5p_chr11(-)_t_+1_+3	3.34834	6.16917	1.52326	4.04997	5.12248e-05	0.000252787
hsa-miR-99a-5p_chr21(+)_t_0_-2_nont_0_+3_GGA	13.6293	-3.97786	0.982323	-4.04944	5.13398e-05	0.000253202
hsa-miR-30d-5p_chr8(-)_t_0_-2_nont_0_+1_G	92.168	-2.30655	0.569619	-4.0493	5.13719e-05	0.000253208
hsa-miR-455-3p_chr9(+)_t_0_-1	6.13359	-3.65834	0.903549	-4.04886	5.14685e-05	0.000253531
hsa-miR-146a-5p_chr5(+)_t_0_-2_nont_0_+2_CG	13.3505	-3.38959	0.837459	-4.04748	5.17725e-05	0.000254875
hsa-miR-1224-5p_nont_0_+3_AGA	4.83605	6.51448	1.60968	4.04707	5.18623e-05	0.00025501
hsa-miR-3187-3p_chr19(+)	4.83605	6.51448	1.60968	4.04707	5.18623e-05	0.00025501
hsa-miR-30e-5p_chr1(+)_t_0_-1_nont_0_+1_C	19.155	-4.61026	1.13963	-4.04541	5.2231e-05	0.000256669
hsa-miR-1976_nont_0_+3_AGT	12.0304	6.33134	1.56528	4.04486	5.23554e-05	0.000257126
hsa-miR-148a-3p_chr7(-)_t_0_-2_nont_0_+3_TGT	8.20152	-3.9791	0.98393	-4.04408	5.25279e-05	0.000257819
hsa-miR-193b-3p_nont_0_+1_A	6.10217	-3.66264	0.906021	-4.04256	5.28713e-05	0.000259348
hsa-miR-146a-5p_chr5(+)_t_0_-2_nont_0_+2_AC	12.507	-3.89885	0.965344	-4.03882	5.37206e-05	0.000263356
hsa-miR-452-3p_chrX(-)_t_-5_-6	13.1636	-4.10116	1.01658	-4.03427	5.47721e-05	0.00026835
hsa-miR-101-3p_chr1(-)_chr9(+)_t_0_-1_nont_0_+2_TT	94.2649	-3.1662	0.785024	-4.03325	5.501e-05	0.000269355
hsa-miR-1224-5p_nont_0_+3_AGT	3.6162	6.25122	1.55042	4.03195	5.5316e-05	0.000270529
hsa-miR-16-2-3p_chr3(+)_t_-1_-3_nont_0_+1_C	7.34053	2.99521	0.742845	4.03208	5.52842e-05	0.000270529
hsa-miR-222-3p_nont_0_+1_T	15.0594	-3.24817	0.806126	-4.02935	5.59304e-05	0.000273371
hsa-miR-452-5p_nont_0_+2_GT	6.92931	-3.79972	0.943133	-4.02883	5.60545e-05	0.000273814
hsa-miR-29c-3p_chr1(-)_t_0_-2_nont_0_+1_C	10.8704	-4.27982	1.06251	-4.02805	5.62424e-05	0.000274568
hsa-miR-423-5p_chr17(+)_t_+2_0	18.5489	3.7448	0.929714	4.0279	5.62764e-05	0.00027457
hsa-miR-99a-5p_chr21(+)_t_0_-1	8123.5	-2.08787	0.518651	-4.02558	5.68362e-05	0.000277136
hsa-miR-342-3p_chr14(+)_t_0_-1_nont_0_+1_C	10.099	-3.04905	0.758362	-4.02058	5.80557e-05	0.000282913
hsa-miR-363-3p_chrX(-)_t_0_-2_nont_0_+1_G	6.28247	5.89011	1.46615	4.01739	5.88463e-05	0.000286596
hsa-let-7b-5p_chr22(+)_t_0_-1_nont_0_+3_AAT	19.8596	-3.85811	0.960616	-4.01629	5.91215e-05	0.000287423
hsa-miR-205-5p_nont_0_+2_TA	7.51063	-3.86878	0.963267	-4.01631	5.9116e-05	0.000287423
hsa-miR-30c-5p_chr6(-)_chr1(+)_t_0_-3_nont_0_+1_T	8.94588	-4.07361	1.01424	-4.01642	5.90901e-05	0.000287423
hsa-miR-320a-3p_nont_0_+3_AGT	34.5445	2.53161	0.630441	4.01562	5.92899e-05	0.00028807
hsa-let-7f-5p_chr9(+)_chrX(-)_t_0_-2_nont_0_+2_CA	11.2681	-4.316	1.07511	-4.01446	5.95833e-05	0.000289324
hsa-miR-335-5p_chr7(+)_t_0_-3	13.8463	-4.1446	1.03275	-4.01317	5.99083e-05	0.000290729
hsa-miR-185-3p_chr22(+)_t_0_-1_nont_0_+1_A	6.54735	4.22416	1.05304	4.0114	6.0359e-05	0.000292743
hsa-miR-328-3p_chr16(-)_t_+1_0	2.23694	4.38915	1.09473	4.00936	6.08837e-05	0.000295113
hsa-miR-22-5p_chr17(-)	24.6661	-3.72996	0.93057	-4.00825	6.11693e-05	0.000296321
hsa-miR-200a-3p_chr1(+)_t_+1_0	9.17857	-4.09652	1.02207	-4.00807	6.12172e-05	0.000296378
hsa-miR-122-5p_chr18(+)_t_0_-2_nont_0_+3_GGA	4.01611	6.32126	1.5773	4.00765	6.1325e-05	0.000296725
hsa-miR-873-3p_chr9(-)_t_+1_0	24.7117	7.82912	1.95398	4.00676	6.15568e-05	0.00029767
hsa-miR-486-5p_chr8(-)_chr8(+)_t_0_-2_nont_0_+3_CGG	2.50319	5.45194	1.36121	4.00521	6.19613e-05	0.000299348
hsa-miR-1285-3p_chr7(-)_chr2(-)_t_0_-2	13.117	2.59434	0.647751	4.00515	6.1977e-05	0.000299348
hsa-miR-21-3p_nont_0_+1_A	7.20568	-3.81876	0.953958	-4.00307	6.25255e-05	0.000301819
hsa-miR-425-3p_chr3(-)	3.93271	5.53857	1.38451	4.00038	6.32418e-05	0.000305097
hsa-miR-423-3p_chr17(+)_t_0_-3_nont_0_+1_T	6.5096	2.41749	0.604629	3.9983	6.38002e-05	0.000307609
hsa-miR-381-3p_chr14(+)	29.2693	2.93729	0.734747	3.99768	6.39659e-05	0.000308227
hsa-miR-182-5p_chr7(-)_t_0_-1	58.1599	-2.84021	0.710623	-3.99679	6.42082e-05	0.000309212
hsa-miR-342-5p_chr14(+)_t_+1_+2	2.60319	4.11375	1.02959	3.99553	6.45487e-05	0.000310669
hsa-miR-29a-3p_nont_0_+1_A	8.76336	-4.04482	1.01254	-3.99474	6.47663e-05	0.000311533
hsa-miR-128-3p_nont_0_+2_TA	2.24569	4.90165	1.2276	3.99289	6.52726e-05	0.0003136
hsa-miR-126-3p_chr9(+)_t_-1_-2	3.28761	6.21209	1.55574	3.993	6.52421e-05	0.0003136
hsa-miR-328-3p_chr16(-)_t_0_-1_nont_0_+1_G	8.59547	5.48545	1.3754	3.98825	6.65631e-05	0.000319612
hsa-let-7b-5p_nont_0_+1_C	464.695	-3.37017	0.845149	-3.98766	6.67274e-05	0.000320213
hsa-miR-34a-5p_chr1(-)_t_0_-1_nont_0_+1_C	9.42691	-4.11184	1.03134	-3.98688	6.69474e-05	0.000321081
hsa-miR-200b-3p_chr1(+)_t_+3_+1_nont_0_+1_T	5.45532	-3.52019	0.882999	-3.98663	6.70181e-05	0.000321231
hsa-let-7d-5p_chr9(+)_t_0_-1_nont_0_+1_A	21.0147	-3.14991	0.790443	-3.985	6.74814e-05	0.000323263
hsa-miR-146a-5p_chr5(+)_t_0_-2_nont_0_+2_AG	9.37378	-4.1024	1.02994	-3.98315	6.80076e-05	0.000325593
hsa-miR-27a-3p_chr19(-)_t_0_-1_nont_0_+3_AAT	15.6486	-2.9616	0.743578	-3.9829	6.80781e-05	0.00032574
hsa-miR-192-5p_chr11(-)_t_+1_0_nont_0_+1_G	4.30583	3.88831	0.976301	3.9827	6.81366e-05	0.000325829
hsa-miR-146a-5p_chr5(+)_t_0_-1_nont_0_+2_AG	5.48337	-3.50864	0.881305	-3.98119	6.85711e-05	0.000327715
hsa-let-7a-5p_chr11(-)_chr9(+)_chr22(+)	9780.46	-2.56048	0.643173	-3.98101	6.86218e-05	0.000327766
hsa-miR-200b-3p_chr1(+)_t_0_-1_nont_0_+2_TC	6.99418	-3.79481	0.953445	-3.98011	6.88838e-05	0.000328634
hsa-miR-146a-5p_chr5(+)_t_-1_0	17.7223	-3.19218	0.80202	-3.98017	6.88663e-05	0.000328634
hsa-miR-151a-3p_chr8(-)_t_0_-1_nont_0_+2_TC	21.1633	-3.98635	1.00183	-3.97906	6.91888e-05	0.000329897
hsa-miR-184_chr15(+)_t_0_-1_nont_0_+1_A	25.625	-3.95787	0.994754	-3.97874	6.9282e-05	0.000330148
hsa-miR-30c-5p_chr6(-)_chr1(+)_t_0_-1_nont_0_+1_G	10.7148	-3.40397	0.855808	-3.97749	6.9646e-05	0.00033169
hsa-miR-152-3p_chr17(-)_t_0_-1	33.8338	-3.1421	0.790114	-3.97677	6.98572e-05	0.000332502
hsa-miR-26a-5p_chr12(-)_chr3(+)_t_0_-1_nont_0_+2_AC	8.58317	-3.62265	0.911377	-3.97492	7.0402e-05	0.000334901
hsa-miR-378g_nont_0_+0_	8.9832	-3.18479	0.801378	-3.97414	7.06335e-05	0.000335807
hsa-miR-3158-3p_chr10(-)_chr10(+)_t_0_-1_nont_0_+1_T	3.08367	5.45068	1.37198	3.97286	7.10158e-05	0.000337428
hsa-let-7g-5p_chr3(-)_t_0_-2_nont_0_+2_AT	6.44393	-3.26826	0.823224	-3.97008	7.18484e-05	0.000341186
hsa-miR-7706_chr15(+)_t_0_-2_nont_0_+1_T	6.77807	3.16282	0.797277	3.96703	7.27739e-05	0.00034518
hsa-miR-99b-5p_chr19(+)_t_0_-2_nont_0_+1_A	81.7862	-2.88665	0.727643	-3.96712	7.27458e-05	0.00034518
hsa-miR-320a-3p_nont_0_+2_CT	8.86836	3.25062	0.819493	3.96662	7.29005e-05	0.000345581
hsa-miR-363-3p_nont_0_+1_G	2.99164	5.17634	1.30503	3.96644	7.29553e-05	0.00034564
hsa-miR-484_chr16(+)_t_0_-1_nont_0_+2_AT	12.6465	3.59208	0.905968	3.96491	7.34243e-05	0.000347661
hsa-miR-183-5p_chr7(-)_t_0_+1	121.897	-2.16109	0.545554	-3.96128	7.45495e-05	0.000352784
hsa-miR-92b-3p_chr1(+)_t_0_-2_nont_0_+3_GTA	27.1134	3.27276	0.826275	3.96087	7.46777e-05	0.000353187
hsa-miR-148b-3p_chr12(+)_t_0_-1_nont_0_+1_G	68.3781	-2.95564	0.746597	-3.95881	7.5324e-05	0.000356038
hsa-let-7b-5p_nont_0_+1_A	680.502	-2.26307	0.571736	-3.95824	7.55032e-05	0.000356678
hsa-let-7f-1-3p_chr9(+)_t_0_-2_nont_0_+1_T	7.31848	-3.85468	0.97513	-3.95299	7.71808e-05	0.000364393
hsa-miR-148b-3p_nont_0_+1_A	46.1114	-3.01843	0.763735	-3.9522	7.74367e-05	0.000365391
hsa-miR-200b-3p_chr1(+)_t_0_-1_nont_0_+2_TT	6.5217	-3.71317	0.9396	-3.95186	7.75461e-05	0.000365696
hsa-miR-146a-5p_chr5(+)_t_0_-1_nont_0_+2_AC	5.39588	-3.51223	0.888998	-3.95077	7.79e-05	0.000366942
hsa-miR-200a-3p_chr1(+)_t_0_-1_nont_0_+3_AAA	7.74212	-3.88944	0.984471	-3.95079	7.78926e-05	0.000366942
hsa-miR-22-3p_nont_0_+1_C	27.8155	-2.98498	0.755621	-3.95037	7.80297e-05	0.000367015
hsa-miR-224-5p_chrX(-)_t_+1_-3_nont_0_+1_A	10.2972	-3.80812	0.963963	-3.95048	7.7993e-05	0.000367015
hsa-miR-370-3p_chr14(+)_t_0_-1_nont_0_+1_G	3.15048	6.07654	1.53825	3.95031	7.80501e-05	0.000367015
hsa-miR-30a-5p_chr6(-)_t_0_-2_nont_0_+3_GGT	19.5448	-4.31631	1.09369	-3.94657	7.92784e-05	0.000372577
hsa-miR-205-5p_nont_0_+2_TT	7.5419	-3.84886	0.975388	-3.94598	7.9475e-05	0.000373286
hsa-miR-200c-3p_chr12(+)_t_0_-2_nont_0_+2_AT	7.109	-3.78999	0.961299	-3.94257	8.06128e-05	0.000378413
hsa-miR-30c-5p_chr6(-)_chr1(+)_t_0_-3_nont_0_+1_G	26.5808	-4.10048	1.04057	-3.94061	8.12743e-05	0.0003813
hsa-miR-29c-5p_chr1(-)_t_0_-2	8.69736	-3.61831	0.91884	-3.93791	8.21946e-05	0.000385396
hsa-miR-4433b-5p_chr2(-)	3.23666	6.17856	1.56938	3.93695	8.25232e-05	0.000386715
hsa-miR-98-5p_chrX(-)_t_0_-1_nont_0_+1_G	16.9702	-4.06131	1.0324	-3.93384	8.35993e-05	0.000391534
hsa-miR-584-5p_chr5(-)_t_0_-1_nont_0_+1_T	2.42052	4.3792	1.11372	3.93204	8.42281e-05	0.000394253
hsa-miR-328-3p_chr16(-)_t_0_-2	5.94707	4.69916	1.19548	3.93078	8.46705e-05	0.000396097
hsa-let-7f-5p_chr9(+)_t_0_+1	60.03	-2.21818	0.56438	-3.93029	8.48425e-05	0.00039653
hsa-miR-1301-3p_chr2(-)_t_+1_-2	4.98009	3.56826	0.907898	3.93024	8.486e-05	0.00039653
hsa-miR-126-3p_nont_0_+1_A	2.32705	5.6096	1.4274	3.92995	8.49637e-05	0.000396788
hsa-miR-221-5p_chrX(-)_t_0_-1	26.1875	-3.51431	0.8944	-3.92924	8.52152e-05	0.000397736
hsa-miR-127-3p_chr14(+)_t_0_-1_nont_0_+1_C	8.0179	3.52788	0.897966	3.92874	8.53918e-05	0.000398333
hsa-miR-335-5p_chr7(+)_t_0_-3_nont_0_+1_C	14.396	-4.55434	1.16048	-3.92451	8.69048e-05	0.00040516
hsa-miR-6515-3p_nont_0_+1_T	8.64316	5.29141	1.34868	3.92339	8.73099e-05	0.000406816
hsa-miR-203a-3p_chr14(+)_t_0_-1	10.3749	-3.67024	0.935932	-3.92148	8.80077e-05	0.000409834
hsa-miR-26b-5p_chr2(+)_t_0_-1_nont_0_+2_CC	7.73174	-3.17267	0.809079	-3.92134	8.80578e-05	0.000409835
hsa-miR-27b-3p_chr9(+)_t_0_-1_nont_0_+3_ATA	7.02121	-3.76949	0.96156	-3.92018	8.84835e-05	0.000411581
hsa-miR-423-5p_chr17(+)_t_0_-3_nont_0_+1_G	248.213	2.29257	0.585091	3.91831	8.91737e-05	0.000414556
hsa-miR-192-5p_nont_0_+2_AC	7.88332	2.62239	0.669686	3.91585	9.00863e-05	0.000418561
hsa-miR-2110_chr10(-)_t_0_-1_nont_0_+1_A	4.26152	3.16279	0.808091	3.9139	9.08173e-05	0.000421644
hsa-miR-584-5p_chr5(-)_t_-1_-2	2.75941	5.73567	1.4655	3.91381	9.08528e-05	0.000421644
hsa-miR-30e-3p_chr1(+)_t_0_-1_nont_0_+2_AA	11.9314	-3.55776	0.909301	-3.91263	9.12977e-05	0.000423468
hsa-miR-148b-3p_chr12(+)_t_0_-1	717.108	-1.24949	0.319371	-3.91236	9.14002e-05	0.000423703
hsa-miR-146a-5p_chr5(+)_t_0_-2_nont_0_+2_AA	40.7735	-3.61658	0.924658	-3.91127	9.18133e-05	0.000425377
hsa-miR-486-5p_chr8(-)_chr8(+)_t_0_-2_nont_0_+2_CT	4.41784	6.22478	1.59191	3.91027	9.21947e-05	0.000426903
hsa-miR-28-3p_chr3(+)_t_0_-1_nont_0_+1_C	25.066	-3.241	0.830237	-3.90371	9.473e-05	0.000438394
hsa-let-7b-5p_chr22(+)_t_0_+1	2392.05	-2.42989	0.622499	-3.90344	9.48346e-05	0.00043863
hsa-miR-26a-5p_chr12(-)_chr3(+)_t_0_-1_nont_0_+1_G	1001.5	-2.9419	0.753851	-3.90249	9.52075e-05	0.000440106
hsa-miR-200c-3p_chr12(+)_t_0_-1_nont_0_+2_TC	6.52591	-3.70712	0.950648	-3.89957	9.63619e-05	0.000445191
hsa-miR-3135a_chr3(+)	2.36556	5.47165	1.40327	3.89922	9.65039e-05	0.000445595
hsa-miR-184_chr15(+)_t_0_-2_nont_0_+1_A	14.763	-4.01926	1.03139	-3.89693	9.74201e-05	0.000449572
hsa-miR-146b-5p_nont_0_+2_AA	7.07771	-3.79149	0.973007	-3.89667	9.75242e-05	0.000449799
hsa-miR-181c-5p_chr19(+)_t_0_-1_nont_0_+1_A	13.3245	-3.92291	1.00731	-3.89445	9.84208e-05	0.000453423
hsa-miR-4326_chr20(+)_t_0_+4	28.5214	3.13407	0.804735	3.89454	9.83859e-05	0.000453423
hsa-miR-1301-3p_chr2(-)_t_0_-1	2.58122	2.9922	0.768829	3.89189	9.94643e-05	0.000457973
hsa-miR-140-3p_chr16(+)_t_+1_+2_nont_0_+1_T	54.1358	1.84831	0.475142	3.89003	0.000100233	0.000461251
hsa-let-7a-3p_chr9(+)_chr22(+)_t_0_-1	49.1637	-3.83727	0.986733	-3.88886	0.000100715	0.000463209
hsa-miR-195-5p_nont_0_+1_G	15.1557	-4.59953	1.1828	-3.88868	0.00010079	0.000463292
hsa-let-7b-5p_chr22(+)_t_0_-2_nont_0_+2_AA	175.976	-2.92345	0.752042	-3.88735	0.000101343	0.000465576
hsa-let-7a-5p_chr11(-)_chr9(+)_chr22(+)_t_0_-2_nont_0_+2_AT	6.85992	-3.74342	0.963699	-3.88443	0.000102571	0.000470952
hsa-miR-320a-3p_chr8(-)_t_0_-1_nont_0_+3_TGT	8.90603	3.31207	0.852738	3.88404	0.000102733	0.000471432
hsa-miR-99a-5p_chr21(+)_t_-1_0	12.2976	-3.82751	0.985869	-3.88237	0.000103442	0.000474418
hsa-miR-193a-5p_chr17(+)_t_0_-2	190.368	-1.76193	0.454252	-3.87876	0.000104992	0.000481258
hsa-miR-342-3p_nont_0_+1_T	12.6232	-3.44338	0.887951	-3.87789	0.000105366	0.0004827
hsa-miR-26a-5p_chr12(-)_chr3(+)_t_0_-2_nont_0_+2_GA	8.9746	-4.03615	1.04131	-3.87605	0.000106168	0.000485982
hsa-miR-486-5p_chr8(-)_chr8(+)_t_-1_-3	3.3734	5.91456	1.52596	3.87597	0.000106201	0.000485982
hsa-miR-27a-3p_chr19(-)_t_0_-1_nont_0_+2_AT	66.1406	-3.34003	0.861763	-3.87581	0.000106272	0.000486036
hsa-miR-200c-3p_chr12(+)_t_0_-2_nont_0_+2_AG	6.04573	-3.61971	0.934245	-3.87447	0.000106856	0.000488161
hsa-miR-320a-3p_chr8(-)_t_-1_-2/hsa-miR-320b_chr1(-)_chr1(+)_t_-1_-2	20.0222	3.62331	0.935156	3.87456	0.00010682	0.000488161
hsa-miR-128-3p_nont_0_+1_A	17.3855	2.85471	0.737645	3.87003	0.000108823	0.00049687
hsa-miR-151a-3p_nont_0_+2_TC	30.2071	-3.11686	0.805564	-3.86916	0.00010921	0.000498081
hsa-miR-16-5p_chr13(-)_chr3(+)_t_0_-2_nont_0_+2_AA	7.7767	-3.88259	1.00347	-3.86917	0.000109204	0.000498081
hsa-miR-184_chr15(+)	125.413	-3.16379	0.8178	-3.86866	0.000109436	0.000498833
hsa-let-7g-5p_chr3(-)_t_0_+1	245.45	-2.09759	0.542223	-3.8685	0.000109505	0.000498869
hsa-miR-1301-3p_chr2(-)	3.05718	4.04741	1.04632	3.86825	0.00010962	0.000499118
hsa-miR-130b-5p_chr22(+)_t_0_-1_nont_0_+1_T	3.79661	5.26037	1.36046	3.86661	0.000110361	0.00050219
hsa-miR-30b-5p_nont_0_+1_A	7.22315	-3.40583	0.880861	-3.86648	0.000110418	0.00050219
hsa-miR-200a-3p_chr1(+)_t_0_-1_nont_0_+2_CC	10.0867	-4.17067	1.07879	-3.86607	0.000110602	0.000502748
hsa-miR-4433b-3p_chr2(-)_t_0_-1_nont_0_+1_C	1.96935	5.61247	1.45239	3.86429	0.000111411	0.000506142
hsa-miR-128-3p_chr3(+)_t_0_+1	4.44107	3.48017	0.900675	3.86396	0.000111565	0.000506564
hsa-miR-103a-3p_nont_0_+1_T/hsa-miR-107_chr10(-)_t_0_-2_nont_0_+3_GAT	88.1513	-2.07024	0.536065	-3.86191	0.000112502	0.000510533
hsa-miR-409-3p_chr14(+)_t_0_-1_nont_0_+1_G	5.09919	6.5033	1.68559	3.85817	0.000114241	0.000518139
hsa-miR-423-3p_chr17(+)_t_0_-2_nont_0_+2_AG	12.4554	5.02625	1.3032	3.85685	0.000114858	0.000520647
hsa-miR-320a-3p_nont_0_+3_TGA	5.20176	5.57326	1.44626	3.85356	0.000116412	0.0005274
hsa-let-7f-5p_chr9(+)_chrX(-)_t_0_-2_nont_0_+2_GA	7.61917	-3.85314	1.00001	-3.8531	0.000116632	0.000528102
hsa-miR-183-5p_chr7(-)_t_0_+2	49.9512	-3.21794	0.835464	-3.85168	0.000117311	0.000530884
hsa-miR-660-5p_nont_0_+1_C	27.1924	-2.88327	0.748606	-3.85152	0.000117386	0.000530929
hsa-miR-200c-3p_chr12(+)_t_0_-1_nont_0_+2_GC	8.55301	-3.96944	1.03087	-3.85056	0.000117846	0.000532718
hsa-miR-30a-5p_chr6(-)_t_0_-2_nont_0_+3_GCA	5.74922	-3.55608	0.924003	-3.84855	0.000118817	0.000536807
hsa-miR-127-3p_chr14(+)_t_+1_-1_nont_0_+3_TTT	4.31053	6.31724	1.64192	3.84746	0.000119348	0.000538827
hsa-miR-146b-5p_nont_0_+2_CT	7.4098	-3.83123	0.995806	-3.84736	0.000119395	0.000538827
hsa-miR-92a-3p_nont_0_+2_GA	44.0515	2.77182	0.72066	3.84622	0.000119952	0.000541039
hsa-miR-27a-3p_chr19(-)_t_0_-1_nont_0_+2_AC	12.9826	-3.47398	0.903408	-3.84542	0.000120348	0.00054253
hsa-miR-942-5p_chr1(+)_t_+2_+2_nont_0_+1_A	2.40331	3.69572	0.961292	3.84454	0.000120779	0.000544171
hsa-miR-1246_chr2(-)_t_-1_0_nont_0_+1_G	5.19203	4.50827	1.17274	3.84421	0.000120941	0.0005446
hsa-miR-10a-5p_chr17(-)_t_0_-2	259.59	-2.17831	0.566798	-3.84318	0.000121448	0.000546583
hsa-miR-30a-5p_nont_0_+2_AC	9.77525	-3.54346	0.92209	-3.84286	0.000121608	0.000547001
hsa-miR-92b-3p_chr1(+)_t_0_-2_nont_0_+2_AA	15.8518	5.74354	1.49509	3.84161	0.000122231	0.000549228
hsa-miR-423-5p_chr17(+)_t_+2_+1	17.1874	3.35466	0.873246	3.8416	0.000122237	0.000549228
hsa-miR-140-3p_nont_0_+1_T	14.9883	1.63974	0.426951	3.84057	0.000122747	0.000551216
hsa-miR-320a-3p_nont_0_+2_CA	6.57267	3.87399	1.00893	3.8397	0.000123185	0.000552879
hsa-miR-152-3p_nont_0_+1_C	20.269	-2.94891	0.768053	-3.83946	0.000123303	0.000553106
hsa-miR-486-5p_chr8(-)_chr8(+)_t_0_-2_nont_0_+2_CC	3.61591	5.49227	1.43059	3.83916	0.000123456	0.000553488
hsa-miR-30e-5p_chr1(+)_t_0_-1_nont_0_+1_T	9.18356	-4.05554	1.05678	-3.83762	0.00012423	0.000556655
hsa-miR-140-3p_chr16(+)_t_0_+2_nont_0_+2_GA	3.10482	5.6736	1.47947	3.83489	0.000125622	0.000562584
hsa-miR-30a-5p_nont_0_+2_GC	12.5247	-4.38058	1.14244	-3.83442	0.00012586	0.000563339
hsa-miR-151a-3p_chr8(-)_t_0_-1_nont_0_+3_TAA	31.3207	-2.99851	0.782203	-3.83342	0.000126375	0.000565338
hsa-miR-340-5p_chr5(-)_t_0_-1	116.11	-2.79658	0.730106	-3.83037	0.000127949	0.000572065
hsa-miR-206_chr6(+)_t_0_-1_nont_0_+1_A	2.23221	4.01046	1.04715	3.82987	0.000128213	0.00057293
hsa-miR-146b-3p_nont_0_+1_T	23.8905	-3.05543	0.797928	-3.8292	0.00012856	0.000573919
hsa-miR-200b-3p_chr1(+)_t_0_-2_nont_0_+3_AAC	7.37493	-3.81942	0.997457	-3.82916	0.000128583	0.000573919
hsa-miR-3158-3p_nont_0_+1_A	3.60127	5.50964	1.43891	3.82904	0.000128644	0.000573919
hsa-miR-1287-5p_chr10(-)_t_0_-1_nont_0_+1_T	4.76794	-3.3335	0.871003	-3.82719	0.000129612	0.000577923
hsa-miR-361-3p_chrX(-)_t_+1_-2	7.86133	-3.24981	0.84919	-3.82695	0.00012974	0.000578177
hsa-miR-340-5p_chr5(-)_t_0_-2_nont_0_+1_C	19.3268	-3.42149	0.895133	-3.82232	0.000132201	0.000588501
hsa-miR-361-3p_chrX(-)_t_0_-3_nont_0_+2_GT	7.56161	-3.82916	1.00178	-3.82235	0.000132183	0.000588501
hsa-miR-99b-5p_chr19(+)_t_0_-1_nont_0_+1_C	61.2656	-2.5294	0.661826	-3.82184	0.000132459	0.000589332
hsa-miR-23b-3p_chr9(+)_t_+1_0_nont_0_+1_T	14.7481	-3.27762	0.857639	-3.82168	0.000132546	0.000589397
hsa-miR-148a-5p_chr7(-)_t_0_-1_nont_0_+1_G	39.8107	-3.53291	0.925004	-3.81934	0.000133808	0.000594687
hsa-miR-200a-3p_nont_0_+2_AA	7.19346	-3.79213	0.994164	-3.81439	0.000136521	0.000606414
hsa-miR-200a-3p_chr1(+)_t_+1_+1_nont_0_+1_T	9.42267	-4.08581	1.07134	-3.81373	0.000136883	0.000607691
hsa-miR-1306-5p_chr22(+)_t_0_-2	8.16646	5.29189	1.38862	3.81089	0.000138467	0.00061439
hsa-let-7a-5p_chr22(+)_t_-1_-1	6.88419	-3.73269	0.979571	-3.81054	0.000138664	0.000614932
hsa-miR-140-3p_nont_0_+3_AGT	10.0859	3.22714	0.847356	3.80848	0.000139824	0.00061974
hsa-miR-19b-3p_chr13(+)_chrX(-)_t_0_-3_nont_0_+2_CG	15.8161	-4.25337	1.11706	-3.80764	0.000140302	0.000621521
hsa-miR-125a-5p_chr19(+)_t_0_-3_nont_0_+2_GG	8.86368	-4.00994	1.05323	-3.80727	0.000140512	0.000621778
hsa-miR-452-5p_chrX(-)_t_+3_+3	36.2391	-3.5054	0.920682	-3.80739	0.00014044	0.000621778
hsa-miR-7-5p_chr9(-)_chr15(+)_chr19(+)_t_0_-3_nont_0_+1_A	5.90825	2.48393	0.652681	3.80573	0.000141386	0.000625293
hsa-miR-199a-3p_chr19(-)_chr1(-)_t_0_-2/hsa-miR-199b-3p_chr9(-)_t_0_-2	18.4813	2.52268	0.662887	3.8056	0.000141459	0.000625293
hsa-miR-548ah-3p_chr4(+)_t_0_-1/hsa-miR-548p_chr5(-)_t_+3_+2/hsa-miR-548am-3p_chrX(-)_t_0_-1	6.43637	-3.27089	0.859701	-3.80469	0.000141985	0.000627278
hsa-miR-148a-3p_chr7(-)_t_+1_-1	6.98024	-3.76222	0.989537	-3.802	0.000143533	0.000633777
hsa-miR-181b-5p_chr1(-)_chr9(+)_t_0_-1_nont_0_+2_AT	11.4626	-2.53271	0.666324	-3.80101	0.000144106	0.000635963
hsa-miR-122-5p_chr18(+)_t_0_-1_nont_0_+2_AC	4.81066	6.41752	1.68863	3.80043	0.000144447	0.000637126
hsa-miR-1307-3p_chr10(-)_t_+1_0_nont_0_+1_C	27.4557	2.05347	0.540662	3.79808	0.000145823	0.000642845
hsa-miR-181a-2-3p_chr9(+)_t_0_-2_nont_0_+1_T	20.4879	-3.81054	1.00337	-3.79772	0.000146032	0.000643421
hsa-miR-4433b-3p_chr2(-)_t_-1_-1_nont_0_+1_G	3.66625	6.1906	1.63051	3.79672	0.000146623	0.000645331
hsa-miR-99b-3p_nont_0_+2_TT	11.3082	-3.95973	1.04291	-3.79682	0.000146566	0.000645331
hsa-miR-423-3p_chr17(+)_t_+1_-1	4.29753	3.70249	0.975856	3.7941	0.00014818	0.000651484
hsa-miR-429_chr1(+)_t_-1_0	7.18159	-3.79083	0.999118	-3.79418	0.000148134	0.000651484
hsa-miR-222-3p_chrX(-)_t_0_-1_nont_0_+1_C	78.332	-2.30763	0.608515	-3.79223	0.0001493	0.000656054
hsa-miR-625-3p_chr14(+)_t_0_-1_nont_0_+3_TAT	2.95785	5.47634	1.44448	3.79121	0.000149914	0.000658399
hsa-miR-21-5p_nont_0_+2_CA	1372.01	-2.28134	0.601842	-3.79059	0.000150288	0.000659688
hsa-miR-192-5p_chr11(-)_t_+1_+2_nont_0_+1_C	30.6664	1.93617	0.511284	3.78688	0.000152549	0.000669252
hsa-miR-122-5p_chr18(+)_t_0_-1_nont_0_+2_TG	3.10836	6.01396	1.58866	3.78555	0.000153369	0.000672489
hsa-miR-451a_nont_0_+1_A	1.86465	5.13916	1.35879	3.78215	0.000155481	0.000681384
hsa-miR-181b-5p_chr1(-)_chr9(+)_t_-1_-3	5.55305	-3.50027	0.925559	-3.7818	0.000155701	0.000681984
hsa-miR-518e-5p_chr19(+)_t_0_-1/hsa-miR-523-5p_chr19(+)_t_0_-1/hsa-miR-522-5p_chr19(+)_t_0_-1/hsa-miR-519c-5p_chr19(+)_t_0_-1/hsa-miR-519b-5p_chr19(+)_t_0_-1/hsa-miR-519a-5p_chr19(+)_t_0_-1	2.5064	5.58898	1.4784	3.78043	0.000156559	0.000685375
hsa-miR-92b-3p_chr1(+)_t_0_-2	37.2488	2.88962	0.764394	3.78028	0.000156655	0.000685428
hsa-miR-1976_chr1(+)_t_+2_+2	6.17558	5.51158	1.45932	3.77681	0.00015885	0.000694661
hsa-miR-374a-3p_chrX(-)_t_0_-1	6.80233	-3.72622	0.987139	-3.77477	0.000160156	0.000699997
hsa-let-7b-5p_chr22(+)_t_0_-2_nont_0_+1_A	507.42	-2.14201	0.567567	-3.77403	0.000160633	0.000701706
hsa-miR-1843_nont_0_+3_TTT	4.85852	-3.31189	0.878543	-3.76975	0.00016341	0.00071325
hsa-miR-221-3p_chrX(-)_t_0_-1	172.161	-2.03212	0.539069	-3.76969	0.00016345	0.00071325
hsa-let-7a-5p_chr11(-)_chr9(+)_chr22(+)_t_0_-1_nont_0_+1_G	219.228	-2.50082	0.663432	-3.76951	0.000163565	0.000713375
hsa-miR-200b-3p_chr1(+)_t_+3_+2	5.05519	-3.36355	0.892527	-3.76857	0.000164183	0.000715687
hsa-miR-486-5p_chr8(-)_chr8(+)_t_0_-2_nont_0_+3_TGC	3.25798	5.56337	1.47744	3.76555	0.000166183	0.000724021
hsa-miR-99a-5p_chr21(+)_t_0_-2_nont_0_+2_AG	6.80486	-3.70831	0.985053	-3.76458	0.000166832	0.000726462
hsa-miR-484_chr16(+)_t_0_-2_nont_0_+2_TG	8.84572	3.94088	1.04719	3.7633	0.000167687	0.000729794
hsa-let-7b-5p_chr22(+)_t_0_-2_nont_0_+3_AAA	35.9532	-3.45351	0.91814	-3.76142	0.000168952	0.000734911
hsa-miR-190b-5p_nont_0_+1_A	6.19607	-3.62472	0.964319	-3.75883	0.000170708	0.000742151
hsa-miR-28-5p_chr3(+)	63.079	-2.95491	0.7862	-3.75846	0.000170959	0.000742852
hsa-miR-378a-3p_chr5(+)_t_+1_-1_nont_0_+1_T	238.111	-2.19789	0.585112	-3.75637	0.000172398	0.00074831
hsa-miR-24-1-5p_chr9(+)_t_-1_-3	13.1208	-3.47255	0.924433	-3.75641	0.000172368	0.00074831
hsa-miR-17-5p_chr13(+)_t_0_-3_nont_0_+1_C	7.82614	-3.86844	1.03042	-3.75425	0.000173864	0.000754271
hsa-miR-185-5p_chr22(+)_t_0_-2	6.36852	3.13843	0.836247	3.753	0.000174731	0.000757631
hsa-let-7b-5p_chr22(+)_t_0_-2_nont_0_+2_CT	117.759	-2.90538	0.77434	-3.75207	0.000175377	0.00076003
hsa-miR-3064-5p_chr17(-)_t_0_-1	2.99156	3.47278	0.925916	3.75064	0.000176382	0.000763981
hsa-miR-26b-5p_nont_0_+2_TT	22.9658	-2.63659	0.703445	-3.74811	0.000178174	0.000771334
hsa-miR-320a-3p_chr8(-)_t_-1_-2_nont_0_+1_T/hsa-miR-320c-{2}_chr18(+)_t_-1_-1_nont_0_+2_CT/hsa-miR-320c-{1}_chr18(+)_t_-1_-1_nont_0_+2_CT/hsa-miR-320b_chr1(-)_chr1(+)_t_-1_-2_nont_0_+1_T	10.9448	2.17108	0.579827	3.74435	0.000180863	0.000782558
hsa-miR-224-5p_chrX(-)_t_+1_-4_nont_0_+1_A	8.06014	-3.89301	1.03988	-3.74373	0.000181308	0.000784071
hsa-miR-92a-3p_chr13(+)_chrX(-)_t_0_-2	343.274	3.10293	0.829358	3.74136	0.000183027	0.000791086
hsa-miR-191-5p_chr3(-)_t_+1_-1_nont_0_+1_A	22.9587	2.98155	0.796947	3.74122	0.000183128	0.000791105
hsa-miR-16-2-3p_chr3(+)_t_-1_-1_nont_0_+1_T	3.80101	3.60961	0.965173	3.73986	0.000184123	0.000794986
hsa-miR-361-3p_chrX(-)_t_0_-1_nont_0_+1_A	13.2069	-3.20622	0.857997	-3.73687	0.000186329	0.000804083
hsa-miR-486-5p_chr8(-)_t_0_+2	2.61937	5.84803	1.56524	3.7362	0.000186825	0.0008058
hsa-miR-423-5p_chr17(+)_t_0_-3_nont_0_+2_CT	9.06798	3.37621	0.904014	3.73468	0.000187952	0.000810235
hsa-miR-192-5p_chr11(-)_t_0_-1	481.746	2.1555	0.5772	3.73441	0.000188154	0.000810676
hsa-miR-200b-3p_chr1(+)_t_+1_-1_nont_0_+3_GCA	5.78463	-3.54977	0.950714	-3.7338	0.000188614	0.000811913
hsa-miR-363-3p_chrX(-)_t_+1_+1	1.57032	4.6992	1.25857	3.73376	0.000188639	0.000811913
hsa-let-7i-5p_chr12(+)_t_0_-1_nont_0_+2_GA	5.62706	-3.13454	0.839707	-3.7329	0.000189288	0.000814278
hsa-miR-432-5p_chr14(+)	3.48278	6.07222	1.62711	3.7319	0.000190042	0.000817092
hsa-miR-26b-5p_chr2(+)_t_0_-1_nont_0_+1_A	81.2688	-3.08151	0.826044	-3.73045	0.000191142	0.000821387
hsa-let-7a-5p_chr11(-)_chr9(+)_chr22(+)_t_0_-1	5654.71	-2.02227	0.5426	-3.727	0.000193771	0.000832249
hsa-miR-101-3p_chr1(-)_chr9(+)	2873.24	-2.40023	0.644196	-3.72593	0.000194596	0.000835356
hsa-miR-378a-3p_chr5(+)_t_0_-1_nont_0_+2_GT/hsa-miR-378c_chr10(-)_t_0_-5_nont_0_+3_GGT	8.79191	-3.96639	1.06465	-3.72553	0.000194906	0.000836246
hsa-let-7c-5p_chr21(+)_t_-1_0	11.2993	-4.24187	1.13904	-3.72409	0.000196024	0.000840603
hsa-miR-320a-3p_chr8(-)_t_+1_0	196.936	2.64599	0.710614	3.72353	0.00019646	0.000842031
hsa-miR-378a-3p_chr5(+)_t_0_-1_nont_0_+2_AC/hsa-miR-378c_chr10(-)_t_0_-5_nont_0_+3_GAC	17.0253	-3.28248	0.881788	-3.72253	0.000197236	0.000844915
hsa-miR-145-5p_chr5(+)_t_0_-2_nont_0_+1_T	2.7143	3.49545	0.939651	3.71994	0.000199267	0.000853168
hsa-miR-6850-5p_chr8(-)	2.99172	5.68941	1.53024	3.71799	0.000200814	0.000859343
hsa-miR-30a-5p_chr6(-)_t_0_-1_nont_0_+3_ACA	8.02992	-3.89156	1.04687	-3.71733	0.000201341	0.000861145
hsa-miR-21-5p_chr17(+)_t_-1_-1	34.7369	-3.17753	0.854834	-3.71713	0.000201498	0.000861368
hsa-miR-10a-5p_chr17(-)_t_+1_0	222.366	-1.84296	0.495826	-3.71695	0.000201639	0.000861519
hsa-miR-183-5p_chr7(-)	1233.51	-2.44898	0.659194	-3.71512	0.000203108	0.000867343
hsa-miR-192-5p_chr11(-)_t_+1_0_nont_0_+1_T	3.78493	3.19863	0.861707	3.71198	0.000205648	0.000877731
hsa-let-7i-5p_chr12(+)_t_0_-1_nont_0_+2_AG	7.62134	-3.09992	0.835273	-3.71127	0.000206224	0.000879357
hsa-miR-342-5p_chr14(+)_t_+1_+5	8.70821	3.32366	0.895564	3.71124	0.000206244	0.000879357
hsa-miR-30d-5p_chr8(-)_t_0_-1	1915.12	-2.04065	0.549973	-3.71045	0.000206887	0.000881642
hsa-miR-92a-3p_chr13(+)_chrX(-)_t_+1_-1_nont_0_+1_A	27.0666	2.54911	0.687415	3.70825	0.000208695	0.000888882
hsa-miR-146a-5p_nont_0_+2_GA	27.4686	-2.55336	0.688737	-3.70731	0.000209469	0.000891343
hsa-miR-942-5p_chr1(+)_t_0_-1	4.54853	4.22051	1.13844	3.70729	0.000209491	0.000891343
hsa-miR-378a-3p_chr5(+)_t_+1_-1_nont_0_+1_G	24.7813	-3.41163	0.920288	-3.70713	0.000209621	0.000891434
hsa-miR-92b-3p_nont_0_+1_A	4.83215	4.80466	1.29618	3.70679	0.000209902	0.000892165
hsa-miR-1307-3p_nont_0_+1_A	46.4993	1.77657	0.479498	3.70506	0.000211344	0.000897679
hsa-let-7b-5p_chr22(+)_t_0_+2	26.4482	-3.83023	1.03381	-3.70497	0.000211419	0.000897679
hsa-miR-1976_chr1(+)_t_-1_0	4.21049	5.87431	1.58645	3.7028	0.000213233	0.000904914
hsa-miR-27a-3p_chr19(-)_t_0_-1_nont_0_+2_AG	17.64	-2.60302	0.703221	-3.70157	0.000214266	0.000908825
hsa-let-7a-3p_chr9(+)_chr22(+)_t_0_-1_nont_0_+1_T	7.54608	-3.42318	0.925786	-3.69759	0.000217659	0.000922737
hsa-let-7i-5p_chr12(+)_t_0_-2_nont_0_+2_GG	9.46104	-4.04357	1.09365	-3.69732	0.000217891	0.000923245
hsa-miR-30a-3p_chr6(-)_t_+1_-1_nont_0_+1_G	11.7031	-4.27543	1.15807	-3.69185	0.000222631	0.000942839
hsa-miR-1294_chr5(+)_t_0_-2	2.04139	4.73144	1.2825	3.68923	0.000224931	0.000952052
hsa-miR-505-3p_chrX(-)_t_+1_+2	12.0391	4.11436	1.11527	3.68911	0.000225039	0.000952052
hsa-miR-200b-3p_chr1(+)_t_0_-1_nont_0_+3_GCA	7.12519	-3.75786	1.0192	-3.68706	0.000226864	0.000959276
hsa-miR-200a-5p_chr1(+)_t_+1_-1	5.08503	-3.38515	0.918308	-3.68629	0.000227546	0.000961663
hsa-miR-151a-3p_chr8(-)_t_-2_-1_nont_0_+1_C	21.3591	-3.10065	0.84161	-3.68418	0.000229438	0.000969159
hsa-miR-30a-5p_chr6(-)_t_+1_+2_nont_0_+1_T	6.55107	-3.01842	0.819442	-3.68351	0.000230048	0.000970907
hsa-miR-629-5p_chr15(-)_t_0_-1_nont_0_+1_C	74.7269	2.2239	0.603752	3.68346	0.000230089	0.000970907
hsa-miR-106b-5p_chr7(-)_t_0_-1_nont_0_+1_C	12.2763	-4.04525	1.09842	-3.6828	0.000230684	0.000972914
hsa-miR-129-5p_chr7(+)_chr11(+)_t_0_-1	9.8296	4.91643	1.33554	3.68123	0.000232109	0.000978421
hsa-miR-16-5p_chr13(-)_chr3(+)_t_0_-2_nont_0_+2_GG	17.9128	-4.71117	1.28	-3.68061	0.000232672	0.000980291
hsa-miR-30e-5p_chr1(+)_t_0_-2_nont_0_+1_G	16.0492	-4.23682	1.15156	-3.67921	0.000233957	0.000985197
hsa-miR-409-3p_chr14(+)_t_-1_-1_nont_0_+1_A	3.58054	5.69824	1.54906	3.67853	0.000234585	0.000987332
hsa-miR-151a-5p_chr8(-)_t_0_-1/hsa-miR-151b_chr14(-)_t_0_+2	19.0054	-2.77845	0.755378	-3.67823	0.00023486	0.000987981
hsa-miR-151a-3p_chr8(-)_t_0_-1_nont_0_+3_AGA	12.8401	-2.80341	0.762362	-3.67726	0.000235751	0.000991221
hsa-miR-3615_nont_0_+3_GTC	11.0698	4.06314	1.10513	3.67662	0.000236345	0.000992697
hsa-miR-374a-5p_chrX(-)_t_0_-2	16.2936	-4.61695	1.25573	-3.67669	0.00023628	0.000992697
hsa-miR-363-3p_chrX(-)_t_+1_0_nont_0_+1_T	4.40109	5.74973	1.56404	3.67621	0.000236725	0.000993782
hsa-miR-423-3p_chr17(+)_t_-1_-4_nont_0_+1_T	7.59484	2.62837	0.715048	3.6758	0.000237105	0.000994866
hsa-miR-28-3p_chr3(+)_t_0_-1_nont_0_+2_TT	11.202	-3.92815	1.06894	-3.67481	0.000238031	0.00099824
hsa-miR-183-5p_nont_0_+2_GC	10.7542	-4.18088	1.13795	-3.67404	0.000238747	0.00100073
hsa-miR-16-5p_chr13(-)_chr3(+)_t_0_-2_nont_0_+1_A	63.3425	-2.80784	0.764629	-3.67215	0.000240515	0.00100763
hsa-miR-30a-3p_chr6(-)_t_0_-2_nont_0_+1_C	10.1894	-4.12507	1.12351	-3.67159	0.000241042	0.00100932
hsa-miR-182-5p_chr7(-)_t_0_-1_nont_0_+1_A	53.9346	-3.10476	0.845802	-3.67079	0.000241802	0.00101198
hsa-let-7d-5p_chr9(+)_t_0_-2_nont_0_+1_C	65.9778	-1.95555	0.532783	-3.67045	0.000242127	0.00101282
hsa-miR-30d-5p_chr8(-)_t_0_-2_nont_0_+2_GC	19.7554	-4.20479	1.1463	-3.66813	0.000244332	0.00102153
hsa-miR-146b-3p_chr10(+)_t_-1_-1_nont_0_+1_G	6.6134	-3.65574	0.997047	-3.66657	0.000245829	0.00102726
hsa-miR-26a-5p_chr12(-)_chr3(+)_t_0_-1_nont_0_+2_GC	5.35647	-3.43285	0.936974	-3.66377	0.000248534	0.00103803
hsa-miR-221-3p_chrX(-)_t_0_-2_nont_0_+1_A	8.57803	-3.01037	0.821717	-3.66352	0.000248777	0.00103852
hsa-miR-455-5p_nont_0_+1_A	8.95768	-3.42731	0.936112	-3.66121	0.000251023	0.00104736
hsa-miR-130b-5p_chr22(+)_t_0_+1	38.6435	3.43842	0.940639	3.65541	0.000256776	0.00107081
hsa-miR-122-5p_chr18(+)_t_0_-1_nont_0_+2_TT	4.23617	6.23316	1.70572	3.65427	0.000257911	0.001075
hsa-miR-143-3p_chr5(+)_t_-1_0	5.12152	3.14783	0.86147	3.65403	0.000258157	0.00107548
hsa-miR-203a-3p_chr14(+)_t_-1_-2	8.90648	-3.59029	0.984489	-3.64686	0.000265469	0.00110538
hsa-miR-122-5p_nont_0_+2_AG	2.30865	5.61131	1.53917	3.64566	0.000266706	0.00110996
hsa-miR-3173-5p_chr14(-)	5.0427	4.9332	1.35495	3.64087	0.000271723	0.00113027
hsa-miR-10a-5p_chr17(-)_t_+1_-1_nont_0_+1_A	25.4073	-3.08682	0.848117	-3.63961	0.00027305	0.0011352
hsa-miR-200b-3p_chr1(+)_t_+2_+2_nont_0_+1_T	4.6702	-3.27607	0.900147	-3.63948	0.000273186	0.0011352
hsa-miR-365a-5p_chr16(+)_t_0_-2	5.62568	-3.47402	0.954725	-3.63877	0.000273945	0.00113777
hsa-miR-455-5p_chr9(+)_t_0_-1_nont_0_+1_A	7.96483	-3.86262	1.06166	-3.63829	0.000274454	0.00113931
hsa-miR-182-5p_chr7(-)_t_0_-2_nont_0_+1_A	7.65894	-3.81056	1.04771	-3.63703	0.000275803	0.00114433
hsa-miR-181b-5p_chr1(-)_chr9(+)_t_0_-2	145.428	-1.83007	0.503222	-3.63672	0.000276136	0.00114513
hsa-miR-423-3p_chr17(+)_t_0_-1_nont_0_+1_A	247.768	2.06071	0.566699	3.63635	0.000276532	0.00114619
hsa-miR-92a-3p_chr13(+)_chrX(-)_t_0_-2_nont_0_+1_T	93.6356	3.22532	0.887093	3.63583	0.000277084	0.0011479
hsa-let-7g-5p_chr3(-)_t_0_-1_nont_0_+1_G	238.376	-2.9084	0.800061	-3.63523	0.000277736	0.00114944
hsa-miR-34a-5p_chr1(-)_t_0_-2	10.6747	-3.78411	1.04095	-3.63525	0.000277712	0.00114944
hsa-miR-3605-5p_chr1(-)_t_-2_-2	3.02397	5.00169	1.37601	3.63491	0.000278078	0.00115027
hsa-miR-27a-3p_chr19(-)_t_0_-1_nont_0_+3_TTT	16.8287	-2.74007	0.754143	-3.63336	0.000279757	0.00115663
hsa-miR-25-5p_chr7(-)_t_0_-1	3.77538	3.43259	0.944827	3.63303	0.00028011	0.00115751
hsa-let-7f-5p_chr9(+)_chrX(-)_t_0_-2_nont_0_+2_CT	168.632	-3.32289	0.914684	-3.63284	0.000280324	0.0011578
hsa-miR-200b-5p_chr1(+)_t_0_+1	4.55777	-3.23997	0.89257	-3.62994	0.00028349	0.00117029
hsa-miR-146b-5p_chr10(+)_t_0_-1_nont_0_+2_CC	5.85716	-3.53453	0.973762	-3.62977	0.000283678	0.00117048
hsa-miR-28-3p_chr3(+)	1032.02	-2.03859	0.561846	-3.62838	0.000285203	0.00117618
hsa-miR-192-5p_chr11(-)_t_+1_+1_nont_0_+1_C	9.36601	2.63297	0.726183	3.62577	0.000288101	0.00118753
hsa-miR-183-5p_chr7(-)_t_0_-1_nont_0_+1_A	77.1701	-3.40975	0.940499	-3.62547	0.000288436	0.00118831
hsa-miR-652-3p_nont_0_+2_TT	4.64468	-3.25611	0.899553	-3.6197	0.00029495	0.00121454
hsa-miR-190a-5p_chr15(+)_t_0_+1	10.2501	-4.12059	1.13856	-3.61913	0.0002956	0.0012166
hsa-miR-122-5p_nont_0_+3_TTT	3.79698	6.112	1.6899	3.61678	0.000298295	0.00122708
hsa-miR-181a-5p_chr1(-)_chr9(+)_t_0_-3_nont_0_+3_GGC	10.7634	-4.16381	1.15132	-3.61655	0.000298551	0.00122751
hsa-miR-30d-3p_chr8(-)	9.03225	-3.20475	0.886191	-3.61632	0.000298818	0.00122799
hsa-miR-9983-3p_chr6(+)	8.10078	-3.49101	0.965387	-3.61617	0.000298991	0.00122808
hsa-miR-455-3p_nont_0_+1_C	5.87688	-3.52101	0.97408	-3.6147	0.000300695	0.00123399
hsa-miR-93-5p_nont_0_+1_A	57.5829	-2.18648	0.60489	-3.61467	0.00030073	0.00123399
hsa-miR-1255b-5p_chr4(-)_chr1(+)_t_0_-1	3.0516	4.84516	1.34052	3.61439	0.00030105	0.00123468
hsa-miR-23a-3p_chr19(-)_t_0_-1_nont_0_+1_T	50.2943	-2.00222	0.554144	-3.61319	0.000302457	0.00123983
hsa-miR-26a-5p_chr12(-)_chr3(+)_t_0_+2	17.792	-2.29855	0.636348	-3.6121	0.000303731	0.00124443
hsa-miR-1180-3p_chr17(-)_t_0_-2_nont_0_+1_A	6.34632	3.06414	0.848415	3.6116	0.000304312	0.00124619
hsa-miR-148a-3p_chr7(-)_t_0_-1_nont_0_+2_AC	7.63778	-3.80699	1.05444	-3.61045	0.000305666	0.00125111
[truncated: 31,737 more rows]
